# Supplementary material for: Diverse and unique viruses discovered in the surface water of the East China Sea
Source: BMC Genomics. 2020 Jun 26;21:441. doi: 10.1186/s12864-020-06861-y (PMC7318539; doi:10.1186/s12864-020-06861-y)
Supplement: Supplementary file 5 — Additional file 5: Table S1. Genome coverage analysis of the top ten known viral species identified the ECS viromes. [file 12864_2020_6861_MOESM5_ESM.xlsx]

## Sheet: Sample Region
Sample site	Latitude	Longitude
YSH1	30o 36.405′	121o 59.847′
YSH2	30o 36.243′	122o 01.298′
YSH3	30o 36.072′	122o 03.075′
YSH4	30o 35.843′	122o 04.063′
YSH5	30o 35.729′	122o 05.371′
YSH6	30o 38.616′	122o 01.368′
YSH7	30o 37.999′	122o 02.511′
YSH8	30o 37.107′	122o 03.815′
YSH9	30o 36.464′	122o 04.940′
YSH10	30o 36.182′	122o 05.897′
YSH11	30o 37.301′	122o 01.389′
YSH12	30o 36.875′	122o 02.855′
YSH13	30o 36.315′	122o 04.359′
GQI1	30°42.007′	122°46.846′
GQI2	30°42.459′	122°45.963′
GQI3	30°42.516′	122°45.781′
GQI4	30°42.585′	122°46.204′
GQI5	30°42.365′	122°46.313′
YRE1	31°37.968′	121°50.605′
YRE2	31°38.983′	121°48.392′
YRE3	31°40.046′	121°46.086′
