# Supplementary material for: Diverse and unique viruses discovered in the surface water of the East China Sea
Source: BMC Genomics. 2020 Jun 26;21:441. doi: 10.1186/s12864-020-06861-y (PMC7318539; doi:10.1186/s12864-020-06861-y)
Supplement: Supplementary file 6 — Additional file 6: Table S2. Category of function class of predicted viral ORFs from the ECS viromes. [file 12864_2020_6861_MOESM6_ESM.xlsx]

## Sheet: Environmental Factors
Sample sites	Temperature (℃)	Conductance (mS/cm)	Salinity (‰)	Total Dissoved Solid (mg/L)	Dissoved Oxygen (mg/L）	pH
YSH1	19.2	30.6	18.6	18.17	15.79	8.02
YSH2	19.3	30	18.5	17.81	15.69	7.85
YSH3	19.1	32.9	20.5	19.68	15.72	7.88
YSH4	20.1	31.7	19.7	18.94	15.51	8.27
YSH5	20	32.4	20.2	19.36	16.02	8.29
YSH6	19.4	29.9	18.5	17.74	17.84	7.84
YSH7	19.2	32.6	20.3	19.48	16.78	7.89
YSH8	18.8	30.2	18.6	17.88	16.14	8.73
YSH9	18.9	30.3	18.7	17.99	15.4	7.87
YSH10	18.9	30.9	19.1	18.35	14.46	8.77
YSH11	19.6	30	18.6	17.82	15.7	7.61
YSH12	19.3	29.9	18.5	17.75	14.22	8.76
YSH13	19.8	33.1	20.7	19.84	15.93	8.57
GQI1	20.8	47.9	31.2	30	17.8	8.1
GQI2	20.9	48.2	31.3	30.1	18.52	8.13
GQI3	20.9	48.3	31.4	30.2	17.41	8.14
GQI4	20.9	48.2	31.3	30.1	18.37	8.15
GQI5	21.2	48	31.2	30	17.73	8.14
YRE1	25.6	34.7	21.8	21	13.12	7.8
YRE2	25.3	37.5	23.7	22.8	13.96	7.77
YRE3	25.8	37.5	23.8	22.9	13.82	7.78
