# Supplementary material for: Diverse and unique viruses discovered in the surface water of the East China Sea
Source: BMC Genomics. 2020 Jun 26;21:441. doi: 10.1186/s12864-020-06861-y (PMC7318539; doi:10.1186/s12864-020-06861-y)
Supplement: Supplementary file 7 — Additional file 7: Table S3. Function annotation using the Conserved Domains Database (CDD) of predicted viral ORFs from the ECS viromes. [file 12864_2020_6861_MOESM7_ESM.xlsx]

## Sheet: Sheet1
#Class	Number	Relative abundance	Description
S	1261	0.507853	Function unknown
L	777	0.312928	Replication, recombination and repair
M	122	0.0491341	Cell wall/membrane/envelope biogenesis
F	113	0.0455095	Nucleotide transport and metabolism
O	57	0.0229561	Posttranslational modification, protein turnover, chaperones
K	30	0.0120822	Transcription
U	24	0.00966573	Intracellular trafficking, secretion, and vesicular transport
T	21	0.00845751	Signal transduction mechanisms
G	20	0.00805477	Carbohydrate transport and metabolism
V	20	0.00805477	Defense mechanisms
E	19	0.00765203	Amino acid transport and metabolism
W	13	0.0052356	Extracellular structures
Q	8	0.00322191	Secondary metabolites biosynthesis, transport and catabolism
H	7	0.00281917	Coenzyme transport and metabolism
D	6	0.00241643	Cell cycle control, cell division, chromosome partitioning
J	6	0.00241643	Translation, ribosomal structure and biogenesis
C	5	0.00201369	Energy production and conversion
I	5	0.00201369	Lipid transport and metabolism
B	3	0.00120822	Chromatin structure and dynamics
Z	3	0.00120822	Cytoskeleton
N	1	0.000402739	Cell motility
