# Supplementary material for: Diverse and unique viruses discovered in the surface water of the East China Sea
Source: BMC Genomics. 2020 Jun 26;21:441. doi: 10.1186/s12864-020-06861-y (PMC7318539; doi:10.1186/s12864-020-06861-y)
Supplement: Supplementary file 8 — Additional file 8: Table S4. Function annotation using the eggNOG-mapper of predicted viral ORFs from the ECS viromes. [file 12864_2020_6861_MOESM8_ESM.xlsx]

## Sheet: Sheet1
Query	Hit type	PSSM-ID	From	To	E-Value	Bitscore	Accession	Short name	Incomplete	Superfamily	Definition
Q#3097 - >Contig_48_8 # 3581 # 4036 # -1 # ID=48_8;partial=00;start_type=ATG;rbs_motif=None;rbs_spacer=None;gc_cont=0.390[# 3581 # 4036 # -1 # ID=48_8;partial=00;start_type=ATG;rbs_motif=None;rbs_spacer=None;gc_cont=0.390]	superfamily	321165	2	49	0.004353	35.9069	cl00782	ComA superfamily	N	-	(2R)-phospho-3-sulfolactate synthase (ComA); In methanobacteria (2R)-phospho-3-sulfolactate synthase (ComA) catalyzes the first step of the biosynthesis of coenzyme M from phosphoenolpyruvate (P-enolpyruvate). This novel enzyme catalyzes the stereospecific Michael addition of sulfite to P-enolpyruvate, forming L-2-phospho-3-sulfolactate (PSL). It is suggested that the ComA-catalyzed reaction is a…
Q#122 - >Contig_149_7 # 1984 # 2463 # -1 # ID=149_7;partial=00;start_type=TTG;rbs_motif=None;rbs_spacer=None;gc_cont=0.385[# 1984 # 2463 # -1 # ID=149_7;partial=00;start_type=TTG;rbs_motif=None;rbs_spacer=None;gc_cont=0.385]	multi-dom	224017	52	149	0.00851314	35.3642	COG1092	RlmK	N	-	23S rRNA G2069 N7-methylase RlmK or C1962 C5-methylase RlmI [Translation, ribosomal structure and biogenesis]; Predicted SAM-dependent methyltransferases [General function prediction only].
Q#1457 - >Contig_642_3 # 619 # 1038 # -1 # ID=642_3;partial=00;start_type=ATG;rbs_motif=None;rbs_spacer=None;gc_cont=0.433[# 619 # 1038 # -1 # ID=642_3;partial=00;start_type=ATG;rbs_motif=None;rbs_spacer=None;gc_cont=0.433]	specific	338866	66	139	7.13723e-05	38.9057	pfam13640	2OG-FeII_Oxy_3	-	cl21496	2OG-Fe(II) oxygenase superfamily; This family contains members of the 2-oxoglutarate (2OG) and Fe(II)-dependent oxygenase superfamily.
Q#3266 - >Contig_96_1 # 70 # 651 # 1 # ID=96_1;partial=00;start_type=ATG;rbs_motif=None;rbs_spacer=None;gc_cont=0.381[# 70 # 651 # 1 # ID=96_1;partial=00;start_type=ATG;rbs_motif=None;rbs_spacer=None;gc_cont=0.381]	specific	338866	76	186	1.36083e-14	65.8696	pfam13640	2OG-FeII_Oxy_3	-	cl21496	2OG-Fe(II) oxygenase superfamily; This family contains members of the 2-oxoglutarate (2OG) and Fe(II)-dependent oxygenase superfamily.
Q#3670 - >Contig_262_3 # 1045 # 1353 # -1 # ID=262_3;partial=00;start_type=GTG;rbs_motif=None;rbs_spacer=None;gc_cont=0.385[# 1045 # 1353 # -1 # ID=262_3;partial=00;start_type=GTG;rbs_motif=None;rbs_spacer=None;gc_cont=0.385]	specific	338866	15	96	8.54326e-11	53.5433	pfam13640	2OG-FeII_Oxy_3	N	cl21496	2OG-Fe(II) oxygenase superfamily; This family contains members of the 2-oxoglutarate (2OG) and Fe(II)-dependent oxygenase superfamily.
Q#415 - >Contig_688_2 # 453 # 1091 # -1 # ID=688_2;partial=00;start_type=ATG;rbs_motif=None;rbs_spacer=None;gc_cont=0.329[# 453 # 1091 # -1 # ID=688_2;partial=00;start_type=ATG;rbs_motif=None;rbs_spacer=None;gc_cont=0.329]	specific	338866	95	205	1.19741e-17	74.344	pfam13640	2OG-FeII_Oxy_3	-	cl21496	2OG-Fe(II) oxygenase superfamily; This family contains members of the 2-oxoglutarate (2OG) and Fe(II)-dependent oxygenase superfamily.
Q#991 - >Contig_1174_2 # 453 # 1013 # -1 # ID=1174_2;partial=00;start_type=ATG;rbs_motif=None;rbs_spacer=None;gc_cont=0.357[# 453 # 1013 # -1 # ID=1174_2;partial=00;start_type=ATG;rbs_motif=None;rbs_spacer=None;gc_cont=0.357]	specific	338866	69	179	4.26654e-13	62.0176	pfam13640	2OG-FeII_Oxy_3	-	cl21496	2OG-Fe(II) oxygenase superfamily; This family contains members of the 2-oxoglutarate (2OG) and Fe(II)-dependent oxygenase superfamily.
Q#2561 - >Contig_2850_1 # 39 # 350 # -1 # ID=2850_1;partial=00;start_type=GTG;rbs_motif=None;rbs_spacer=None;gc_cont=0.298[# 39 # 350 # -1 # ID=2850_1;partial=00;start_type=GTG;rbs_motif=None;rbs_spacer=None;gc_cont=0.298]	specific	338866	14	102	8.49658e-15	63.5584	pfam13640	2OG-FeII_Oxy_3	-	cl21496	2OG-Fe(II) oxygenase superfamily; This family contains members of the 2-oxoglutarate (2OG) and Fe(II)-dependent oxygenase superfamily.
Q#358 - >Contig_4632_1 # 50 # 583 # 1 # ID=4632_1;partial=00;start_type=ATG;rbs_motif=None;rbs_spacer=None;gc_cont=0.253[# 50 # 583 # 1 # ID=4632_1;partial=00;start_type=ATG;rbs_motif=None;rbs_spacer=None;gc_cont=0.253]	specific	338866	94	167	2.37958e-07	46.6097	pfam13640	2OG-FeII_Oxy_3	-	cl21496	2OG-Fe(II) oxygenase superfamily; This family contains members of the 2-oxoglutarate (2OG) and Fe(II)-dependent oxygenase superfamily.
Q#1157 - >Contig_5774_1 # 1 # 327 # -1 # ID=5774_1;partial=10;start_type=ATG;rbs_motif=None;rbs_spacer=None;gc_cont=0.291[# 1 # 327 # -1 # ID=5774_1;partial=10;start_type=ATG;rbs_motif=None;rbs_spacer=None;gc_cont=0.291]	specific	338866	1	22	5.37639e-05	38.5205	pfam13640	2OG-FeII_Oxy_3	N	cl21496	2OG-Fe(II) oxygenase superfamily; This family contains members of the 2-oxoglutarate (2OG) and Fe(II)-dependent oxygenase superfamily.
Q#1736 - >Contig_1611_1 # 59 # 697 # -1 # ID=1611_1;partial=00;start_type=ATG;rbs_motif=None;rbs_spacer=None;gc_cont=0.319[# 59 # 697 # -1 # ID=1611_1;partial=00;start_type=ATG;rbs_motif=None;rbs_spacer=None;gc_cont=0.319]	specific	338866	95	205	1.18478e-17	74.344	pfam13640	2OG-FeII_Oxy_3	-	cl21496	2OG-Fe(II) oxygenase superfamily; This family contains members of the 2-oxoglutarate (2OG) and Fe(II)-dependent oxygenase superfamily.
Q#1936 - >Contig_1790_2 # 266 # 796 # -1 # ID=1790_2;partial=00;start_type=TTG;rbs_motif=None;rbs_spacer=None;gc_cont=0.350[# 266 # 796 # -1 # ID=1790_2;partial=00;start_type=TTG;rbs_motif=None;rbs_spacer=None;gc_cont=0.350]	specific	338866	80	170	4.49959e-21	82.4332	pfam13640	2OG-FeII_Oxy_3	-	cl21496	2OG-Fe(II) oxygenase superfamily; This family contains members of the 2-oxoglutarate (2OG) and Fe(II)-dependent oxygenase superfamily.
Q#3034 - >Contig_3278_1 # 3 # 503 # 1 # ID=3278_1;partial=10;start_type=Edge;rbs_motif=None;rbs_spacer=None;gc_cont=0.319[# 3 # 503 # 1 # ID=3278_1;partial=10;start_type=Edge;rbs_motif=None;rbs_spacer=None;gc_cont=0.319]	specific	338866	72	129	0.00128278	36.2093	pfam13640	2OG-FeII_Oxy_3	C	cl21496	2OG-Fe(II) oxygenase superfamily; This family contains members of the 2-oxoglutarate (2OG) and Fe(II)-dependent oxygenase superfamily.
Q#1281 - >Contig_533_1 # 1 # 381 # -1 # ID=533_1;partial=10;start_type=ATG;rbs_motif=None;rbs_spacer=None;gc_cont=0.315[# 1 # 381 # -1 # ID=533_1;partial=10;start_type=ATG;rbs_motif=None;rbs_spacer=None;gc_cont=0.315]	superfamily	354838	34	127	4.53222e-06	43.6305	cl21496	2OG-FeII_Oxy superfamily	N	-	2OG-Fe(II) oxygenase superfamily; This family contains members of the 2-oxoglutarate (2OG) and Fe(II)-dependent oxygenase superfamily. This family includes the C-terminal of prolyl 4-hydroxylase alpha subunit. The holoenzyme has the activity EC:1.14.11.2 catalyzing the reaction: Procollagen L-proline + 2-oxoglutarate + O2 <=> procollagen trans- 4-hydroxy-L-proline + succinate + CO2. The full enzy…
Q#2223 - >Contig_1255_1 # 3 # 533 # -1 # ID=1255_1;partial=10;start_type=ATG;rbs_motif=AGGA;rbs_spacer=5-10bp;gc_cont=0.267[# 3 # 533 # -1 # ID=1255_1;partial=10;start_type=ATG;rbs_motif=AGGA;rbs_spacer=5-10bp;gc_cont=0.267]	superfamily	354838	62	136	8.46431e-05	41.3193	cl21496	2OG-FeII_Oxy superfamily	NC	-	2OG-Fe(II) oxygenase superfamily; This family contains members of the 2-oxoglutarate (2OG) and Fe(II)-dependent oxygenase superfamily. This family includes the C-terminal of prolyl 4-hydroxylase alpha subunit. The holoenzyme has the activity EC:1.14.11.2 catalyzing the reaction: Procollagen L-proline + 2-oxoglutarate + O2 <=> procollagen trans- 4-hydroxy-L-proline + succinate + CO2. The full enzy…
Q#3968 - >Contig_2978_2 # 390 # 794 # -1 # ID=2978_2;partial=00;start_type=ATG;rbs_motif=AGGAG/GGAGG;rbs_spacer=11-12bp;gc_cont=0.323[# 390 # 794 # -1 # ID=2978_2;partial=00;start_type=ATG;rbs_motif=AGGAG/GGAGG;rbs_spacer=11-12bp;gc_cont=0.323]	superfamily	354838	4	130	8.08777e-25	93.7064	cl21496	2OG-FeII_Oxy superfamily	C	-	2OG-Fe(II) oxygenase superfamily; This family contains members of the 2-oxoglutarate (2OG) and Fe(II)-dependent oxygenase superfamily. This family includes the C-terminal of prolyl 4-hydroxylase alpha subunit. The holoenzyme has the activity EC:1.14.11.2 catalyzing the reaction: Procollagen L-proline + 2-oxoglutarate + O2 <=> procollagen trans- 4-hydroxy-L-proline + succinate + CO2. The full enzy…
Q#175 - >Contig_3162_2 # 88 # 702 # -1 # ID=3162_2;partial=00;start_type=ATG;rbs_motif=AGGA;rbs_spacer=5-10bp;gc_cont=0.327[# 88 # 702 # -1 # ID=3162_2;partial=00;start_type=ATG;rbs_motif=AGGA;rbs_spacer=5-10bp;gc_cont=0.327]	superfamily	354838	144	190	0.00121097	36.8689	cl21496	2OG-FeII_Oxy superfamily	N	-	2OG-Fe(II) oxygenase superfamily; This family contains members of the 2-oxoglutarate (2OG) and Fe(II)-dependent oxygenase superfamily. This family includes the C-terminal of prolyl 4-hydroxylase alpha subunit. The holoenzyme has the activity EC:1.14.11.2 catalyzing the reaction: Procollagen L-proline + 2-oxoglutarate + O2 <=> procollagen trans- 4-hydroxy-L-proline + succinate + CO2. The full enzy…
Q#216 - >Contig_3206_1 # 112 # 447 # 1 # ID=3206_1;partial=00;start_type=GTG;rbs_motif=None;rbs_spacer=None;gc_cont=0.304[# 112 # 447 # 1 # ID=3206_1;partial=00;start_type=GTG;rbs_motif=None;rbs_spacer=None;gc_cont=0.304]	superfamily	354838	40	108	5.4769e-05	40.1637	cl21496	2OG-FeII_Oxy superfamily	NC	-	2OG-Fe(II) oxygenase superfamily; This family contains members of the 2-oxoglutarate (2OG) and Fe(II)-dependent oxygenase superfamily. This family includes the C-terminal of prolyl 4-hydroxylase alpha subunit. The holoenzyme has the activity EC:1.14.11.2 catalyzing the reaction: Procollagen L-proline + 2-oxoglutarate + O2 <=> procollagen trans- 4-hydroxy-L-proline + succinate + CO2. The full enzy…
Q#378 - >Contig_3375_2 # 347 # 829 # 1 # ID=3375_2;partial=01;start_type=ATG;rbs_motif=AGGAG/GGAGG;rbs_spacer=11-12bp;gc_cont=0.313[# 347 # 829 # 1 # ID=3375_2;partial=01;start_type=ATG;rbs_motif=AGGAG/GGAGG;rbs_spacer=11-12bp;gc_cont=0.313]	superfamily	354838	6	161	1.05552e-23	91.7804	cl21496	2OG-FeII_Oxy superfamily	-	-	2OG-Fe(II) oxygenase superfamily; This family contains members of the 2-oxoglutarate (2OG) and Fe(II)-dependent oxygenase superfamily. This family includes the C-terminal of prolyl 4-hydroxylase alpha subunit. The holoenzyme has the activity EC:1.14.11.2 catalyzing the reaction: Procollagen L-proline + 2-oxoglutarate + O2 <=> procollagen trans- 4-hydroxy-L-proline + succinate + CO2. The full enzy…
Q#3497 - >Contig_181_7 # 2060 # 2488 # 1 # ID=181_7;partial=00;start_type=TTG;rbs_motif=None;rbs_spacer=None;gc_cont=0.392[# 2060 # 2488 # 1 # ID=181_7;partial=00;start_type=TTG;rbs_motif=None;rbs_spacer=None;gc_cont=0.392]	superfamily	354838	42	114	4.35392e-06	42.6469	cl21496	2OG-FeII_Oxy superfamily	-	-	2OG-Fe(II) oxygenase superfamily; This family contains members of the 2-oxoglutarate (2OG) and Fe(II)-dependent oxygenase superfamily. This family includes the C-terminal of prolyl 4-hydroxylase alpha subunit. The holoenzyme has the activity EC:1.14.11.2 catalyzing the reaction: Procollagen L-proline + 2-oxoglutarate + O2 <=> procollagen trans- 4-hydroxy-L-proline + succinate + CO2. The full enzy…
Q#3669 - >Contig_262_2 # 406 # 1041 # -1 # ID=262_2;partial=00;start_type=ATG;rbs_motif=4Base/6BMM;rbs_spacer=13-15bp;gc_cont=0.365[# 406 # 1041 # -1 # ID=262_2;partial=00;start_type=ATG;rbs_motif=4Base/6BMM;rbs_spacer=13-15bp;gc_cont=0.365]	superfamily	354838	70	183	1.30654e-05	44.0157	cl21496	2OG-FeII_Oxy superfamily	N	-	2OG-Fe(II) oxygenase superfamily; This family contains members of the 2-oxoglutarate (2OG) and Fe(II)-dependent oxygenase superfamily. This family includes the C-terminal of prolyl 4-hydroxylase alpha subunit. The holoenzyme has the activity EC:1.14.11.2 catalyzing the reaction: Procollagen L-proline + 2-oxoglutarate + O2 <=> procollagen trans- 4-hydroxy-L-proline + succinate + CO2. The full enzy…
Q#3789 - >Contig_319_5 # 1531 # 1839 # 1 # ID=319_5;partial=00;start_type=TTG;rbs_motif=None;rbs_spacer=None;gc_cont=0.447[# 1531 # 1839 # 1 # ID=319_5;partial=00;start_type=TTG;rbs_motif=None;rbs_spacer=None;gc_cont=0.447]	superfamily	354838	9	73	6.93376e-07	44.6862	cl21496	2OG-FeII_Oxy superfamily	C	-	2OG-Fe(II) oxygenase superfamily; This family contains members of the 2-oxoglutarate (2OG) and Fe(II)-dependent oxygenase superfamily. This family includes the C-terminal of prolyl 4-hydroxylase alpha subunit. The holoenzyme has the activity EC:1.14.11.2 catalyzing the reaction: Procollagen L-proline + 2-oxoglutarate + O2 <=> procollagen trans- 4-hydroxy-L-proline + succinate + CO2. The full enzy…
Q#144 - >Contig_490_2 # 407 # 721 # -1 # ID=490_2;partial=00;start_type=ATG;rbs_motif=None;rbs_spacer=None;gc_cont=0.378[# 407 # 721 # -1 # ID=490_2;partial=00;start_type=ATG;rbs_motif=None;rbs_spacer=None;gc_cont=0.378]	superfamily	354838	19	98	8.05973e-13	60.9644	cl21496	2OG-FeII_Oxy superfamily	N	-	2OG-Fe(II) oxygenase superfamily; This family contains members of the 2-oxoglutarate (2OG) and Fe(II)-dependent oxygenase superfamily. This family includes the C-terminal of prolyl 4-hydroxylase alpha subunit. The holoenzyme has the activity EC:1.14.11.2 catalyzing the reaction: Procollagen L-proline + 2-oxoglutarate + O2 <=> procollagen trans- 4-hydroxy-L-proline + succinate + CO2. The full enzy…
Q#169 - >Contig_506_2 # 71 # 664 # -1 # ID=506_2;partial=00;start_type=ATG;rbs_motif=None;rbs_spacer=None;gc_cont=0.300[# 71 # 664 # -1 # ID=506_2;partial=00;start_type=ATG;rbs_motif=None;rbs_spacer=None;gc_cont=0.300]	superfamily	354838	120	194	7.12789e-15	68.5686	cl21496	2OG-FeII_Oxy superfamily	N	-	2OG-Fe(II) oxygenase superfamily; This family contains members of the 2-oxoglutarate (2OG) and Fe(II)-dependent oxygenase superfamily. This family includes the C-terminal of prolyl 4-hydroxylase alpha subunit. The holoenzyme has the activity EC:1.14.11.2 catalyzing the reaction: Procollagen L-proline + 2-oxoglutarate + O2 <=> procollagen trans- 4-hydroxy-L-proline + succinate + CO2. The full enzy…
Q#470 - >Contig_744_3 # 295 # 702 # -1 # ID=744_3;partial=00;start_type=GTG;rbs_motif=None;rbs_spacer=None;gc_cont=0.458[# 295 # 702 # -1 # ID=744_3;partial=00;start_type=GTG;rbs_motif=None;rbs_spacer=None;gc_cont=0.458]	superfamily	354838	1	132	1.29822e-12	60.8646	cl21496	2OG-FeII_Oxy superfamily	N	-	2OG-Fe(II) oxygenase superfamily; This family contains members of the 2-oxoglutarate (2OG) and Fe(II)-dependent oxygenase superfamily. This family includes the C-terminal of prolyl 4-hydroxylase alpha subunit. The holoenzyme has the activity EC:1.14.11.2 catalyzing the reaction: Procollagen L-proline + 2-oxoglutarate + O2 <=> procollagen trans- 4-hydroxy-L-proline + succinate + CO2. The full enzy…
Q#793 - >Contig_991_2 # 441 # 1049 # -1 # ID=991_2;partial=00;start_type=ATG;rbs_motif=GGA/GAG/AGG;rbs_spacer=5-10bp;gc_cont=0.388[# 441 # 1049 # -1 # ID=991_2;partial=00;start_type=ATG;rbs_motif=GGA/GAG/AGG;rbs_spacer=5-10bp;gc_cont=0.388]	superfamily	354838	88	188	7.47046e-17	72.3073	cl21496	2OG-FeII_Oxy superfamily	-	-	2OG-Fe(II) oxygenase superfamily; This family contains members of the 2-oxoglutarate (2OG) and Fe(II)-dependent oxygenase superfamily. This family includes the C-terminal of prolyl 4-hydroxylase alpha subunit. The holoenzyme has the activity EC:1.14.11.2 catalyzing the reaction: Procollagen L-proline + 2-oxoglutarate + O2 <=> procollagen trans- 4-hydroxy-L-proline + succinate + CO2. The full enzy…
Q#984 - >Contig_1168_3 # 1030 # 1608 # 1 # ID=1168_3;partial=00;start_type=ATG;rbs_motif=AGxAG;rbs_spacer=5-10bp;gc_cont=0.325[# 1030 # 1608 # 1 # ID=1168_3;partial=00;start_type=ATG;rbs_motif=AGxAG;rbs_spacer=5-10bp;gc_cont=0.325]	superfamily	354838	102	186	3.78797e-05	40.7209	cl21496	2OG-FeII_Oxy superfamily	-	-	2OG-Fe(II) oxygenase superfamily; This family contains members of the 2-oxoglutarate (2OG) and Fe(II)-dependent oxygenase superfamily. This family includes the C-terminal of prolyl 4-hydroxylase alpha subunit. The holoenzyme has the activity EC:1.14.11.2 catalyzing the reaction: Procollagen L-proline + 2-oxoglutarate + O2 <=> procollagen trans- 4-hydroxy-L-proline + succinate + CO2. The full enzy…
Q#1002 - >Contig_1180_2 # 257 # 556 # -1 # ID=1180_2;partial=00;start_type=ATG;rbs_motif=GGA/GAG/AGG;rbs_spacer=5-10bp;gc_cont=0.343[# 257 # 556 # -1 # ID=1180_2;partial=00;start_type=ATG;rbs_motif=GGA/GAG/AGG;rbs_spacer=5-10bp;gc_cont=0.343]	superfamily	354838	1	95	7.37125e-24	89.4692	cl21496	2OG-FeII_Oxy superfamily	N	-	2OG-Fe(II) oxygenase superfamily; This family contains members of the 2-oxoglutarate (2OG) and Fe(II)-dependent oxygenase superfamily. This family includes the C-terminal of prolyl 4-hydroxylase alpha subunit. The holoenzyme has the activity EC:1.14.11.2 catalyzing the reaction: Procollagen L-proline + 2-oxoglutarate + O2 <=> procollagen trans- 4-hydroxy-L-proline + succinate + CO2. The full enzy…
Q#1003 - >Contig_1180_3 # 549 # 848 # -1 # ID=1180_3;partial=00;start_type=ATG;rbs_motif=AGGAG/GGAGG;rbs_spacer=11-12bp;gc_cont=0.293[# 549 # 848 # -1 # ID=1180_3;partial=00;start_type=ATG;rbs_motif=AGGAG/GGAGG;rbs_spacer=11-12bp;gc_cont=0.293]	superfamily	354838	7	96	8.74456e-08	47.4824	cl21496	2OG-FeII_Oxy superfamily	C	-	2OG-Fe(II) oxygenase superfamily; This family contains members of the 2-oxoglutarate (2OG) and Fe(II)-dependent oxygenase superfamily. This family includes the C-terminal of prolyl 4-hydroxylase alpha subunit. The holoenzyme has the activity EC:1.14.11.2 catalyzing the reaction: Procollagen L-proline + 2-oxoglutarate + O2 <=> procollagen trans- 4-hydroxy-L-proline + succinate + CO2. The full enzy…
Q#1004 - >Contig_1180_4 # 964 # 1431 # -1 # ID=1180_4;partial=00;start_type=ATG;rbs_motif=GGAG/GAGG;rbs_spacer=5-10bp;gc_cont=0.338[# 964 # 1431 # -1 # ID=1180_4;partial=00;start_type=ATG;rbs_motif=GGAG/GAGG;rbs_spacer=5-10bp;gc_cont=0.338]	superfamily	354838	20	155	3.11755e-09	52.3902	cl21496	2OG-FeII_Oxy superfamily	C	-	2OG-Fe(II) oxygenase superfamily; This family contains members of the 2-oxoglutarate (2OG) and Fe(II)-dependent oxygenase superfamily. This family includes the C-terminal of prolyl 4-hydroxylase alpha subunit. The holoenzyme has the activity EC:1.14.11.2 catalyzing the reaction: Procollagen L-proline + 2-oxoglutarate + O2 <=> procollagen trans- 4-hydroxy-L-proline + succinate + CO2. The full enzy…
Q#1371 - >Contig_1553_4 # 1209 # 1658 # 1 # ID=1553_4;partial=01;start_type=ATG;rbs_motif=AGGA;rbs_spacer=5-10bp;gc_cont=0.371[# 1209 # 1658 # 1 # ID=1553_4;partial=01;start_type=ATG;rbs_motif=AGGA;rbs_spacer=5-10bp;gc_cont=0.371]	superfamily	354838	21	147	9.15206e-09	51.2346	cl21496	2OG-FeII_Oxy superfamily	C	-	2OG-Fe(II) oxygenase superfamily; This family contains members of the 2-oxoglutarate (2OG) and Fe(II)-dependent oxygenase superfamily. This family includes the C-terminal of prolyl 4-hydroxylase alpha subunit. The holoenzyme has the activity EC:1.14.11.2 catalyzing the reaction: Procollagen L-proline + 2-oxoglutarate + O2 <=> procollagen trans- 4-hydroxy-L-proline + succinate + CO2. The full enzy…
Q#1656 - >Contig_1820_1 # 2 # 697 # 1 # ID=1820_1;partial=10;start_type=Edge;rbs_motif=None;rbs_spacer=None;gc_cont=0.349[# 2 # 697 # 1 # ID=1820_1;partial=10;start_type=Edge;rbs_motif=None;rbs_spacer=None;gc_cont=0.349]	superfamily	354838	121	157	6.46851e-08	48.8101	cl21496	2OG-FeII_Oxy superfamily	C	-	2OG-Fe(II) oxygenase superfamily; This family contains members of the 2-oxoglutarate (2OG) and Fe(II)-dependent oxygenase superfamily. This family includes the C-terminal of prolyl 4-hydroxylase alpha subunit. The holoenzyme has the activity EC:1.14.11.2 catalyzing the reaction: Procollagen L-proline + 2-oxoglutarate + O2 <=> procollagen trans- 4-hydroxy-L-proline + succinate + CO2. The full enzy…
Q#1814 - >Contig_2006_1 # 3 # 413 # -1 # ID=2006_1;partial=10;start_type=ATG;rbs_motif=None;rbs_spacer=None;gc_cont=0.353[# 3 # 413 # -1 # ID=2006_1;partial=10;start_type=ATG;rbs_motif=None;rbs_spacer=None;gc_cont=0.353]	superfamily	354838	83	125	8.0445e-12	57.2845	cl21496	2OG-FeII_Oxy superfamily	C	-	2OG-Fe(II) oxygenase superfamily; This family contains members of the 2-oxoglutarate (2OG) and Fe(II)-dependent oxygenase superfamily. This family includes the C-terminal of prolyl 4-hydroxylase alpha subunit. The holoenzyme has the activity EC:1.14.11.2 catalyzing the reaction: Procollagen L-proline + 2-oxoglutarate + O2 <=> procollagen trans- 4-hydroxy-L-proline + succinate + CO2. The full enzy…
Q#1922 - >Contig_2188_5 # 1028 # 1486 # 1 # ID=2188_5;partial=00;start_type=ATG;rbs_motif=None;rbs_spacer=None;gc_cont=0.346[# 1028 # 1486 # 1 # ID=2188_5;partial=00;start_type=ATG;rbs_motif=None;rbs_spacer=None;gc_cont=0.346]	superfamily	354838	47	124	9.64281e-11	54.9733	cl21496	2OG-FeII_Oxy superfamily	-	-	2OG-Fe(II) oxygenase superfamily; This family contains members of the 2-oxoglutarate (2OG) and Fe(II)-dependent oxygenase superfamily. This family includes the C-terminal of prolyl 4-hydroxylase alpha subunit. The holoenzyme has the activity EC:1.14.11.2 catalyzing the reaction: Procollagen L-proline + 2-oxoglutarate + O2 <=> procollagen trans- 4-hydroxy-L-proline + succinate + CO2. The full enzy…
Q#1996 - >Contig_2246_4 # 709 # 1191 # 1 # ID=2246_4;partial=00;start_type=ATG;rbs_motif=None;rbs_spacer=None;gc_cont=0.358[# 709 # 1191 # 1 # ID=2246_4;partial=00;start_type=ATG;rbs_motif=None;rbs_spacer=None;gc_cont=0.358]	superfamily	354838	3	154	1.27997e-27	101.796	cl21496	2OG-FeII_Oxy superfamily	-	-	2OG-Fe(II) oxygenase superfamily; This family contains members of the 2-oxoglutarate (2OG) and Fe(II)-dependent oxygenase superfamily. This family includes the C-terminal of prolyl 4-hydroxylase alpha subunit. The holoenzyme has the activity EC:1.14.11.2 catalyzing the reaction: Procollagen L-proline + 2-oxoglutarate + O2 <=> procollagen trans- 4-hydroxy-L-proline + succinate + CO2. The full enzy…
Q#2166 - >Contig_2407_2 # 673 # 978 # 1 # ID=2407_2;partial=00;start_type=GTG;rbs_motif=None;rbs_spacer=None;gc_cont=0.314[# 673 # 978 # 1 # ID=2407_2;partial=00;start_type=GTG;rbs_motif=None;rbs_spacer=None;gc_cont=0.314]	superfamily	354838	13	94	4.76293e-15	67.1609	cl21496	2OG-FeII_Oxy superfamily	NC	-	2OG-Fe(II) oxygenase superfamily; This family contains members of the 2-oxoglutarate (2OG) and Fe(II)-dependent oxygenase superfamily. This family includes the C-terminal of prolyl 4-hydroxylase alpha subunit. The holoenzyme has the activity EC:1.14.11.2 catalyzing the reaction: Procollagen L-proline + 2-oxoglutarate + O2 <=> procollagen trans- 4-hydroxy-L-proline + succinate + CO2. The full enzy…
Q#2288 - >Contig_2534_1 # 1 # 525 # 1 # ID=2534_1;partial=10;start_type=Edge;rbs_motif=None;rbs_spacer=None;gc_cont=0.333[# 1 # 525 # 1 # ID=2534_1;partial=10;start_type=Edge;rbs_motif=None;rbs_spacer=None;gc_cont=0.333]	superfamily	354838	58	167	1.4984e-15	68.0701	cl21496	2OG-FeII_Oxy superfamily	-	-	2OG-Fe(II) oxygenase superfamily; This family contains members of the 2-oxoglutarate (2OG) and Fe(II)-dependent oxygenase superfamily. This family includes the C-terminal of prolyl 4-hydroxylase alpha subunit. The holoenzyme has the activity EC:1.14.11.2 catalyzing the reaction: Procollagen L-proline + 2-oxoglutarate + O2 <=> procollagen trans- 4-hydroxy-L-proline + succinate + CO2. The full enzy…
Q#2612 - >Contig_2910_1 # 3 # 650 # -1 # ID=2910_1;partial=10;start_type=ATG;rbs_motif=GGA/GAG/AGG;rbs_spacer=5-10bp;gc_cont=0.406[# 3 # 650 # -1 # ID=2910_1;partial=10;start_type=ATG;rbs_motif=GGA/GAG/AGG;rbs_spacer=5-10bp;gc_cont=0.406]	superfamily	354838	74	216	1.73501e-05	43.1454	cl21496	2OG-FeII_Oxy superfamily	-	-	2OG-Fe(II) oxygenase superfamily; This family contains members of the 2-oxoglutarate (2OG) and Fe(II)-dependent oxygenase superfamily. This family includes the C-terminal of prolyl 4-hydroxylase alpha subunit. The holoenzyme has the activity EC:1.14.11.2 catalyzing the reaction: Procollagen L-proline + 2-oxoglutarate + O2 <=> procollagen trans- 4-hydroxy-L-proline + succinate + CO2. The full enzy…
Q#2815 - >Contig_3207_2 # 398 # 745 # -1 # ID=3207_2;partial=01;start_type=Edge;rbs_motif=None;rbs_spacer=None;gc_cont=0.428[# 398 # 745 # -1 # ID=3207_2;partial=01;start_type=Edge;rbs_motif=None;rbs_spacer=None;gc_cont=0.428]	superfamily	354838	42	85	9.11401e-08	46.1137	cl21496	2OG-FeII_Oxy superfamily	C	-	2OG-Fe(II) oxygenase superfamily; This family contains members of the 2-oxoglutarate (2OG) and Fe(II)-dependent oxygenase superfamily. This family includes the C-terminal of prolyl 4-hydroxylase alpha subunit. The holoenzyme has the activity EC:1.14.11.2 catalyzing the reaction: Procollagen L-proline + 2-oxoglutarate + O2 <=> procollagen trans- 4-hydroxy-L-proline + succinate + CO2. The full enzy…
Q#2895 - >Contig_3344_3 # 374 # 682 # -1 # ID=3344_3;partial=01;start_type=Edge;rbs_motif=None;rbs_spacer=None;gc_cont=0.359[# 374 # 682 # -1 # ID=3344_3;partial=01;start_type=Edge;rbs_motif=None;rbs_spacer=None;gc_cont=0.359]	superfamily	354838	9	92	5.00651e-18	75.2501	cl21496	2OG-FeII_Oxy superfamily	NC	-	2OG-Fe(II) oxygenase superfamily; This family contains members of the 2-oxoglutarate (2OG) and Fe(II)-dependent oxygenase superfamily. This family includes the C-terminal of prolyl 4-hydroxylase alpha subunit. The holoenzyme has the activity EC:1.14.11.2 catalyzing the reaction: Procollagen L-proline + 2-oxoglutarate + O2 <=> procollagen trans- 4-hydroxy-L-proline + succinate + CO2. The full enzy…
Q#2947 - >Contig_3461_2 # 108 # 521 # 1 # ID=3461_2;partial=00;start_type=ATG;rbs_motif=AGGAG;rbs_spacer=3-4bp;gc_cont=0.357[# 108 # 521 # 1 # ID=3461_2;partial=00;start_type=ATG;rbs_motif=AGGAG;rbs_spacer=3-4bp;gc_cont=0.357]	superfamily	354838	20	116	8.55043e-08	48.153	cl21496	2OG-FeII_Oxy superfamily	C	-	2OG-Fe(II) oxygenase superfamily; This family contains members of the 2-oxoglutarate (2OG) and Fe(II)-dependent oxygenase superfamily. This family includes the C-terminal of prolyl 4-hydroxylase alpha subunit. The holoenzyme has the activity EC:1.14.11.2 catalyzing the reaction: Procollagen L-proline + 2-oxoglutarate + O2 <=> procollagen trans- 4-hydroxy-L-proline + succinate + CO2. The full enzy…
Q#13 - >Contig_4213_2 # 365 # 970 # -1 # ID=4213_2;partial=01;start_type=Edge;rbs_motif=None;rbs_spacer=None;gc_cont=0.365[# 365 # 970 # -1 # ID=4213_2;partial=01;start_type=Edge;rbs_motif=None;rbs_spacer=None;gc_cont=0.365]	superfamily	354838	87	187	6.21151e-19	77.7001	cl21496	2OG-FeII_Oxy superfamily	-	-	2OG-Fe(II) oxygenase superfamily; This family contains members of the 2-oxoglutarate (2OG) and Fe(II)-dependent oxygenase superfamily. This family includes the C-terminal of prolyl 4-hydroxylase alpha subunit. The holoenzyme has the activity EC:1.14.11.2 catalyzing the reaction: Procollagen L-proline + 2-oxoglutarate + O2 <=> procollagen trans- 4-hydroxy-L-proline + succinate + CO2. The full enzy…
Q#39 - >Contig_4244_1 # 1 # 375 # 1 # ID=4244_1;partial=10;start_type=Edge;rbs_motif=None;rbs_spacer=None;gc_cont=0.285[# 1 # 375 # 1 # ID=4244_1;partial=10;start_type=Edge;rbs_motif=None;rbs_spacer=None;gc_cont=0.285]	superfamily	354838	13	119	1.55104e-06	43.4173	cl21496	2OG-FeII_Oxy superfamily	-	-	2OG-Fe(II) oxygenase superfamily; This family contains members of the 2-oxoglutarate (2OG) and Fe(II)-dependent oxygenase superfamily. This family includes the C-terminal of prolyl 4-hydroxylase alpha subunit. The holoenzyme has the activity EC:1.14.11.2 catalyzing the reaction: Procollagen L-proline + 2-oxoglutarate + O2 <=> procollagen trans- 4-hydroxy-L-proline + succinate + CO2. The full enzy…
Q#262 - >Contig_4518_1 # 3 # 530 # 1 # ID=4518_1;partial=10;start_type=Edge;rbs_motif=None;rbs_spacer=None;gc_cont=0.381[# 3 # 530 # 1 # ID=4518_1;partial=10;start_type=Edge;rbs_motif=None;rbs_spacer=None;gc_cont=0.381]	superfamily	354838	65	168	4.7058e-11	58.6532	cl21496	2OG-FeII_Oxy superfamily	N	-	2OG-Fe(II) oxygenase superfamily; This family contains members of the 2-oxoglutarate (2OG) and Fe(II)-dependent oxygenase superfamily. This family includes the C-terminal of prolyl 4-hydroxylase alpha subunit. The holoenzyme has the activity EC:1.14.11.2 catalyzing the reaction: Procollagen L-proline + 2-oxoglutarate + O2 <=> procollagen trans- 4-hydroxy-L-proline + succinate + CO2. The full enzy…
Q#485 - >Contig_4803_2 # 326 # 679 # -1 # ID=4803_2;partial=00;start_type=ATG;rbs_motif=None;rbs_spacer=None;gc_cont=0.356[# 326 # 679 # -1 # ID=4803_2;partial=00;start_type=ATG;rbs_motif=None;rbs_spacer=None;gc_cont=0.356]	superfamily	354838	42	73	1.50693e-11	56.1289	cl21496	2OG-FeII_Oxy superfamily	N	-	2OG-Fe(II) oxygenase superfamily; This family contains members of the 2-oxoglutarate (2OG) and Fe(II)-dependent oxygenase superfamily. This family includes the C-terminal of prolyl 4-hydroxylase alpha subunit. The holoenzyme has the activity EC:1.14.11.2 catalyzing the reaction: Procollagen L-proline + 2-oxoglutarate + O2 <=> procollagen trans- 4-hydroxy-L-proline + succinate + CO2. The full enzy…
Q#593 - >Contig_4946_1 # 1 # 426 # 1 # ID=4946_1;partial=10;start_type=Edge;rbs_motif=None;rbs_spacer=None;gc_cont=0.312[# 1 # 426 # 1 # ID=4946_1;partial=10;start_type=Edge;rbs_motif=None;rbs_spacer=None;gc_cont=0.312]	superfamily	354838	1	136	3.19099e-34	117.974	cl21496	2OG-FeII_Oxy superfamily	N	-	2OG-Fe(II) oxygenase superfamily; This family contains members of the 2-oxoglutarate (2OG) and Fe(II)-dependent oxygenase superfamily. This family includes the C-terminal of prolyl 4-hydroxylase alpha subunit. The holoenzyme has the activity EC:1.14.11.2 catalyzing the reaction: Procollagen L-proline + 2-oxoglutarate + O2 <=> procollagen trans- 4-hydroxy-L-proline + succinate + CO2. The full enzy…
Q#604 - >Contig_4960_1 # 30 # 386 # -1 # ID=4960_1;partial=00;start_type=GTG;rbs_motif=None;rbs_spacer=None;gc_cont=0.339[# 30 # 386 # -1 # ID=4960_1;partial=00;start_type=GTG;rbs_motif=None;rbs_spacer=None;gc_cont=0.339]	superfamily	354838	9	84	4.05032e-14	62.6773	cl21496	2OG-FeII_Oxy superfamily	-	-	2OG-Fe(II) oxygenase superfamily; This family contains members of the 2-oxoglutarate (2OG) and Fe(II)-dependent oxygenase superfamily. This family includes the C-terminal of prolyl 4-hydroxylase alpha subunit. The holoenzyme has the activity EC:1.14.11.2 catalyzing the reaction: Procollagen L-proline + 2-oxoglutarate + O2 <=> procollagen trans- 4-hydroxy-L-proline + succinate + CO2. The full enzy…
Q#634 - >Contig_4998_1 # 2 # 412 # 1 # ID=4998_1;partial=10;start_type=Edge;rbs_motif=None;rbs_spacer=None;gc_cont=0.350[# 2 # 412 # 1 # ID=4998_1;partial=10;start_type=Edge;rbs_motif=None;rbs_spacer=None;gc_cont=0.350]	superfamily	354838	53	92	0.00478073	34.1725	cl21496	2OG-FeII_Oxy superfamily	C	-	2OG-Fe(II) oxygenase superfamily; This family contains members of the 2-oxoglutarate (2OG) and Fe(II)-dependent oxygenase superfamily. This family includes the C-terminal of prolyl 4-hydroxylase alpha subunit. The holoenzyme has the activity EC:1.14.11.2 catalyzing the reaction: Procollagen L-proline + 2-oxoglutarate + O2 <=> procollagen trans- 4-hydroxy-L-proline + succinate + CO2. The full enzy…
Q#639 - >Contig_5005_1 # 3 # 506 # -1 # ID=5005_1;partial=10;start_type=ATG;rbs_motif=GGAG/GAGG;rbs_spacer=5-10bp;gc_cont=0.302[# 3 # 506 # -1 # ID=5005_1;partial=10;start_type=ATG;rbs_motif=GGAG/GAGG;rbs_spacer=5-10bp;gc_cont=0.302]	superfamily	354838	62	161	1.6717e-05	42.8601	cl21496	2OG-FeII_Oxy superfamily	N	-	2OG-Fe(II) oxygenase superfamily; This family contains members of the 2-oxoglutarate (2OG) and Fe(II)-dependent oxygenase superfamily. This family includes the C-terminal of prolyl 4-hydroxylase alpha subunit. The holoenzyme has the activity EC:1.14.11.2 catalyzing the reaction: Procollagen L-proline + 2-oxoglutarate + O2 <=> procollagen trans- 4-hydroxy-L-proline + succinate + CO2. The full enzy…
Q#1082 - >Contig_5648_2 # 65 # 403 # 1 # ID=5648_2;partial=00;start_type=ATG;rbs_motif=GGA/GAG/AGG;rbs_spacer=5-10bp;gc_cont=0.319[# 65 # 403 # 1 # ID=5648_2;partial=00;start_type=ATG;rbs_motif=GGA/GAG/AGG;rbs_spacer=5-10bp;gc_cont=0.319]	superfamily	354838	9	107	6.67014e-15	64.6033	cl21496	2OG-FeII_Oxy superfamily	-	-	2OG-Fe(II) oxygenase superfamily; This family contains members of the 2-oxoglutarate (2OG) and Fe(II)-dependent oxygenase superfamily. This family includes the C-terminal of prolyl 4-hydroxylase alpha subunit. The holoenzyme has the activity EC:1.14.11.2 catalyzing the reaction: Procollagen L-proline + 2-oxoglutarate + O2 <=> procollagen trans- 4-hydroxy-L-proline + succinate + CO2. The full enzy…
Q#1321 - >Contig_6045_2 # 104 # 493 # -1 # ID=6045_2;partial=00;start_type=ATG;rbs_motif=AGxAG;rbs_spacer=5-10bp;gc_cont=0.292[# 104 # 493 # -1 # ID=6045_2;partial=00;start_type=ATG;rbs_motif=AGxAG;rbs_spacer=5-10bp;gc_cont=0.292]	superfamily	354838	24	122	2.00272e-17	71.5369	cl21496	2OG-FeII_Oxy superfamily	-	-	2OG-Fe(II) oxygenase superfamily; This family contains members of the 2-oxoglutarate (2OG) and Fe(II)-dependent oxygenase superfamily. This family includes the C-terminal of prolyl 4-hydroxylase alpha subunit. The holoenzyme has the activity EC:1.14.11.2 catalyzing the reaction: Procollagen L-proline + 2-oxoglutarate + O2 <=> procollagen trans- 4-hydroxy-L-proline + succinate + CO2. The full enzy…
Q#2128 - >Contig_7632_2 # 49 # 567 # 1 # ID=7632_2;partial=01;start_type=ATG;rbs_motif=None;rbs_spacer=None;gc_cont=0.324[# 49 # 567 # 1 # ID=7632_2;partial=01;start_type=ATG;rbs_motif=None;rbs_spacer=None;gc_cont=0.324]	superfamily	354838	51	154	1.10475e-08	49.9657	cl21496	2OG-FeII_Oxy superfamily	-	-	2OG-Fe(II) oxygenase superfamily; This family contains members of the 2-oxoglutarate (2OG) and Fe(II)-dependent oxygenase superfamily. This family includes the C-terminal of prolyl 4-hydroxylase alpha subunit. The holoenzyme has the activity EC:1.14.11.2 catalyzing the reaction: Procollagen L-proline + 2-oxoglutarate + O2 <=> procollagen trans- 4-hydroxy-L-proline + succinate + CO2. The full enzy…
Q#2195 - >Contig_7798_1 # 81 # 482 # -1 # ID=7798_1;partial=00;start_type=TTG;rbs_motif=GGA/GAG/AGG;rbs_spacer=5-10bp;gc_cont=0.376[# 81 # 482 # -1 # ID=7798_1;partial=00;start_type=TTG;rbs_motif=GGA/GAG/AGG;rbs_spacer=5-10bp;gc_cont=0.376]	superfamily	354838	36	118	9.76142e-11	55.857	cl21496	2OG-FeII_Oxy superfamily	N	-	2OG-Fe(II) oxygenase superfamily; This family contains members of the 2-oxoglutarate (2OG) and Fe(II)-dependent oxygenase superfamily. This family includes the C-terminal of prolyl 4-hydroxylase alpha subunit. The holoenzyme has the activity EC:1.14.11.2 catalyzing the reaction: Procollagen L-proline + 2-oxoglutarate + O2 <=> procollagen trans- 4-hydroxy-L-proline + succinate + CO2. The full enzy…
Q#2224 - >Contig_7858_1 # 2 # 346 # -1 # ID=7858_1;partial=10;start_type=ATG;rbs_motif=None;rbs_spacer=None;gc_cont=0.328[# 2 # 346 # -1 # ID=7858_1;partial=10;start_type=ATG;rbs_motif=None;rbs_spacer=None;gc_cont=0.328]	superfamily	354838	40	114	4.36877e-07	44.5729	cl21496	2OG-FeII_Oxy superfamily	C	-	2OG-Fe(II) oxygenase superfamily; This family contains members of the 2-oxoglutarate (2OG) and Fe(II)-dependent oxygenase superfamily. This family includes the C-terminal of prolyl 4-hydroxylase alpha subunit. The holoenzyme has the activity EC:1.14.11.2 catalyzing the reaction: Procollagen L-proline + 2-oxoglutarate + O2 <=> procollagen trans- 4-hydroxy-L-proline + succinate + CO2. The full enzy…
Q#2442 - >Contig_8425_1 # 187 # 486 # -1 # ID=8425_1;partial=01;start_type=Edge;rbs_motif=None;rbs_spacer=None;gc_cont=0.310[# 187 # 486 # -1 # ID=8425_1;partial=01;start_type=Edge;rbs_motif=None;rbs_spacer=None;gc_cont=0.310]	superfamily	354838	20	98	0.00033693	37.4615	cl21496	2OG-FeII_Oxy superfamily	NC	-	2OG-Fe(II) oxygenase superfamily; This family contains members of the 2-oxoglutarate (2OG) and Fe(II)-dependent oxygenase superfamily. This family includes the C-terminal of prolyl 4-hydroxylase alpha subunit. The holoenzyme has the activity EC:1.14.11.2 catalyzing the reaction: Procollagen L-proline + 2-oxoglutarate + O2 <=> procollagen trans- 4-hydroxy-L-proline + succinate + CO2. The full enzy…
Q#211 - >Contig_194_4 # 886 # 1353 # 1 # ID=194_4;partial=00;start_type=ATG;rbs_motif=None;rbs_spacer=None;gc_cont=0.340[# 886 # 1353 # 1 # ID=194_4;partial=00;start_type=ATG;rbs_motif=None;rbs_spacer=None;gc_cont=0.340]	superfamily	354838	16	135	4.16576e-08	49.3086	cl21496	2OG-FeII_Oxy superfamily	C	-	2OG-Fe(II) oxygenase superfamily; This family contains members of the 2-oxoglutarate (2OG) and Fe(II)-dependent oxygenase superfamily. This family includes the C-terminal of prolyl 4-hydroxylase alpha subunit. The holoenzyme has the activity EC:1.14.11.2 catalyzing the reaction: Procollagen L-proline + 2-oxoglutarate + O2 <=> procollagen trans- 4-hydroxy-L-proline + succinate + CO2. The full enzy…
Q#1325 - >Contig_1080_2 # 315 # 731 # -1 # ID=1080_2;partial=00;start_type=ATG;rbs_motif=None;rbs_spacer=None;gc_cont=0.393[# 315 # 731 # -1 # ID=1080_2;partial=00;start_type=ATG;rbs_motif=None;rbs_spacer=None;gc_cont=0.393]	superfamily	354838	59	131	1.78566e-08	50.5973	cl21496	2OG-FeII_Oxy superfamily	NC	-	2OG-Fe(II) oxygenase superfamily; This family contains members of the 2-oxoglutarate (2OG) and Fe(II)-dependent oxygenase superfamily. This family includes the C-terminal of prolyl 4-hydroxylase alpha subunit. The holoenzyme has the activity EC:1.14.11.2 catalyzing the reaction: Procollagen L-proline + 2-oxoglutarate + O2 <=> procollagen trans- 4-hydroxy-L-proline + succinate + CO2. The full enzy…
Q#1719 - >Contig_1596_3 # 786 # 1112 # 1 # ID=1596_3;partial=00;start_type=ATG;rbs_motif=None;rbs_spacer=None;gc_cont=0.327[# 786 # 1112 # 1 # ID=1596_3;partial=00;start_type=ATG;rbs_motif=None;rbs_spacer=None;gc_cont=0.327]	superfamily	354838	15	97	2.64557e-11	56.6274	cl21496	2OG-FeII_Oxy superfamily	N	-	2OG-Fe(II) oxygenase superfamily; This family contains members of the 2-oxoglutarate (2OG) and Fe(II)-dependent oxygenase superfamily. This family includes the C-terminal of prolyl 4-hydroxylase alpha subunit. The holoenzyme has the activity EC:1.14.11.2 catalyzing the reaction: Procollagen L-proline + 2-oxoglutarate + O2 <=> procollagen trans- 4-hydroxy-L-proline + succinate + CO2. The full enzy…
Q#3142 - >Contig_2280_2 # 748 # 1080 # 1 # ID=2280_2;partial=00;start_type=GTG;rbs_motif=GGA/GAG/AGG;rbs_spacer=5-10bp;gc_cont=0.399[# 748 # 1080 # 1 # ID=2280_2;partial=00;start_type=GTG;rbs_motif=GGA/GAG/AGG;rbs_spacer=5-10bp;gc_cont=0.399]	multi-dom	273911	16	77	0.00603934	34.5964	TIGR01984	UbiH	NC	-	2-polyprenyl-6-methoxyphenol 4-hydroxylase; This model represents the FAD-dependent monoxygenase responsible for the second hydroxylation step in the aerobic ubiquinone bioynthetic pathway. The scope of this model is limited to the proteobacteria. This family is closely related to the UbiF hydroxylase which catalyzes the final hydroxylation step. The enzyme has also been named VisB due to a mutan…
Q#1162 - >Contig_932_1 # 3 # 326 # -1 # ID=932_1;partial=10;start_type=ATG;rbs_motif=None;rbs_spacer=None;gc_cont=0.512[# 3 # 326 # -1 # ID=932_1;partial=10;start_type=ATG;rbs_motif=None;rbs_spacer=None;gc_cont=0.512]	superfamily	172989	62	104	0.000878069	35.9677	cl29531	rpsP superfamily	C	-	30S ribosomal protein S16; Provisional
Q#1503 - >Contig_6378_2 # 191 # 517 # 1 # ID=6378_2;partial=00;start_type=ATG;rbs_motif=None;rbs_spacer=None;gc_cont=0.385[# 191 # 517 # 1 # ID=6378_2;partial=00;start_type=ATG;rbs_motif=None;rbs_spacer=None;gc_cont=0.385]	specific	234707	49	85	0.00464778	32.9201	PRK00270	rpsU	C	cl00529	30S ribosomal protein S21; Reviewed
Q#507 - >Contig_109_2 # 362 # 1447 # 1 # ID=109_2;partial=00;start_type=ATG;rbs_motif=GGA/GAG/AGG;rbs_spacer=5-10bp;gc_cont=0.541[# 362 # 1447 # 1 # ID=109_2;partial=00;start_type=ATG;rbs_motif=GGA/GAG/AGG;rbs_spacer=5-10bp;gc_cont=0.541]	specific	99740	13	358	1.31733e-124	362.244	cd00616	AHBA_syn	-	cl29034	3-amino-5-hydroxybenzoic acid synthase family (AHBA_syn). AHBA_syn family belongs to pyridoxal phosphate (PLP)-dependent aspartate aminotransferase superfamily (fold I). The members of this CD are involved in various biosynthetic pathways for secondary metabolites. Some well studied proteins in this CD are AHBA_synthase, protein product of pleiotropic regulatory gene degT, Arnb aminotransferase a…
Q#2504 - >Contig_1472_1 # 1 # 1011 # 1 # ID=1472_1;partial=10;start_type=Edge;rbs_motif=None;rbs_spacer=None;gc_cont=0.506[# 1 # 1011 # 1 # ID=1472_1;partial=10;start_type=Edge;rbs_motif=None;rbs_spacer=None;gc_cont=0.506]	specific	99740	1	328	1.0905e-100	300.227	cd00616	AHBA_syn	-	cl29034	3-amino-5-hydroxybenzoic acid synthase family (AHBA_syn). AHBA_syn family belongs to pyridoxal phosphate (PLP)-dependent aspartate aminotransferase superfamily (fold I). The members of this CD are involved in various biosynthetic pathways for secondary metabolites. Some well studied proteins in this CD are AHBA_synthase, protein product of pleiotropic regulatory gene degT, Arnb aminotransferase a…
Q#3653 - >Contig_2694_1 # 317 # 631 # 1 # ID=2694_1;partial=00;start_type=TTG;rbs_motif=GGAG/GAGG;rbs_spacer=5-10bp;gc_cont=0.432[# 317 # 631 # 1 # ID=2694_1;partial=00;start_type=TTG;rbs_motif=GGAG/GAGG;rbs_spacer=5-10bp;gc_cont=0.432]	superfamily	355839	2	82	1.11623e-07	47.419	cl28963	CysH superfamily	C	-	3'-phosphoadenosine 5'-phosphosulfate sulfotransferase (PAPS reductase)/FAD synthetase or related enzyme [Amino acid transport and metabolism, Coenzyme transport and metabolism]; 3'-phosphoadenosine 5'-phosphosulfate sulfotransferase (PAPS reductase)/FAD synthetase and related enzymes [Amino acid transport and metabolism / Coenzyme metabolism].
Q#97 - >Contig_468_2 # 647 # 1240 # 1 # ID=468_2;partial=00;start_type=ATG;rbs_motif=None;rbs_spacer=None;gc_cont=0.497[# 647 # 1240 # 1 # ID=468_2;partial=00;start_type=ATG;rbs_motif=None;rbs_spacer=None;gc_cont=0.497]	superfamily	355839	11	183	1.91256e-06	46.6486	cl28963	CysH superfamily	C	-	3'-phosphoadenosine 5'-phosphosulfate sulfotransferase (PAPS reductase)/FAD synthetase or related enzyme [Amino acid transport and metabolism, Coenzyme transport and metabolism]; 3'-phosphoadenosine 5'-phosphosulfate sulfotransferase (PAPS reductase)/FAD synthetase and related enzymes [Amino acid transport and metabolism / Coenzyme metabolism].
Q#1675 - >Contig_800_2 # 238 # 891 # -1 # ID=800_2;partial=00;start_type=TTG;rbs_motif=GGAG/GAGG;rbs_spacer=5-10bp;gc_cont=0.440[# 238 # 891 # -1 # ID=800_2;partial=00;start_type=TTG;rbs_motif=GGAG/GAGG;rbs_spacer=5-10bp;gc_cont=0.440]	superfamily	222864	36	144	0.00800483	36.5783	cl29348	41 superfamily	NC	-	41 helicase; Provisional
Q#2527 - >Contig_1491_2 # 168 # 1061 # 1 # ID=1491_2;partial=01;start_type=ATG;rbs_motif=None;rbs_spacer=None;gc_cont=0.416[# 168 # 1061 # 1 # ID=1491_2;partial=01;start_type=ATG;rbs_motif=None;rbs_spacer=None;gc_cont=0.416]	superfamily	222864	6	254	7.80681e-37	136.345	cl29348	41 superfamily	N	-	41 helicase; Provisional
Q#588 - >Contig_4936_1 # 50 # 469 # -1 # ID=4936_1;partial=00;start_type=TTG;rbs_motif=GGA/GAG/AGG;rbs_spacer=5-10bp;gc_cont=0.336[# 50 # 469 # -1 # ID=4936_1;partial=00;start_type=TTG;rbs_motif=GGA/GAG/AGG;rbs_spacer=5-10bp;gc_cont=0.336]	superfamily	222864	6	136	1.1024e-23	94.7434	cl29348	41 superfamily	N	-	41 helicase; Provisional
Q#2357 - >Contig_1354_1 # 2 # 778 # 1 # ID=1354_1;partial=10;start_type=Edge;rbs_motif=None;rbs_spacer=None;gc_cont=0.593[# 2 # 778 # 1 # ID=1354_1;partial=10;start_type=Edge;rbs_motif=None;rbs_spacer=None;gc_cont=0.593]	superfamily	335070	66	136	1.07094e-07	50.0703	cl38083	5_3_exonuc_N superfamily	N	-	5'-3' exonuclease, N-terminal resolvase-like domain; 5'-3' exonuclease, N-terminal resolvase-like domain.
Q#333 - >Contig_3327_1 # 3 # 536 # -1 # ID=3327_1;partial=10;start_type=ATG;rbs_motif=GGA/GAG/AGG;rbs_spacer=5-10bp;gc_cont=0.446[# 3 # 536 # -1 # ID=3327_1;partial=10;start_type=ATG;rbs_motif=GGA/GAG/AGG;rbs_spacer=5-10bp;gc_cont=0.446]	superfamily	335070	1	143	1.1027e-24	93.5979	cl38083	5_3_exonuc_N superfamily	N	-	5'-3' exonuclease, N-terminal resolvase-like domain; 5'-3' exonuclease, N-terminal resolvase-like domain.
Q#2276 - >Contig_6086_1 # 3 # 557 # -1 # ID=6086_1;partial=11;start_type=Edge;rbs_motif=None;rbs_spacer=None;gc_cont=0.380[# 3 # 557 # -1 # ID=6086_1;partial=11;start_type=Edge;rbs_motif=None;rbs_spacer=None;gc_cont=0.380]	specific	335070	4	152	1.16474e-28	103.998	pfam02739	5_3_exonuc_N	-	cl38083	5'-3' exonuclease, N-terminal resolvase-like domain; 5'-3' exonuclease, N-terminal resolvase-like domain.
Q#3113 - >Contig_51_8 # 2211 # 2954 # 1 # ID=51_8;partial=00;start_type=TTG;rbs_motif=AGxAGG/AGGxGG;rbs_spacer=5-10bp;gc_cont=0.320[# 2211 # 2954 # 1 # ID=51_8;partial=00;start_type=TTG;rbs_motif=AGxAGG/AGGxGG;rbs_spacer=5-10bp;gc_cont=0.320]	superfamily	335070	37	136	2.68998e-11	60.0855	cl38083	5_3_exonuc_N superfamily	N	-	5'-3' exonuclease, N-terminal resolvase-like domain; 5'-3' exonuclease, N-terminal resolvase-like domain.
Q#970 - >Contig_721_1 # 1 # 492 # 1 # ID=721_1;partial=10;start_type=Edge;rbs_motif=None;rbs_spacer=None;gc_cont=0.423[# 1 # 492 # 1 # ID=721_1;partial=10;start_type=Edge;rbs_motif=None;rbs_spacer=None;gc_cont=0.423]	superfamily	335070	26	59	0.000420106	38.5143	cl38083	5_3_exonuc_N superfamily	N	-	5'-3' exonuclease, N-terminal resolvase-like domain; 5'-3' exonuclease, N-terminal resolvase-like domain.
Q#502 - >Contig_106_4 # 1055 # 1375 # 1 # ID=106_4;partial=00;start_type=ATG;rbs_motif=GGAG/GAGG;rbs_spacer=5-10bp;gc_cont=0.396[# 1055 # 1375 # 1 # ID=106_4;partial=00;start_type=ATG;rbs_motif=GGAG/GAGG;rbs_spacer=5-10bp;gc_cont=0.396]	multi-dom	224321	17	85	0.00302619	34.5404	COG1403	McrA	NC	-	5-methylcytosine-specific restriction endonuclease McrA [Defense mechanisms]; Restriction endonuclease [Defense mechanisms].
Q#404 - >Contig_4683_1 # 141 # 521 # -1 # ID=4683_1;partial=00;start_type=ATG;rbs_motif=None;rbs_spacer=None;gc_cont=0.407[# 141 # 521 # -1 # ID=4683_1;partial=00;start_type=ATG;rbs_motif=None;rbs_spacer=None;gc_cont=0.407]	superfamily	351116	98	125	0.000475444	38.1236	cl00489	60KD_IMP superfamily	C	-	60Kd inner membrane protein; 60Kd inner membrane protein.
Q#540 - >Contig_4868_1 # 3 # 341 # -1 # ID=4868_1;partial=10;start_type=GTG;rbs_motif=None;rbs_spacer=None;gc_cont=0.283[# 3 # 341 # -1 # ID=4868_1;partial=10;start_type=GTG;rbs_motif=None;rbs_spacer=None;gc_cont=0.283]	superfamily	177779	13	94	0.0025394	35.5485	cl29913	PLN00185 superfamily	NC	-	60S ribosomal protein L4-1; Provisional
Q#1469 - >Contig_650_1 # 3 # 488 # -1 # ID=650_1;partial=10;start_type=ATG;rbs_motif=GGAG/GAGG;rbs_spacer=5-10bp;gc_cont=0.469[# 3 # 488 # -1 # ID=650_1;partial=10;start_type=ATG;rbs_motif=GGAG/GAGG;rbs_spacer=5-10bp;gc_cont=0.469]	multi-dom	223676	1	159	5.22933e-39	131.59	COG0603	QueC	-	-	7-cyano-7-deazaguanine synthase (queuosine biosynthesis) [Translation, ribosomal structure and biogenesis]; Predicted PP-loop superfamily ATPase [General function prediction only].
Q#1652 - >Contig_5063_1 # 2 # 532 # -1 # ID=5063_1;partial=10;start_type=ATG;rbs_motif=AGGAG;rbs_spacer=5-10bp;gc_cont=0.573[# 2 # 532 # -1 # ID=5063_1;partial=10;start_type=ATG;rbs_motif=AGGAG;rbs_spacer=5-10bp;gc_cont=0.573]	multi-dom	315827	19	123	0.00116831	37.185	pfam13245	AAA_19	-	-	AAA domain; AAA domain.
Q#3471 - >Contig_2530_1 # 120 # 878 # -1 # ID=2530_1;partial=00;start_type=GTG;rbs_motif=None;rbs_spacer=None;gc_cont=0.553[# 120 # 878 # -1 # ID=2530_1;partial=00;start_type=GTG;rbs_motif=None;rbs_spacer=None;gc_cont=0.553]	specific	316042	3	124	4.47859e-20	84.7397	pfam13481	AAA_25	N	cl21455	AAA domain; This AAA domain is found in a wide variety of presumed DNA repair proteins.
Q#264 - >Contig_3257_1 # 3 # 854 # -1 # ID=3257_1;partial=11;start_type=Edge;rbs_motif=None;rbs_spacer=None;gc_cont=0.441[# 3 # 854 # -1 # ID=3257_1;partial=11;start_type=Edge;rbs_motif=None;rbs_spacer=None;gc_cont=0.441]	specific	316042	1	153	5.30588e-33	119.408	pfam13481	AAA_25	-	cl21455	AAA domain; This AAA domain is found in a wide variety of presumed DNA repair proteins.
Q#967 - >Contig_1159_3 # 1006 # 1401 # -1 # ID=1159_3;partial=00;start_type=ATG;rbs_motif=GGA/GAG/AGG;rbs_spacer=11-12bp;gc_cont=0.636[# 1006 # 1401 # -1 # ID=1159_3;partial=00;start_type=ATG;rbs_motif=GGA/GAG/AGG;rbs_spacer=11-12bp;gc_cont=0.636]	specific	316042	1	112	1.11543e-23	90.1325	pfam13481	AAA_25	C	cl21455	AAA domain; This AAA domain is found in a wide variety of presumed DNA repair proteins.
Q#3298 - >Contig_3957_1 # 3 # 584 # -1 # ID=3957_1;partial=10;start_type=ATG;rbs_motif=GGA/GAG/AGG;rbs_spacer=5-10bp;gc_cont=0.488[# 3 # 584 # -1 # ID=3957_1;partial=10;start_type=ATG;rbs_motif=GGA/GAG/AGG;rbs_spacer=5-10bp;gc_cont=0.488]	specific	316042	1	166	1.41283e-42	140.979	pfam13481	AAA_25	-	cl21455	AAA domain; This AAA domain is found in a wide variety of presumed DNA repair proteins.
Q#204 - >Contig_190_1 # 80 # 1405 # -1 # ID=190_1;partial=00;start_type=TTG;rbs_motif=None;rbs_spacer=None;gc_cont=0.434[# 80 # 1405 # -1 # ID=190_1;partial=00;start_type=TTG;rbs_motif=None;rbs_spacer=None;gc_cont=0.434]	specific	316042	164	342	1.06771e-32	122.104	pfam13481	AAA_25	-	cl21455	AAA domain; This AAA domain is found in a wide variety of presumed DNA repair proteins.
Q#1514 - >Contig_1280_1 # 2 # 481 # -1 # ID=1280_1;partial=10;start_type=ATG;rbs_motif=None;rbs_spacer=None;gc_cont=0.508[# 2 # 481 # -1 # ID=1280_1;partial=10;start_type=ATG;rbs_motif=None;rbs_spacer=None;gc_cont=0.508]	specific	316042	1	138	2.80522e-27	100.533	pfam13481	AAA_25	N	cl21455	AAA domain; This AAA domain is found in a wide variety of presumed DNA repair proteins.
Q#18 - >Contig_107_1 # 3 # 557 # -1 # ID=107_1;partial=10;start_type=ATG;rbs_motif=None;rbs_spacer=None;gc_cont=0.389[# 3 # 557 # -1 # ID=107_1;partial=10;start_type=ATG;rbs_motif=None;rbs_spacer=None;gc_cont=0.389]	specific	316040	7	167	1.61028e-31	112.356	pfam13479	AAA_24	-	cl21455	AAA domain; This AAA domain is found in a wide variety of presumed phage proteins.
Q#273 - >Contig_231_2 # 500 # 1579 # -1 # ID=231_2;partial=00;start_type=ATG;rbs_motif=None;rbs_spacer=None;gc_cont=0.531[# 500 # 1579 # -1 # ID=231_2;partial=00;start_type=ATG;rbs_motif=None;rbs_spacer=None;gc_cont=0.531]	specific	316040	61	272	9.72204e-41	141.631	pfam13479	AAA_24	-	cl21455	AAA domain; This AAA domain is found in a wide variety of presumed phage proteins.
Q#1133 - >Contig_913_1 # 1 # 306 # 1 # ID=913_1;partial=10;start_type=Edge;rbs_motif=None;rbs_spacer=None;gc_cont=0.379[# 1 # 306 # 1 # ID=913_1;partial=10;start_type=Edge;rbs_motif=None;rbs_spacer=None;gc_cont=0.379]	multi-dom	223540	21	66	0.00041333	37.4956	COG0464	SpoVK	NC	-	AAA+-type ATPase, SpoVK/Ycf46/Vps4 family [Cell wall/membrane/envelope biogenesis, Cell cycle control, cell division, chromosome partitioning, Signal transduction mechanisms]; ATPases of the AAA+ class [Posttranslational modification, protein turnover, chaperones].
Q#3295 - >Contig_2391_1 # 1 # 459 # 1 # ID=2391_1;partial=10;start_type=Edge;rbs_motif=None;rbs_spacer=None;gc_cont=0.608[# 1 # 459 # 1 # ID=2391_1;partial=10;start_type=Edge;rbs_motif=None;rbs_spacer=None;gc_cont=0.608]	multi-dom	236014	49	74	0.000257382	39.6481	PRK07418	PRK07418	N	-	acetolactate synthase 3 catalytic subunit; Reviewed
Q#2564 - >Contig_2540_2 # 95 # 415 # -1 # ID=2540_2;partial=00;start_type=ATG;rbs_motif=None;rbs_spacer=None;gc_cont=0.358[# 95 # 415 # -1 # ID=2540_2;partial=00;start_type=ATG;rbs_motif=None;rbs_spacer=None;gc_cont=0.358]	multi-dom	236014	4	29	0.000104128	39.2629	PRK07418	PRK07418	N	-	acetolactate synthase 3 catalytic subunit; Reviewed
Q#2144 - >Contig_1206_4 # 1051 # 1416 # -1 # ID=1206_4;partial=01;start_type=Edge;rbs_motif=None;rbs_spacer=None;gc_cont=0.462[# 1051 # 1416 # -1 # ID=1206_4;partial=01;start_type=Edge;rbs_motif=None;rbs_spacer=None;gc_cont=0.462]	multi-dom	223107	2	120	1.37824e-37	132.771	COG0028	IlvB	C	-	Acetolactate synthase large subunit or other thiamine pyrophosphate-requiring enzyme [Amino acid transport and metabolism, Coenzyme transport and metabolism]; Thiamine pyrophosphate-requiring enzymes [acetolactate synthase, pyruvate dehydrogenase (cytochrome), glyoxylate carboligase, phosphonopyruvate decarboxylase] [Amino acid transport and metabolism / Coenzyme metabolism].
Q#1269 - >Contig_4523_1 # 219 # 710 # 1 # ID=4523_1;partial=01;start_type=ATG;rbs_motif=GGAG/GAGG;rbs_spacer=5-10bp;gc_cont=0.496[# 219 # 710 # 1 # ID=4523_1;partial=01;start_type=ATG;rbs_motif=GGAG/GAGG;rbs_spacer=5-10bp;gc_cont=0.496]	multi-dom	223107	18	163	1.12064e-44	153.572	COG0028	IlvB	C	-	Acetolactate synthase large subunit or other thiamine pyrophosphate-requiring enzyme [Amino acid transport and metabolism, Coenzyme transport and metabolism]; Thiamine pyrophosphate-requiring enzymes [acetolactate synthase, pyruvate dehydrogenase (cytochrome), glyoxylate carboligase, phosphonopyruvate decarboxylase] [Amino acid transport and metabolism / Coenzyme metabolism].
Q#2314 - >Contig_1319_3 # 186 # 566 # 1 # ID=1319_3;partial=00;start_type=ATG;rbs_motif=None;rbs_spacer=None;gc_cont=0.396[# 186 # 566 # 1 # ID=1319_3;partial=00;start_type=ATG;rbs_motif=None;rbs_spacer=None;gc_cont=0.396]	multi-dom	334159	29	107	4.49004e-05	39.8133	pfam00583	Acetyltransf_1	C	-	Acetyltransferase (GNAT) family; This family contains proteins with N-acetyltransferase functions such as Elp3-related proteins.
Q#3734 - >Contig_2764_1 # 1 # 429 # -1 # ID=2764_1;partial=10;start_type=ATG;rbs_motif=GGAG/GAGG;rbs_spacer=5-10bp;gc_cont=0.597[# 1 # 429 # -1 # ID=2764_1;partial=10;start_type=ATG;rbs_motif=GGAG/GAGG;rbs_spacer=5-10bp;gc_cont=0.597]	multi-dom	334159	52	129	2.02034e-05	40.9689	pfam00583	Acetyltransf_1	N	-	Acetyltransferase (GNAT) family; This family contains proteins with N-acetyltransferase functions such as Elp3-related proteins.
Q#1092 - >Contig_4269_1 # 3 # 362 # -1 # ID=4269_1;partial=10;start_type=ATG;rbs_motif=None;rbs_spacer=None;gc_cont=0.383[# 3 # 362 # -1 # ID=4269_1;partial=10;start_type=ATG;rbs_motif=None;rbs_spacer=None;gc_cont=0.383]	multi-dom	334159	25	80	2.01275e-05	40.5837	pfam00583	Acetyltransf_1	NC	-	Acetyltransferase (GNAT) family; This family contains proteins with N-acetyltransferase functions such as Elp3-related proteins.
Q#2827 - >Contig_39_3 # 1871 # 2182 # 1 # ID=39_3;partial=01;start_type=ATG;rbs_motif=GGA/GAG/AGG;rbs_spacer=5-10bp;gc_cont=0.635[# 1871 # 2182 # 1 # ID=39_3;partial=01;start_type=ATG;rbs_motif=GGA/GAG/AGG;rbs_spacer=5-10bp;gc_cont=0.635]	multi-dom	334159	16	103	0.00179996	34.8057	pfam00583	Acetyltransf_1	N	-	Acetyltransferase (GNAT) family; This family contains proteins with N-acetyltransferase functions such as Elp3-related proteins.
Q#2293 - >Contig_2169_1 # 2 # 403 # -1 # ID=2169_1;partial=10;start_type=ATG;rbs_motif=None;rbs_spacer=None;gc_cont=0.338[# 2 # 403 # -1 # ID=2169_1;partial=10;start_type=ATG;rbs_motif=None;rbs_spacer=None;gc_cont=0.338]	multi-dom	334159	52	121	0.00165274	35.5761	pfam00583	Acetyltransf_1	N	-	Acetyltransferase (GNAT) family; This family contains proteins with N-acetyltransferase functions such as Elp3-related proteins.
Q#2317 - >Contig_8085_1 # 3 # 392 # 1 # ID=8085_1;partial=10;start_type=Edge;rbs_motif=None;rbs_spacer=None;gc_cont=0.408[# 3 # 392 # 1 # ID=8085_1;partial=10;start_type=Edge;rbs_motif=None;rbs_spacer=None;gc_cont=0.408]	superfamily	223890	14	79	0.00221512	36.1367	cl30482	RlmN superfamily	NC	-	Adenine C2-methylase RlmN of 23S rRNA A2503 and tRNA A37 [Translation, ribosomal structure and biogenesis]; Predicted Fe-S-cluster redox enzyme [General function prediction only].
Q#559 - >Contig_131_7 # 2322 # 2789 # -1 # ID=131_7;partial=01;start_type=Edge;rbs_motif=None;rbs_spacer=None;gc_cont=0.545[# 2322 # 2789 # -1 # ID=131_7;partial=01;start_type=Edge;rbs_motif=None;rbs_spacer=None;gc_cont=0.545]	superfamily	351005	2	30	0.00427997	36.1307	cl00292	AANH_like superfamily	N	-	Adenine nucleotide alpha hydrolases superfamily including N type ATP PPases, ATP sulphurylases Universal Stress Response protein and electron transfer flavoprotein (ETF). The domain forms a apha/beta/apha fold which binds to Adenosine nucleotide.
Q#1173 - >Contig_447_3 # 992 # 1435 # -1 # ID=447_3;partial=00;start_type=ATG;rbs_motif=AGGA;rbs_spacer=5-10bp;gc_cont=0.396[# 992 # 1435 # -1 # ID=447_3;partial=00;start_type=ATG;rbs_motif=AGGA;rbs_spacer=5-10bp;gc_cont=0.396]	superfamily	351005	7	134	8.4424e-13	62.037	cl00292	AANH_like superfamily	C	-	Adenine nucleotide alpha hydrolases superfamily including N type ATP PPases, ATP sulphurylases Universal Stress Response protein and electron transfer flavoprotein (ETF). The domain forms a apha/beta/apha fold which binds to Adenosine nucleotide.
Q#1347 - >Contig_569_5 # 939 # 1319 # -1 # ID=569_5;partial=00;start_type=ATG;rbs_motif=None;rbs_spacer=None;gc_cont=0.388[# 939 # 1319 # -1 # ID=569_5;partial=00;start_type=ATG;rbs_motif=None;rbs_spacer=None;gc_cont=0.388]	superfamily	351005	6	36	4.41306e-05	40.4658	cl00292	AANH_like superfamily	N	-	Adenine nucleotide alpha hydrolases superfamily including N type ATP PPases, ATP sulphurylases Universal Stress Response protein and electron transfer flavoprotein (ETF). The domain forms a apha/beta/apha fold which binds to Adenosine nucleotide.
Q#1469 - >Contig_650_1 # 3 # 488 # -1 # ID=650_1;partial=10;start_type=ATG;rbs_motif=GGAG/GAGG;rbs_spacer=5-10bp;gc_cont=0.469[# 3 # 488 # -1 # ID=650_1;partial=10;start_type=ATG;rbs_motif=GGAG/GAGG;rbs_spacer=5-10bp;gc_cont=0.469]	superfamily	351005	2	160	4.50816e-42	137.724	cl00292	AANH_like superfamily	-	-	Adenine nucleotide alpha hydrolases superfamily including N type ATP PPases, ATP sulphurylases Universal Stress Response protein and electron transfer flavoprotein (ETF). The domain forms a apha/beta/apha fold which binds to Adenosine nucleotide.
Q#1058 - >Contig_4218_1 # 1 # 708 # 1 # ID=4218_1;partial=10;start_type=Edge;rbs_motif=None;rbs_spacer=None;gc_cont=0.592[# 1 # 708 # 1 # ID=4218_1;partial=10;start_type=Edge;rbs_motif=None;rbs_spacer=None;gc_cont=0.592]	superfamily	351005	2	48	2.12889e-10	57.4146	cl00292	AANH_like superfamily	N	-	Adenine nucleotide alpha hydrolases superfamily including N type ATP PPases, ATP sulphurylases Universal Stress Response protein and electron transfer flavoprotein (ETF). The domain forms a apha/beta/apha fold which binds to Adenosine nucleotide.
Q#1644 - >Contig_5052_1 # 1 # 444 # 1 # ID=5052_1;partial=10;start_type=Edge;rbs_motif=None;rbs_spacer=None;gc_cont=0.439[# 1 # 444 # 1 # ID=5052_1;partial=10;start_type=Edge;rbs_motif=None;rbs_spacer=None;gc_cont=0.439]	superfamily	351005	1	134	1.37421e-06	45.0882	cl00292	AANH_like superfamily	N	-	Adenine nucleotide alpha hydrolases superfamily including N type ATP PPases, ATP sulphurylases Universal Stress Response protein and electron transfer flavoprotein (ETF). The domain forms a apha/beta/apha fold which binds to Adenosine nucleotide.
Q#3139 - >Contig_60_3 # 2336 # 2881 # -1 # ID=60_3;partial=00;start_type=ATG;rbs_motif=GGA/GAG/AGG;rbs_spacer=11-12bp;gc_cont=0.469[# 2336 # 2881 # -1 # ID=60_3;partial=00;start_type=ATG;rbs_motif=GGA/GAG/AGG;rbs_spacer=11-12bp;gc_cont=0.469]	superfamily	351005	4	169	4.58714e-20	82.0674	cl00292	AANH_like superfamily	-	-	Adenine nucleotide alpha hydrolases superfamily including N type ATP PPases, ATP sulphurylases Universal Stress Response protein and electron transfer flavoprotein (ETF). The domain forms a apha/beta/apha fold which binds to Adenosine nucleotide.
Q#758 - >Contig_957_1 # 3 # 911 # -1 # ID=957_1;partial=10;start_type=ATG;rbs_motif=None;rbs_spacer=None;gc_cont=0.509[# 3 # 911 # -1 # ID=957_1;partial=10;start_type=ATG;rbs_motif=None;rbs_spacer=None;gc_cont=0.509]	superfamily	351005	65	248	4.58463e-05	42.777	cl00292	AANH_like superfamily	-	-	Adenine nucleotide alpha hydrolases superfamily including N type ATP PPases, ATP sulphurylases Universal Stress Response protein and electron transfer flavoprotein (ETF). The domain forms a apha/beta/apha fold which binds to Adenosine nucleotide.
Q#1052 - >Contig_1215_1 # 2 # 691 # -1 # ID=1215_1;partial=10;start_type=ATG;rbs_motif=GGA/GAG/AGG;rbs_spacer=5-10bp;gc_cont=0.391[# 2 # 691 # -1 # ID=1215_1;partial=10;start_type=ATG;rbs_motif=GGA/GAG/AGG;rbs_spacer=5-10bp;gc_cont=0.391]	superfamily	351005	15	180	4.83712e-19	80.9118	cl00292	AANH_like superfamily	-	-	Adenine nucleotide alpha hydrolases superfamily including N type ATP PPases, ATP sulphurylases Universal Stress Response protein and electron transfer flavoprotein (ETF). The domain forms a apha/beta/apha fold which binds to Adenosine nucleotide.
Q#177 - >Contig_4401_1 # 1 # 756 # 1 # ID=4401_1;partial=10;start_type=Edge;rbs_motif=None;rbs_spacer=None;gc_cont=0.497[# 1 # 756 # 1 # ID=4401_1;partial=10;start_type=Edge;rbs_motif=None;rbs_spacer=None;gc_cont=0.497]	superfamily	351005	8	171	7.73059e-11	58.9554	cl00292	AANH_like superfamily	-	-	Adenine nucleotide alpha hydrolases superfamily including N type ATP PPases, ATP sulphurylases Universal Stress Response protein and electron transfer flavoprotein (ETF). The domain forms a apha/beta/apha fold which binds to Adenosine nucleotide.
Q#1699 - >Contig_1574_1 # 3 # 596 # -1 # ID=1574_1;partial=10;start_type=TTG;rbs_motif=AGGA;rbs_spacer=5-10bp;gc_cont=0.419[# 3 # 596 # -1 # ID=1574_1;partial=10;start_type=TTG;rbs_motif=AGGA;rbs_spacer=5-10bp;gc_cont=0.419]	superfamily	351005	26	152	1.53618e-11	60.111	cl00292	AANH_like superfamily	N	-	Adenine nucleotide alpha hydrolases superfamily including N type ATP PPases, ATP sulphurylases Universal Stress Response protein and electron transfer flavoprotein (ETF). The domain forms a apha/beta/apha fold which binds to Adenosine nucleotide.
Q#2289 - >Contig_2164_1 # 267 # 797 # 1 # ID=2164_1;partial=00;start_type=ATG;rbs_motif=GGAG/GAGG;rbs_spacer=5-10bp;gc_cont=0.397[# 267 # 797 # 1 # ID=2164_1;partial=00;start_type=ATG;rbs_motif=GGAG/GAGG;rbs_spacer=5-10bp;gc_cont=0.397]	superfamily	351005	3	176	1.63637e-11	59.3406	cl00292	AANH_like superfamily	-	-	Adenine nucleotide alpha hydrolases superfamily including N type ATP PPases, ATP sulphurylases Universal Stress Response protein and electron transfer flavoprotein (ETF). The domain forms a apha/beta/apha fold which binds to Adenosine nucleotide.
Q#3228 - >Contig_3682_1 # 129 # 518 # -1 # ID=3682_1;partial=01;start_type=Edge;rbs_motif=None;rbs_spacer=None;gc_cont=0.323[# 129 # 518 # -1 # ID=3682_1;partial=01;start_type=Edge;rbs_motif=None;rbs_spacer=None;gc_cont=0.323]	superfamily	351005	38	113	0.00254337	35.8434	cl00292	AANH_like superfamily	NC	-	Adenine nucleotide alpha hydrolases superfamily including N type ATP PPases, ATP sulphurylases Universal Stress Response protein and electron transfer flavoprotein (ETF). The domain forms a apha/beta/apha fold which binds to Adenosine nucleotide.
Q#1233 - >Contig_487_1 # 1 # 759 # 1 # ID=487_1;partial=10;start_type=Edge;rbs_motif=None;rbs_spacer=None;gc_cont=0.402[# 1 # 759 # 1 # ID=487_1;partial=10;start_type=Edge;rbs_motif=None;rbs_spacer=None;gc_cont=0.402]	superfamily	353338	1	168	4.98425e-23	91.8587	cl12015	Adenylation_DNA_ligase_like superfamily	-	-	Adenylation domain of proteins similar to ATP-dependent polynucleotide ligases; ATP-dependent polynucleotide ligases catalyze the phosphodiester bond formation of nicked nucleic acid substrates using ATP as a cofactor in a three step reaction mechanism. This family includes ATP-dependent DNA and RNA ligases. DNA ligases play a vital role in the diverse processes of DNA replication, recombination …
Q#3493 - >Contig_179_6 # 1740 # 2249 # 1 # ID=179_6;partial=00;start_type=ATG;rbs_motif=GGA/GAG/AGG;rbs_spacer=5-10bp;gc_cont=0.339[# 1740 # 2249 # 1 # ID=179_6;partial=00;start_type=ATG;rbs_motif=GGA/GAG/AGG;rbs_spacer=5-10bp;gc_cont=0.339]	superfamily	353338	40	156	2.65123e-23	89.9327	cl12015	Adenylation_DNA_ligase_like superfamily	C	-	Adenylation domain of proteins similar to ATP-dependent polynucleotide ligases; ATP-dependent polynucleotide ligases catalyze the phosphodiester bond formation of nicked nucleic acid substrates using ATP as a cofactor in a three step reaction mechanism. This family includes ATP-dependent DNA and RNA ligases. DNA ligases play a vital role in the diverse processes of DNA replication, recombination …
Q#832 - >Contig_623_1 # 1 # 591 # -1 # ID=623_1;partial=10;start_type=ATG;rbs_motif=None;rbs_spacer=None;gc_cont=0.391[# 1 # 591 # -1 # ID=623_1;partial=10;start_type=ATG;rbs_motif=None;rbs_spacer=None;gc_cont=0.391]	superfamily	353338	4	109	2.92994e-14	67.2059	cl12015	Adenylation_DNA_ligase_like superfamily	N	-	Adenylation domain of proteins similar to ATP-dependent polynucleotide ligases; ATP-dependent polynucleotide ligases catalyze the phosphodiester bond formation of nicked nucleic acid substrates using ATP as a cofactor in a three step reaction mechanism. This family includes ATP-dependent DNA and RNA ligases. DNA ligases play a vital role in the diverse processes of DNA replication, recombination …
Q#833 - >Contig_623_2 # 614 # 1105 # -1 # ID=623_2;partial=00;start_type=ATG;rbs_motif=AGGAG;rbs_spacer=5-10bp;gc_cont=0.451[# 614 # 1105 # -1 # ID=623_2;partial=00;start_type=ATG;rbs_motif=AGGAG;rbs_spacer=5-10bp;gc_cont=0.451]	superfamily	353338	93	141	2.78498e-05	41.7828	cl12015	Adenylation_DNA_ligase_like superfamily	C	-	Adenylation domain of proteins similar to ATP-dependent polynucleotide ligases; ATP-dependent polynucleotide ligases catalyze the phosphodiester bond formation of nicked nucleic acid substrates using ATP as a cofactor in a three step reaction mechanism. This family includes ATP-dependent DNA and RNA ligases. DNA ligases play a vital role in the diverse processes of DNA replication, recombination …
Q#1033 - >Contig_781_2 # 354 # 971 # 1 # ID=781_2;partial=01;start_type=ATG;rbs_motif=None;rbs_spacer=None;gc_cont=0.417[# 354 # 971 # 1 # ID=781_2;partial=01;start_type=ATG;rbs_motif=None;rbs_spacer=None;gc_cont=0.417]	superfamily	353338	29	206	1.19981e-18	81.7937	cl12015	Adenylation_DNA_ligase_like superfamily	N	-	Adenylation domain of proteins similar to ATP-dependent polynucleotide ligases; ATP-dependent polynucleotide ligases catalyze the phosphodiester bond formation of nicked nucleic acid substrates using ATP as a cofactor in a three step reaction mechanism. This family includes ATP-dependent DNA and RNA ligases. DNA ligases play a vital role in the diverse processes of DNA replication, recombination …
Q#2693 - >Contig_2716_1 # 2 # 679 # -1 # ID=2716_1;partial=11;start_type=Edge;rbs_motif=None;rbs_spacer=None;gc_cont=0.484[# 2 # 679 # -1 # ID=2716_1;partial=11;start_type=Edge;rbs_motif=None;rbs_spacer=None;gc_cont=0.484]	multi-dom	110537	7	219	0.00102812	39.298	pfam01540	Lipoprotein_7	N	-	Adhesin lipoprotein; This family consists of the p50 and variable adherence-associated antigen (Vaa) adhesins from Mycoplasma hominis. M. hominis is a mycoplasma associated with human urogenital diseases, pneumonia, and septic arthritis. An adhesin is a cell surface molecule that mediates adhesion to other cells or to the surrounding surface or substrate. The Vaa antigen is a 50-kDa surface lipop…
Q#2680 - >Contig_2701_1 # 1 # 591 # -1 # ID=2701_1;partial=10;start_type=ATG;rbs_motif=GGA/GAG/AGG;rbs_spacer=5-10bp;gc_cont=0.394[# 1 # 591 # -1 # ID=2701_1;partial=10;start_type=ATG;rbs_motif=GGA/GAG/AGG;rbs_spacer=5-10bp;gc_cont=0.394]	superfamily	223928	75	196	0.00011073	41.5885	cl28200	RfaF superfamily	N	-	ADP-heptose:LPS heptosyltransferase [Cell wall/membrane/envelope biogenesis]; ADP-heptose:LPS heptosyltransferase [Cell envelope biogenesis, outer membrane].
Q#2741 - >Contig_7041_1 # 1 # 306 # 1 # ID=7041_1;partial=10;start_type=Edge;rbs_motif=None;rbs_spacer=None;gc_cont=0.343[# 1 # 306 # 1 # ID=7041_1;partial=10;start_type=Edge;rbs_motif=None;rbs_spacer=None;gc_cont=0.343]	multi-dom	223979	1	40	4.38478e-08	47.3879	COG1051	YjhB	NC	-	ADP-ribose pyrophosphatase YjhB, NUDIX family [Nucleotide transport and metabolism]; ADP-ribose pyrophosphatase [Nucleotide transport and metabolism].
Q#3499 - >Contig_183_2 # 370 # 987 # -1 # ID=183_2;partial=00;start_type=ATG;rbs_motif=None;rbs_spacer=None;gc_cont=0.367[# 370 # 987 # -1 # ID=183_2;partial=00;start_type=ATG;rbs_motif=None;rbs_spacer=None;gc_cont=0.367]	superfamily	321433	58	168	6.06616e-05	42.6543	cl01287	AE_Prim_S_like superfamily	NC	-	AE_Prim_S_like: primase domain similar to that found in the small subunit of archaeal and eukaryotic (A/E) DNA primases. The replication machineries of A/Es are distinct from that of bacteria. Primases are DNA-dependent RNA polymerases which synthesis the short RNA primers required for DNA replication. In eukaryotes, this small catalytically active primase subunit (p50) and a larger primase subun…
Q#456 - >Contig_726_2 # 104 # 721 # -1 # ID=726_2;partial=00;start_type=ATG;rbs_motif=GGA/GAG/AGG;rbs_spacer=5-10bp;gc_cont=0.328[# 104 # 721 # -1 # ID=726_2;partial=00;start_type=ATG;rbs_motif=GGA/GAG/AGG;rbs_spacer=5-10bp;gc_cont=0.328]	superfamily	321433	38	135	0.00449568	36.1674	cl01287	AE_Prim_S_like superfamily	N	-	AE_Prim_S_like: primase domain similar to that found in the small subunit of archaeal and eukaryotic (A/E) DNA primases. The replication machineries of A/Es are distinct from that of bacteria. Primases are DNA-dependent RNA polymerases which synthesis the short RNA primers required for DNA replication. In eukaryotes, this small catalytically active primase subunit (p50) and a larger primase subun…
Q#588 - >Contig_815_3 # 355 # 876 # 1 # ID=815_3;partial=00;start_type=TTG;rbs_motif=None;rbs_spacer=None;gc_cont=0.368[# 355 # 876 # 1 # ID=815_3;partial=00;start_type=TTG;rbs_motif=None;rbs_spacer=None;gc_cont=0.368]	superfamily	321433	24	153	1.7354e-05	43.8099	cl01287	AE_Prim_S_like superfamily	NC	-	AE_Prim_S_like: primase domain similar to that found in the small subunit of archaeal and eukaryotic (A/E) DNA primases. The replication machineries of A/Es are distinct from that of bacteria. Primases are DNA-dependent RNA polymerases which synthesis the short RNA primers required for DNA replication. In eukaryotes, this small catalytically active primase subunit (p50) and a larger primase subun…
Q#729 - >Contig_941_2 # 820 # 1329 # -1 # ID=941_2;partial=00;start_type=ATG;rbs_motif=GGA/GAG/AGG;rbs_spacer=5-10bp;gc_cont=0.329[# 820 # 1329 # -1 # ID=941_2;partial=00;start_type=ATG;rbs_motif=GGA/GAG/AGG;rbs_spacer=5-10bp;gc_cont=0.329]	superfamily	321433	7	135	1.16003e-06	46.8915	cl01287	AE_Prim_S_like superfamily	NC	-	AE_Prim_S_like: primase domain similar to that found in the small subunit of archaeal and eukaryotic (A/E) DNA primases. The replication machineries of A/Es are distinct from that of bacteria. Primases are DNA-dependent RNA polymerases which synthesis the short RNA primers required for DNA replication. In eukaryotes, this small catalytically active primase subunit (p50) and a larger primase subun…
Q#1083 - >Contig_1245_2 # 261 # 749 # 1 # ID=1245_2;partial=00;start_type=ATG;rbs_motif=GGA/GAG/AGG;rbs_spacer=5-10bp;gc_cont=0.360[# 261 # 749 # 1 # ID=1245_2;partial=00;start_type=ATG;rbs_motif=GGA/GAG/AGG;rbs_spacer=5-10bp;gc_cont=0.360]	superfamily	321433	2	160	2.14782e-06	46.1211	cl01287	AE_Prim_S_like superfamily	C	-	AE_Prim_S_like: primase domain similar to that found in the small subunit of archaeal and eukaryotic (A/E) DNA primases. The replication machineries of A/Es are distinct from that of bacteria. Primases are DNA-dependent RNA polymerases which synthesis the short RNA primers required for DNA replication. In eukaryotes, this small catalytically active primase subunit (p50) and a larger primase subun…
Q#1352 - >Contig_1542_2 # 1100 # 1705 # -1 # ID=1542_2;partial=00;start_type=ATG;rbs_motif=None;rbs_spacer=None;gc_cont=0.355[# 1100 # 1705 # -1 # ID=1542_2;partial=00;start_type=ATG;rbs_motif=None;rbs_spacer=None;gc_cont=0.355]	superfamily	321433	4	198	4.24685e-06	46.1211	cl01287	AE_Prim_S_like superfamily	C	-	AE_Prim_S_like: primase domain similar to that found in the small subunit of archaeal and eukaryotic (A/E) DNA primases. The replication machineries of A/Es are distinct from that of bacteria. Primases are DNA-dependent RNA polymerases which synthesis the short RNA primers required for DNA replication. In eukaryotes, this small catalytically active primase subunit (p50) and a larger primase subun…
Q#3017 - >Contig_3700_2 # 557 # 1012 # -1 # ID=3700_2;partial=00;start_type=ATG;rbs_motif=None;rbs_spacer=None;gc_cont=0.342[# 557 # 1012 # -1 # ID=3700_2;partial=00;start_type=ATG;rbs_motif=None;rbs_spacer=None;gc_cont=0.342]	superfamily	321433	4	121	1.44678e-05	43.4247	cl01287	AE_Prim_S_like superfamily	C	-	AE_Prim_S_like: primase domain similar to that found in the small subunit of archaeal and eukaryotic (A/E) DNA primases. The replication machineries of A/Es are distinct from that of bacteria. Primases are DNA-dependent RNA polymerases which synthesis the short RNA primers required for DNA replication. In eukaryotes, this small catalytically active primase subunit (p50) and a larger primase subun…
Q#3052 - >Contig_3734_2 # 518 # 1081 # -1 # ID=3734_2;partial=00;start_type=ATG;rbs_motif=None;rbs_spacer=None;gc_cont=0.337[# 518 # 1081 # -1 # ID=3734_2;partial=00;start_type=ATG;rbs_motif=None;rbs_spacer=None;gc_cont=0.337]	superfamily	321433	13	159	5.56805e-06	45.3507	cl01287	AE_Prim_S_like superfamily	C	-	AE_Prim_S_like: primase domain similar to that found in the small subunit of archaeal and eukaryotic (A/E) DNA primases. The replication machineries of A/Es are distinct from that of bacteria. Primases are DNA-dependent RNA polymerases which synthesis the short RNA primers required for DNA replication. In eukaryotes, this small catalytically active primase subunit (p50) and a larger primase subun…
Q#1659 - >Contig_6689_1 # 1 # 414 # 1 # ID=6689_1;partial=10;start_type=Edge;rbs_motif=None;rbs_spacer=None;gc_cont=0.522[# 1 # 414 # 1 # ID=6689_1;partial=10;start_type=Edge;rbs_motif=None;rbs_spacer=None;gc_cont=0.522]	superfamily	321433	1	116	1.19237e-12	60.8202	cl01287	AE_Prim_S_like superfamily	C	-	AE_Prim_S_like: primase domain similar to that found in the small subunit of archaeal and eukaryotic (A/E) DNA primases. The replication machineries of A/Es are distinct from that of bacteria. Primases are DNA-dependent RNA polymerases which synthesis the short RNA primers required for DNA replication. In eukaryotes, this small catalytically active primase subunit (p50) and a larger primase subun…
Q#2099 - >Contig_7588_3 # 201 # 569 # 1 # ID=7588_3;partial=01;start_type=ATG;rbs_motif=AGGA;rbs_spacer=5-10bp;gc_cont=0.314[# 201 # 569 # 1 # ID=7588_3;partial=01;start_type=ATG;rbs_motif=AGGA;rbs_spacer=5-10bp;gc_cont=0.314]	superfamily	321433	24	123	0.000163014	39.5727	cl01287	AE_Prim_S_like superfamily	C	-	AE_Prim_S_like: primase domain similar to that found in the small subunit of archaeal and eukaryotic (A/E) DNA primases. The replication machineries of A/Es are distinct from that of bacteria. Primases are DNA-dependent RNA polymerases which synthesis the short RNA primers required for DNA replication. In eukaryotes, this small catalytically active primase subunit (p50) and a larger primase subun…
Q#2249 - >Contig_7916_1 # 3 # 530 # 1 # ID=7916_1;partial=10;start_type=Edge;rbs_motif=None;rbs_spacer=None;gc_cont=0.383[# 3 # 530 # 1 # ID=7916_1;partial=10;start_type=Edge;rbs_motif=None;rbs_spacer=None;gc_cont=0.383]	superfamily	321433	16	138	0.000107344	41.4987	cl01287	AE_Prim_S_like superfamily	NC	-	AE_Prim_S_like: primase domain similar to that found in the small subunit of archaeal and eukaryotic (A/E) DNA primases. The replication machineries of A/Es are distinct from that of bacteria. Primases are DNA-dependent RNA polymerases which synthesis the short RNA primers required for DNA replication. In eukaryotes, this small catalytically active primase subunit (p50) and a larger primase subun…
Q#60 - >Contig_122_1 # 1 # 744 # -1 # ID=122_1;partial=10;start_type=GTG;rbs_motif=AGGA;rbs_spacer=5-10bp;gc_cont=0.441[# 1 # 744 # -1 # ID=122_1;partial=10;start_type=GTG;rbs_motif=AGGA;rbs_spacer=5-10bp;gc_cont=0.441]	superfamily	321433	10	73	2.00975e-06	46.2289	cl01287	AE_Prim_S_like superfamily	C	-	AE_Prim_S_like: primase domain similar to that found in the small subunit of archaeal and eukaryotic (A/E) DNA primases. The replication machineries of A/Es are distinct from that of bacteria. Primases are DNA-dependent RNA polymerases which synthesis the short RNA primers required for DNA replication. In eukaryotes, this small catalytically active primase subunit (p50) and a larger primase subun…
Q#1467 - >Contig_1224_1 # 1 # 393 # -1 # ID=1224_1;partial=10;start_type=ATG;rbs_motif=GGA/GAG/AGG;rbs_spacer=5-10bp;gc_cont=0.588[# 1 # 393 # -1 # ID=1224_1;partial=10;start_type=ATG;rbs_motif=GGA/GAG/AGG;rbs_spacer=5-10bp;gc_cont=0.588]	superfamily	321433	5	100	2.13119e-08	49.2642	cl01287	AE_Prim_S_like superfamily	C	-	AE_Prim_S_like: primase domain similar to that found in the small subunit of archaeal and eukaryotic (A/E) DNA primases. The replication machineries of A/Es are distinct from that of bacteria. Primases are DNA-dependent RNA polymerases which synthesis the short RNA primers required for DNA replication. In eukaryotes, this small catalytically active primase subunit (p50) and a larger primase subun…
Q#3138 - >Contig_60_2 # 243 # 2168 # -1 # ID=60_2;partial=00;start_type=ATG;rbs_motif=GGA/GAG/AGG;rbs_spacer=5-10bp;gc_cont=0.556[# 243 # 2168 # -1 # ID=60_2;partial=00;start_type=ATG;rbs_motif=GGA/GAG/AGG;rbs_spacer=5-10bp;gc_cont=0.556]	superfamily	114299	574	631	0.000134224	43.3187	cl05242	ASFV_J13L superfamily	NC	-	African swine fever virus J13L protein; This family consists of several African swine fever virus J13L proteins.
Q#2535 - >Contig_2819_1 # 30 # 410 # -1 # ID=2819_1;partial=00;start_type=GTG;rbs_motif=GGA/GAG/AGG;rbs_spacer=5-10bp;gc_cont=0.457[# 30 # 410 # -1 # ID=2819_1;partial=00;start_type=GTG;rbs_motif=GGA/GAG/AGG;rbs_spacer=5-10bp;gc_cont=0.457]	superfamily	353045	3	94	0.00865022	34.6719	cl10019	PurM-like superfamily	N	-	AIR (aminoimidazole ribonucleotide) synthase related protein. This family includes Hydrogen expression/formation protein HypE, AIR synthases, FGAM (formylglycinamidine ribonucleotide) synthase and Selenophosphate synthetase (SelD). The N-terminal domain of AIR synthase forms the dimer interface of the protein, and is suggested as a putative ATP binding domain.
Q#1852 - >Contig_5361_1 # 1 # 414 # 1 # ID=5361_1;partial=10;start_type=Edge;rbs_motif=None;rbs_spacer=None;gc_cont=0.377[# 1 # 414 # 1 # ID=5361_1;partial=10;start_type=Edge;rbs_motif=None;rbs_spacer=None;gc_cont=0.377]	superfamily	354923	54	126	0.000354844	38.4654	cl21738	Alginate_lyase2 superfamily	C	-	Alginate lyase; Alginate lyases are enzymes that degrade the linear polysaccharide alignate. They cleave the glycosidic linkage of alignate through a beta-elimination reaction. This family forms an all beta fold and is different to all alpha fold of pfam05426.
Q#2797 - >Contig_2895_1 # 1 # 309 # 1 # ID=2895_1;partial=10;start_type=Edge;rbs_motif=None;rbs_spacer=None;gc_cont=0.498[# 1 # 309 # 1 # ID=2895_1;partial=10;start_type=Edge;rbs_motif=None;rbs_spacer=None;gc_cont=0.498]	superfamily	355016	1	51	0.00337515	35.0981	cl23718	ALP_like superfamily	C	-	alkaline phosphatases and sulfatases; This family includes alkaline phosphatases and sulfatases. Alkaline phosphatases are non-specific phosphomonoesterases that catalyze the hydrolysis reaction via a phosphoseryl intermediate to produce inorganic phosphate and the corresponding alcohol, optimally at high pH. Alkaline phosphatase exists as a dimer, each monomer binding 2 zinc atoms and one magnes…
Q#3083 - >Contig_2193_1 # 2 # 520 # -1 # ID=2193_1;partial=11;start_type=Edge;rbs_motif=None;rbs_spacer=None;gc_cont=0.534[# 2 # 520 # -1 # ID=2193_1;partial=11;start_type=Edge;rbs_motif=None;rbs_spacer=None;gc_cont=0.534]	superfamily	352836	2	38	0.00130636	37.9896	cl07893	AmyAc_family superfamily	N	-	Alpha amylase catalytic domain family; The Alpha-amylase family comprises the largest family of glycoside hydrolases (GH), with the majority of enzymes acting on starch, glycogen, and related oligo- and polysaccharides. These proteins catalyze the transformation of alpha-1,4 and alpha-1,6 glucosidic linkages with retention of the anomeric center. The protein is described as having 3 domains: A, B…
Q#2322 - >Contig_2572_4 # 583 # 996 # 1 # ID=2572_4;partial=00;start_type=ATG;rbs_motif=GGA/GAG/AGG;rbs_spacer=5-10bp;gc_cont=0.442[# 583 # 996 # 1 # ID=2572_4;partial=00;start_type=ATG;rbs_motif=GGA/GAG/AGG;rbs_spacer=5-10bp;gc_cont=0.442]	superfamily	354836	31	98	0.00654297	35.1446	cl21494	Abhydrolase superfamily	NC	-	alpha/beta hydrolases; A functionally diverse superfamily containing proteases, lipases, peroxidases, esterases, epoxide hydrolases and dehalogenases. The catalytic apparatus typically involves three residues (catalytic triad): a serine, a glutamate or aspartate and a histidine, and often the mechanism involves a nucleophilic attack on a carbonyl carbon atom.
Q#3631 - >Contig_244_2 # 394 # 807 # -1 # ID=244_2;partial=00;start_type=ATG;rbs_motif=AGGAG;rbs_spacer=5-10bp;gc_cont=0.357[# 394 # 807 # -1 # ID=244_2;partial=00;start_type=ATG;rbs_motif=AGGAG;rbs_spacer=5-10bp;gc_cont=0.357]	superfamily	320797	7	137	1.32636e-32	111.827	cl00175	alpha-crystallin-Hsps_p23-like superfamily	-	-	alpha-crystallin domain (ACD) found in alpha-crystallin-type small heat shock proteins, and a similar domain found in p23 (a cochaperone for Hsp90) and in other p23-like proteins.; The alpha-crystallin-Hsps_p23-like superfamily includes the alpha-crystallin domain (ACD) of alpha-crystallin-type small heat shock proteins (sHsps) and a similar domain found in p23-like proteins. sHsps are small stre…
Q#2153 - >Contig_7685_2 # 132 # 560 # -1 # ID=7685_2;partial=01;start_type=Edge;rbs_motif=None;rbs_spacer=None;gc_cont=0.331[# 132 # 560 # -1 # ID=7685_2;partial=01;start_type=Edge;rbs_motif=None;rbs_spacer=None;gc_cont=0.331]	superfamily	320797	20	142	1.6826e-33	114.138	cl00175	alpha-crystallin-Hsps_p23-like superfamily	-	-	alpha-crystallin domain (ACD) found in alpha-crystallin-type small heat shock proteins, and a similar domain found in p23 (a cochaperone for Hsp90) and in other p23-like proteins.; The alpha-crystallin-Hsps_p23-like superfamily includes the alpha-crystallin domain (ACD) of alpha-crystallin-type small heat shock proteins (sHsps) and a similar domain found in p23-like proteins. sHsps are small stre…
Q#523 - >Contig_390_1 # 13 # 429 # 1 # ID=390_1;partial=00;start_type=ATG;rbs_motif=AGGAG;rbs_spacer=5-10bp;gc_cont=0.333[# 13 # 429 # 1 # ID=390_1;partial=00;start_type=ATG;rbs_motif=AGGAG;rbs_spacer=5-10bp;gc_cont=0.333]	superfamily	320797	38	122	4.37375e-28	98.7591	cl00175	alpha-crystallin-Hsps_p23-like superfamily	-	-	alpha-crystallin domain (ACD) found in alpha-crystallin-type small heat shock proteins, and a similar domain found in p23 (a cochaperone for Hsp90) and in other p23-like proteins.; The alpha-crystallin-Hsps_p23-like superfamily includes the alpha-crystallin domain (ACD) of alpha-crystallin-type small heat shock proteins (sHsps) and a similar domain found in p23-like proteins. sHsps are small stre…
Q#1036 - >Contig_786_1 # 2 # 355 # 1 # ID=786_1;partial=10;start_type=Edge;rbs_motif=None;rbs_spacer=None;gc_cont=0.331[# 2 # 355 # 1 # ID=786_1;partial=10;start_type=Edge;rbs_motif=None;rbs_spacer=None;gc_cont=0.331]	superfamily	320797	16	103	6.78801e-25	89.8995	cl00175	alpha-crystallin-Hsps_p23-like superfamily	-	-	alpha-crystallin domain (ACD) found in alpha-crystallin-type small heat shock proteins, and a similar domain found in p23 (a cochaperone for Hsp90) and in other p23-like proteins.; The alpha-crystallin-Hsps_p23-like superfamily includes the alpha-crystallin domain (ACD) of alpha-crystallin-type small heat shock proteins (sHsps) and a similar domain found in p23-like proteins. sHsps are small stre…
Q#2129 - >Contig_1987_2 # 111 # 545 # -1 # ID=1987_2;partial=00;start_type=ATG;rbs_motif=AGGA;rbs_spacer=5-10bp;gc_cont=0.368[# 111 # 545 # -1 # ID=1987_2;partial=00;start_type=ATG;rbs_motif=AGGA;rbs_spacer=5-10bp;gc_cont=0.368]	superfamily	320797	41	130	5.69836e-30	103.767	cl00175	alpha-crystallin-Hsps_p23-like superfamily	-	-	alpha-crystallin domain (ACD) found in alpha-crystallin-type small heat shock proteins, and a similar domain found in p23 (a cochaperone for Hsp90) and in other p23-like proteins.; The alpha-crystallin-Hsps_p23-like superfamily includes the alpha-crystallin domain (ACD) of alpha-crystallin-type small heat shock proteins (sHsps) and a similar domain found in p23-like proteins. sHsps are small stre…
Q#3266 - >Contig_3762_1 # 1 # 312 # -1 # ID=3762_1;partial=10;start_type=ATG;rbs_motif=GGA/GAG/AGG;rbs_spacer=5-10bp;gc_cont=0.314[# 1 # 312 # -1 # ID=3762_1;partial=10;start_type=ATG;rbs_motif=GGA/GAG/AGG;rbs_spacer=5-10bp;gc_cont=0.314]	specific	107227	17	103	1.19483e-32	108.774	cd06470	ACD_IbpA-B_like	-	cl00175	Alpha-crystallin domain (ACD) found in Escherichia coli inclusion body-associated proteins IbpA and IbpB, and similar proteins. IbpA and IbpB are 16 kDa small heat shock proteins (sHsps). sHsps are molecular chaperones that suppress protein aggregation and protect against cell stress, and are generally active as large oligomers consisting of multiple subunits. IbpA and IbpB are produced during hi…
Q#1145 - >Contig_431_2 # 904 # 1383 # 1 # ID=431_2;partial=00;start_type=ATG;rbs_motif=GGAG/GAGG;rbs_spacer=5-10bp;gc_cont=0.615[# 904 # 1383 # 1 # ID=431_2;partial=00;start_type=ATG;rbs_motif=GGAG/GAGG;rbs_spacer=5-10bp;gc_cont=0.615]	multi-dom	237030	2	65	0.00382535	36.407	PRK12270	kgd	C	-	alpha-ketoglutarate decarboxylase; Reviewed
Q#1545 - >Contig_1318_2 # 98 # 640 # 1 # ID=1318_2;partial=00;start_type=ATG;rbs_motif=None;rbs_spacer=None;gc_cont=0.453[# 98 # 640 # 1 # ID=1318_2;partial=00;start_type=ATG;rbs_motif=None;rbs_spacer=None;gc_cont=0.453]	multi-dom	237030	62	146	0.000546574	39.4886	PRK12270	kgd	C	-	alpha-ketoglutarate decarboxylase; Reviewed
Q#1495 - >Contig_6364_1 # 47 # 496 # -1 # ID=6364_1;partial=00;start_type=GTG;rbs_motif=None;rbs_spacer=None;gc_cont=0.587[# 47 # 496 # -1 # ID=6364_1;partial=00;start_type=GTG;rbs_motif=None;rbs_spacer=None;gc_cont=0.587]	superfamily	312649	3	57	0.00184246	37.186	cl07727	ArabFuran-catal superfamily	C	-	Alpha-L-arabinofuranosidase B, catalytic; Members of this family, which are present in fungal alpha-L-arabinofuranosidase B, adopt a beta-sandwich fold similar to that of Concanavalin A-like lectins/glucanase. The beta-sandwich fold consists of two anti-parallel beta-sheets with seven and and six strands, respectively. In addition, there are four helices outside of the beta-strands. The beta-sand…
Q#1650 - >Contig_5060_1 # 2 # 655 # -1 # ID=5060_1;partial=11;start_type=Edge;rbs_motif=None;rbs_spacer=None;gc_cont=0.417[# 2 # 655 # -1 # ID=5060_1;partial=11;start_type=Edge;rbs_motif=None;rbs_spacer=None;gc_cont=0.417]	multi-dom	227511	82	213	1.61346e-15	74.104	COG5184	ATS1	N	-	Alpha-tubulin suppressor and related RCC1 domain-containing proteins [Cell cycle control, cell division, chromosome partitioning, Cytoskeleton]; Alpha-tubulin suppressor and related RCC1 domain-containing proteins [Cell division and chromosome partitioning / Cytoskeleton].
Q#27 - >Contig_4229_2 # 328 # 960 # 1 # ID=4229_2;partial=00;start_type=ATG;rbs_motif=GGAG/GAGG;rbs_spacer=5-10bp;gc_cont=0.501[# 328 # 960 # 1 # ID=4229_2;partial=00;start_type=ATG;rbs_motif=GGAG/GAGG;rbs_spacer=5-10bp;gc_cont=0.501]	multi-dom	227511	26	186	9.24527e-17	77.5708	COG5184	ATS1	NC	-	Alpha-tubulin suppressor and related RCC1 domain-containing proteins [Cell cycle control, cell division, chromosome partitioning, Cytoskeleton]; Alpha-tubulin suppressor and related RCC1 domain-containing proteins [Cell division and chromosome partitioning / Cytoskeleton].
Q#1373 - >Contig_6146_2 # 60 # 593 # -1 # ID=6146_2;partial=00;start_type=TTG;rbs_motif=AGGAG;rbs_spacer=5-10bp;gc_cont=0.476[# 60 # 593 # -1 # ID=6146_2;partial=00;start_type=TTG;rbs_motif=AGGAG;rbs_spacer=5-10bp;gc_cont=0.476]	multi-dom	227511	8	159	2.29056e-13	66.7852	COG5184	ATS1	N	-	Alpha-tubulin suppressor and related RCC1 domain-containing proteins [Cell cycle control, cell division, chromosome partitioning, Cytoskeleton]; Alpha-tubulin suppressor and related RCC1 domain-containing proteins [Cell division and chromosome partitioning / Cytoskeleton].
Q#590 - >Contig_439_2 # 229 # 1203 # 1 # ID=439_2;partial=00;start_type=TTG;rbs_motif=None;rbs_spacer=None;gc_cont=0.530[# 229 # 1203 # 1 # ID=439_2;partial=00;start_type=TTG;rbs_motif=None;rbs_spacer=None;gc_cont=0.530]	multi-dom	197891	205	262	0.000225754	40.9285	smart00818	Amelogenin	NC	-	Amelogenins, cell adhesion proteins, play a role in the biomineralisation of teeth; They seem to regulate formation of crystallites during the secretory stage of tooth enamel development and are thought to play a major role in the structural organisation and mineralisation of developing enamel. The extracellular matrix of the developing enamel comprises two major classes of protein: the hydrophob…
Q#88 - >Contig_8_10 # 3228 # 3800 # -1 # ID=8_10;partial=00;start_type=ATG;rbs_motif=None;rbs_spacer=None;gc_cont=0.639[# 3228 # 3800 # -1 # ID=8_10;partial=00;start_type=ATG;rbs_motif=None;rbs_spacer=None;gc_cont=0.639]	multi-dom	236942	47	137	0.00955408	35.8244	PRK11637	PRK11637	C	-	AmiB activator; Provisional
Q#166 - >Contig_4388_1 # 36 # 677 # -1 # ID=4388_1;partial=00;start_type=TTG;rbs_motif=None;rbs_spacer=None;gc_cont=0.461[# 36 # 677 # -1 # ID=4388_1;partial=00;start_type=TTG;rbs_motif=None;rbs_spacer=None;gc_cont=0.461]	multi-dom	273773	121	197	0.006603	36.7456	TIGR01717	AMP-nucleosdse	N	-	AMP nucleosidase; This model represents the AMP nucleosidase from proteobacteria but also including a sequence from Corynebacterium, a gram-positive organism. The species from E. coli has been most well studied.
Q#1369 - >Contig_582_4 # 1174 # 1632 # -1 # ID=582_4;partial=01;start_type=Edge;rbs_motif=None;rbs_spacer=None;gc_cont=0.649[# 1174 # 1632 # -1 # ID=582_4;partial=01;start_type=Edge;rbs_motif=None;rbs_spacer=None;gc_cont=0.649]	multi-dom	236303	43	128	0.000128968	40.5023	PRK08579	PRK08579	NC	-	anaerobic ribonucleoside triphosphate reductase; Provisional
Q#2414 - >Contig_2328_2 # 393 # 764 # 1 # ID=2328_2;partial=01;start_type=ATG;rbs_motif=None;rbs_spacer=None;gc_cont=0.556[# 393 # 764 # 1 # ID=2328_2;partial=01;start_type=ATG;rbs_motif=None;rbs_spacer=None;gc_cont=0.556]	multi-dom	184150	9	57	0.000355661	38.4785	PRK13569	PRK13569	N	-	anthranilate synthase component I; Provisional
Q#3022 - >Contig_2078_1 # 235 # 654 # 1 # ID=2078_1;partial=01;start_type=ATG;rbs_motif=None;rbs_spacer=None;gc_cont=0.355[# 235 # 654 # 1 # ID=2078_1;partial=01;start_type=ATG;rbs_motif=None;rbs_spacer=None;gc_cont=0.355]	superfamily	355019	3	139	4.27109e-44	146.237	cl23721	AP2Ec superfamily	C	-	AP endonuclease family 2; These endonucleases play a role in DNA repair. Cleave phosphodiester bonds at apurinic or apyrimidinic sites; the alignment also contains hexulose-6-phosphate isomerases, enzymes that catalyze the epimerization of D-arabino-6-hexulose 3-phosphate to D-fructose 6-phosphate, via cleaving the phosphoesterbond with the sugar.
Q#1306 - >Contig_4571_1 # 2 # 703 # 1 # ID=4571_1;partial=11;start_type=Edge;rbs_motif=None;rbs_spacer=None;gc_cont=0.420[# 2 # 703 # 1 # ID=4571_1;partial=11;start_type=Edge;rbs_motif=None;rbs_spacer=None;gc_cont=0.420]	superfamily	355019	13	230	1.64518e-76	232.907	cl23721	AP2Ec superfamily	C	-	AP endonuclease family 2; These endonucleases play a role in DNA repair. Cleave phosphodiester bonds at apurinic or apyrimidinic sites; the alignment also contains hexulose-6-phosphate isomerases, enzymes that catalyze the epimerization of D-arabino-6-hexulose 3-phosphate to D-fructose 6-phosphate, via cleaving the phosphoesterbond with the sugar.
Q#314 - >Contig_612_2 # 154 # 453 # -1 # ID=612_2;partial=00;start_type=ATG;rbs_motif=None;rbs_spacer=None;gc_cont=0.403[# 154 # 453 # -1 # ID=612_2;partial=00;start_type=ATG;rbs_motif=None;rbs_spacer=None;gc_cont=0.403]	superfamily	355019	54	86	0.00314462	34.6868	cl23721	AP2Ec superfamily	NC	-	AP endonuclease family 2; These endonucleases play a role in DNA repair. Cleave phosphodiester bonds at apurinic or apyrimidinic sites; the alignment also contains hexulose-6-phosphate isomerases, enzymes that catalyze the epimerization of D-arabino-6-hexulose 3-phosphate to D-fructose 6-phosphate, via cleaving the phosphoesterbond with the sugar.
Q#198 - >Contig_22_20 # 6772 # 7248 # -1 # ID=22_20;partial=00;start_type=ATG;rbs_motif=AGGAG/GGAGG;rbs_spacer=11-12bp;gc_cont=0.417[# 6772 # 7248 # -1 # ID=22_20;partial=00;start_type=ATG;rbs_motif=AGGAG/GGAGG;rbs_spacer=11-12bp;gc_cont=0.417]	specific	334283	106	151	0.00292247	34.115	pfam00847	AP2	-	cl00033	AP2 domain; This 60 amino acid residue domain can bind to DNA and is found in transcription factor proteins.
Q#583 - >Contig_4928_1 # 127 # 504 # -1 # ID=4928_1;partial=00;start_type=ATG;rbs_motif=None;rbs_spacer=None;gc_cont=0.413[# 127 # 504 # -1 # ID=4928_1;partial=00;start_type=ATG;rbs_motif=None;rbs_spacer=None;gc_cont=0.413]	specific	334283	68	94	0.0086129	32.189	pfam00847	AP2	C	cl00033	AP2 domain; This 60 amino acid residue domain can bind to DNA and is found in transcription factor proteins.
Q#2184 - >Contig_2051_1 # 1 # 303 # -1 # ID=2051_1;partial=10;start_type=ATG;rbs_motif=None;rbs_spacer=None;gc_cont=0.432[# 1 # 303 # -1 # ID=2051_1;partial=10;start_type=ATG;rbs_motif=None;rbs_spacer=None;gc_cont=0.432]	superfamily	354406	4	49	0.00155647	35.8866	cl19294	ApbE superfamily	NC	-	ApbE family; This prokaryotic family of lipoproteins are related to ApbE from Salmonella typhimurium. ApbE is involved in thiamine synthesis. It acts as an FAD:protein FMN-transferase, catalyzing the attachment of an FMN residue to a threonine residue of a protein via a phosphoester bond in such bacterial flavoproteins.
Q#474 - >Contig_747_1 # 3 # 674 # -1 # ID=747_1;partial=10;start_type=ATG;rbs_motif=AGxAG;rbs_spacer=5-10bp;gc_cont=0.458[# 3 # 674 # -1 # ID=747_1;partial=10;start_type=ATG;rbs_motif=AGxAG;rbs_spacer=5-10bp;gc_cont=0.458]	multi-dom	312941	14	221	0.00632997	36.91	pfam09606	Med15	C	-	ARC105 or Med15 subunit of Mediator complex non-fungal; The approx. 70 residue Med15 domain of the ARC-Mediator co-activator is a three-helix bundle with marked similarity to the KIX domain. The sterol regulatory element binding protein (SREBP) family of transcription activators use the ARC105 subunit to activate target genes in the regulation of cholesterol and fatty acid homeostasis. In additio…
Q#27 - >Contig_3_11 # 5101 # 5673 # 1 # ID=3_11;partial=00;start_type=ATG;rbs_motif=AGGAG;rbs_spacer=5-10bp;gc_cont=0.487[# 5101 # 5673 # 1 # ID=3_11;partial=00;start_type=ATG;rbs_motif=AGGAG;rbs_spacer=5-10bp;gc_cont=0.487]	multi-dom	223510	116	190	2.13286e-05	43.8305	COG0433	YjgR	N	-	Archaeal DNA helicase HerA or a related bacterial ATPase, contains HAS-barrel and ATPase domains [Replication, recombination and repair]; HerA helicase [Replication, recombination, and repair].
Q#1699 - >Contig_5137_2 # 346 # 648 # -1 # ID=5137_2;partial=01;start_type=Edge;rbs_motif=None;rbs_spacer=None;gc_cont=0.479[# 346 # 648 # -1 # ID=5137_2;partial=01;start_type=Edge;rbs_motif=None;rbs_spacer=None;gc_cont=0.479]	multi-dom	223510	7	58	0.000249597	38.0525	COG0433	YjgR	N	-	Archaeal DNA helicase HerA or a related bacterial ATPase, contains HAS-barrel and ATPase domains [Replication, recombination and repair]; HerA helicase [Replication, recombination, and repair].
Q#884 - >Contig_656_1 # 1 # 525 # 1 # ID=656_1;partial=10;start_type=Edge;rbs_motif=None;rbs_spacer=None;gc_cont=0.653[# 1 # 525 # 1 # ID=656_1;partial=10;start_type=Edge;rbs_motif=None;rbs_spacer=None;gc_cont=0.653]	multi-dom	223510	63	172	1.57054e-07	49.6085	COG0433	YjgR	N	-	Archaeal DNA helicase HerA or a related bacterial ATPase, contains HAS-barrel and ATPase domains [Replication, recombination and repair]; HerA helicase [Replication, recombination, and repair].
Q#892 - >Contig_1088_2 # 366 # 1028 # -1 # ID=1088_2;partial=01;start_type=Edge;rbs_motif=None;rbs_spacer=None;gc_cont=0.398[# 366 # 1028 # -1 # ID=1088_2;partial=01;start_type=Edge;rbs_motif=None;rbs_spacer=None;gc_cont=0.398]	superfamily	354294	43	114	0.0061683	36.7039	cl17011	Arginase_HDAC superfamily	C	-	Arginase-like and histone-like hydrolases; Arginase-like/histone-like hydrolase superfamily includes metal-dependent enzymes that belong to Arginase-like amidino hydrolase family and histone/histone-like deacetylase class I, II, IV family, respectively. These enzymes catalyze hydrolysis of amide bond. Arginases are known to be involved in control of cellular levels of arginine and ornithine, in h…
Q#577 - >Contig_431_5 # 1562 # 1957 # 1 # ID=431_5;partial=01;start_type=ATG;rbs_motif=None;rbs_spacer=None;gc_cont=0.429[# 1562 # 1957 # 1 # ID=431_5;partial=01;start_type=ATG;rbs_motif=None;rbs_spacer=None;gc_cont=0.429]	superfamily	353256	75	110	0.00339718	35.9299	cl11440	AstA superfamily	N	-	Arginine N-succinyltransferase beta subunit; Arginine N-succinyltransferase EC:2.3.1.109 catalyzes the transfer of succinyl-CoA to arginine to produce succinyl-arginine. This is the first step in arginine catabolism by the arginine succinyltransferase pathway.
Q#2181 - >Contig_5903_1 # 42 # 479 # 1 # ID=5903_1;partial=00;start_type=ATG;rbs_motif=GGAG/GAGG;rbs_spacer=5-10bp;gc_cont=0.450[# 42 # 479 # 1 # ID=5903_1;partial=00;start_type=ATG;rbs_motif=GGAG/GAGG;rbs_spacer=5-10bp;gc_cont=0.450]	superfamily	314955	44	75	0.00313938	34.1396	cl12165	Arm-DNA-bind_2 superfamily	N	-	Arm DNA-binding domain; This domain is found at the N-terminus of various phage integrases. The domain binds to DNA.
Q#2420 - >Contig_2683_2 # 347 # 859 # 1 # ID=2683_2;partial=00;start_type=ATG;rbs_motif=AGGAG;rbs_spacer=5-10bp;gc_cont=0.559[# 347 # 859 # 1 # ID=2683_2;partial=00;start_type=ATG;rbs_motif=AGGAG;rbs_spacer=5-10bp;gc_cont=0.559]	superfamily	314955	3	49	0.00149693	35.2952	cl12165	Arm-DNA-bind_2 superfamily	C	-	Arm DNA-binding domain; This domain is found at the N-terminus of various phage integrases. The domain binds to DNA.
Q#2502 - >Contig_2456_1 # 36 # 632 # -1 # ID=2456_1;partial=00;start_type=ATG;rbs_motif=GGAG/GAGG;rbs_spacer=5-10bp;gc_cont=0.459[# 36 # 632 # -1 # ID=2456_1;partial=00;start_type=ATG;rbs_motif=GGAG/GAGG;rbs_spacer=5-10bp;gc_cont=0.459]	specific	238042	153	194	2.29894e-05	41.1302	cd00090	HTH_ARSR	C	cl21459	Arsenical Resistance Operon Repressor and similar prokaryotic, metal regulated homodimeric repressors. ARSR subfamily of helix-turn-helix bacterial transcription regulatory proteins (winged helix topology). Includes several proteins that appear to dissociate from DNA in the presence of metal ions.
Q#907 - >Contig_292_5 # 772 # 1074 # 1 # ID=292_5;partial=00;start_type=ATG;rbs_motif=AGGAG;rbs_spacer=5-10bp;gc_cont=0.459[# 772 # 1074 # 1 # ID=292_5;partial=00;start_type=ATG;rbs_motif=AGGAG;rbs_spacer=5-10bp;gc_cont=0.459]	superfamily	351351	69	94	0.00358301	33.5724	cl01020	ASCH superfamily	NC	-	ASC-1 homology or ASCH domain, a small beta-barrel domain found in all three kingdoms of life. ASCH resembles the RNA-binding PUA domain and may also interact with RNA. ASCH has been proposed to function as an RNA-binding domain during coactivation, RNA-processing and the regulation of prokaryotic translation. The domain has been named after the ASC-1 protein, the activating signal cointegrator 1…
Q#1574 - >Contig_744_2 # 204 # 530 # 1 # ID=744_2;partial=00;start_type=ATG;rbs_motif=GGAG/GAGG;rbs_spacer=5-10bp;gc_cont=0.422[# 204 # 530 # 1 # ID=744_2;partial=00;start_type=ATG;rbs_motif=GGAG/GAGG;rbs_spacer=5-10bp;gc_cont=0.422]	superfamily	355910	18	104	1.68397e-32	115.716	cl29034	AAT_I superfamily	C	-	Aspartate aminotransferase (AAT) superfamily (fold type I) of pyridoxal phosphate (PLP)-dependent enzymes. PLP combines with an alpha-amino acid to form a compound called a Schiff base or aldimine intermediate, which depending on the reaction, is the substrate in four kinds of reactions (1) transamination (movement of amino groups), (2) racemization (redistribution of enantiomers), (3) decarboxyl…
Q#1575 - >Contig_744_3 # 578 # 1165 # 1 # ID=744_3;partial=00;start_type=ATG;rbs_motif=GGA/GAG/AGG;rbs_spacer=3-4bp;gc_cont=0.384[# 578 # 1165 # 1 # ID=744_3;partial=00;start_type=ATG;rbs_motif=GGA/GAG/AGG;rbs_spacer=3-4bp;gc_cont=0.384]	superfamily	355910	1	136	6.66228e-49	161.94	cl29034	AAT_I superfamily	NC	-	Aspartate aminotransferase (AAT) superfamily (fold type I) of pyridoxal phosphate (PLP)-dependent enzymes. PLP combines with an alpha-amino acid to form a compound called a Schiff base or aldimine intermediate, which depending on the reaction, is the substrate in four kinds of reactions (1) transamination (movement of amino groups), (2) racemization (redistribution of enantiomers), (3) decarboxyl…
Q#2671 - >Contig_1630_1 # 1 # 951 # -1 # ID=1630_1;partial=11;start_type=Edge;rbs_motif=None;rbs_spacer=None;gc_cont=0.565[# 1 # 951 # -1 # ID=1630_1;partial=11;start_type=Edge;rbs_motif=None;rbs_spacer=None;gc_cont=0.565]	superfamily	355910	1	49	6.4107e-05	43.6836	cl29034	AAT_I superfamily	N	-	Aspartate aminotransferase (AAT) superfamily (fold type I) of pyridoxal phosphate (PLP)-dependent enzymes. PLP combines with an alpha-amino acid to form a compound called a Schiff base or aldimine intermediate, which depending on the reaction, is the substrate in four kinds of reactions (1) transamination (movement of amino groups), (2) racemization (redistribution of enantiomers), (3) decarboxyl…
Q#1335 - >Contig_6068_1 # 1 # 615 # 1 # ID=6068_1;partial=10;start_type=Edge;rbs_motif=None;rbs_spacer=None;gc_cont=0.459[# 1 # 615 # 1 # ID=6068_1;partial=10;start_type=Edge;rbs_motif=None;rbs_spacer=None;gc_cont=0.459]	superfamily	355910	1	204	1.46307e-95	281.737	cl29034	AAT_I superfamily	C	-	Aspartate aminotransferase (AAT) superfamily (fold type I) of pyridoxal phosphate (PLP)-dependent enzymes. PLP combines with an alpha-amino acid to form a compound called a Schiff base or aldimine intermediate, which depending on the reaction, is the substrate in four kinds of reactions (1) transamination (movement of amino groups), (2) racemization (redistribution of enantiomers), (3) decarboxyl…
Q#3683 - >Contig_269_2 # 236 # 961 # -1 # ID=269_2;partial=00;start_type=GTG;rbs_motif=AGGAG;rbs_spacer=5-10bp;gc_cont=0.333[# 236 # 961 # -1 # ID=269_2;partial=00;start_type=GTG;rbs_motif=AGGAG;rbs_spacer=5-10bp;gc_cont=0.333]	multi-dom	236364	109	172	0.00547904	37.4738	PRK09034	PRK09034	C	-	aspartate kinase; Reviewed
Q#2734 - >Contig_3087_1 # 42 # 584 # -1 # ID=3087_1;partial=00;start_type=ATG;rbs_motif=GGAG/GAGG;rbs_spacer=5-10bp;gc_cont=0.293[# 42 # 584 # -1 # ID=3087_1;partial=00;start_type=ATG;rbs_motif=GGAG/GAGG;rbs_spacer=5-10bp;gc_cont=0.293]	multi-dom	236364	22	97	0.00832865	35.933	PRK09034	PRK09034	C	-	aspartate kinase; Reviewed
Q#1971 - >Contig_5554_1 # 2 # 445 # 1 # ID=5554_1;partial=10;start_type=Edge;rbs_motif=None;rbs_spacer=None;gc_cont=0.493[# 2 # 445 # 1 # ID=5554_1;partial=10;start_type=Edge;rbs_motif=None;rbs_spacer=None;gc_cont=0.493]	multi-dom	107157	22	120	6.63103e-16	72.8434	PHA02244	PHA02244	NC	-	ATPase-like protein
Q#3717 - >Contig_2746_2 # 223 # 918 # -1 # ID=2746_2;partial=00;start_type=ATG;rbs_motif=AGGAG;rbs_spacer=5-10bp;gc_cont=0.588[# 223 # 918 # -1 # ID=2746_2;partial=00;start_type=ATG;rbs_motif=AGGAG;rbs_spacer=5-10bp;gc_cont=0.588]	multi-dom	214640	14	116	0.000305162	39.6641	smart00382	AAA	C	-	ATPases associated with a variety of cellular activities; AAA - ATPases associated with a variety of cellular activities. This profile/alignment only detects a fraction of this vast family. The poorly conserved N-terminal helix is missing from the alignment.
Q#2030 - >Contig_5653_1 # 1 # 303 # -1 # ID=5653_1;partial=10;start_type=GTG;rbs_motif=None;rbs_spacer=None;gc_cont=0.505[# 1 # 303 # -1 # ID=5653_1;partial=10;start_type=GTG;rbs_motif=None;rbs_spacer=None;gc_cont=0.505]	superfamily	357636	6	100	0.0050444	34.359	cl30760	AAA superfamily	C	-	ATPases associated with a variety of cellular activities; AAA - ATPases associated with a variety of cellular activities. This profile/alignment only detects a fraction of this vast family. The poorly conserved N-terminal helix is missing from the alignment.
Q#3349 - >Contig_125_2 # 798 # 1172 # -1 # ID=125_2;partial=00;start_type=ATG;rbs_motif=None;rbs_spacer=None;gc_cont=0.512[# 798 # 1172 # -1 # ID=125_2;partial=00;start_type=ATG;rbs_motif=None;rbs_spacer=None;gc_cont=0.512]	superfamily	357636	14	121	2.33142e-14	66.7158	cl30760	AAA superfamily	N	-	ATPases associated with a variety of cellular activities; AAA - ATPases associated with a variety of cellular activities. This profile/alignment only detects a fraction of this vast family. The poorly conserved N-terminal helix is missing from the alignment.
Q#1180 - >Contig_5809_2 # 156 # 503 # -1 # ID=5809_2;partial=00;start_type=ATG;rbs_motif=AGxAGG/AGGxGG;rbs_spacer=5-10bp;gc_cont=0.563[# 156 # 503 # -1 # ID=5809_2;partial=00;start_type=ATG;rbs_motif=AGxAGG/AGGxGG;rbs_spacer=5-10bp;gc_cont=0.563]	superfamily	357636	6	90	0.00425987	34.8101	cl30760	AAA superfamily	N	-	ATPases associated with a variety of cellular activities; AAA - ATPases associated with a variety of cellular activities. This profile/alignment only detects a fraction of this vast family. The poorly conserved N-terminal helix is missing from the alignment.
Q#884 - >Contig_656_1 # 1 # 525 # 1 # ID=656_1;partial=10;start_type=Edge;rbs_motif=None;rbs_spacer=None;gc_cont=0.653[# 1 # 525 # 1 # ID=656_1;partial=10;start_type=Edge;rbs_motif=None;rbs_spacer=None;gc_cont=0.653]	multi-dom	214640	1	117	1.61684e-05	42.7457	smart00382	AAA	-	-	ATPases associated with a variety of cellular activities; AAA - ATPases associated with a variety of cellular activities. This profile/alignment only detects a fraction of this vast family. The poorly conserved N-terminal helix is missing from the alignment.
Q#3328 - >Contig_3900_1 # 3 # 422 # 1 # ID=3900_1;partial=11;start_type=Edge;rbs_motif=None;rbs_spacer=None;gc_cont=0.369[# 3 # 422 # 1 # ID=3900_1;partial=11;start_type=Edge;rbs_motif=None;rbs_spacer=None;gc_cont=0.369]	multi-dom	214640	8	89	0.00605102	34.6565	smart00382	AAA	C	-	ATPases associated with a variety of cellular activities; AAA - ATPases associated with a variety of cellular activities. This profile/alignment only detects a fraction of this vast family. The poorly conserved N-terminal helix is missing from the alignment.
Q#1900 - >Contig_977_2 # 289 # 648 # -1 # ID=977_2;partial=00;start_type=GTG;rbs_motif=GGA/GAG/AGG;rbs_spacer=5-10bp;gc_cont=0.517[# 289 # 648 # -1 # ID=977_2;partial=00;start_type=GTG;rbs_motif=GGA/GAG/AGG;rbs_spacer=5-10bp;gc_cont=0.517]	superfamily	355390	18	59	0.00558026	34.2576	cl25403	ABC_ATPase superfamily	C	-	ATP-binding cassette transporter nucleotide-binding domain; ABC transporters are a large family of proteins involved in the transport of a wide variety of different compounds, like sugars, ions, peptides, and more complex organic molecules. The nucleotide-binding domain shows the highest similarity between all members of the family. ABC transporters are a subset of nucleotide hydrolases that cont…
Q#1004 - >Contig_5537_1 # 3 # 740 # -1 # ID=5537_1;partial=01;start_type=Edge;rbs_motif=None;rbs_spacer=None;gc_cont=0.378[# 3 # 740 # -1 # ID=5537_1;partial=01;start_type=Edge;rbs_motif=None;rbs_spacer=None;gc_cont=0.378]	superfamily	355390	149	242	1.40979e-13	67.2471	cl25403	ABC_ATPase superfamily	N	-	ATP-binding cassette transporter nucleotide-binding domain; ABC transporters are a large family of proteins involved in the transport of a wide variety of different compounds, like sugars, ions, peptides, and more complex organic molecules. The nucleotide-binding domain shows the highest similarity between all members of the family. ABC transporters are a subset of nucleotide hydrolases that cont…
Q#2174 - >Contig_7744_1 # 1 # 540 # -1 # ID=7744_1;partial=10;start_type=ATG;rbs_motif=None;rbs_spacer=None;gc_cont=0.461[# 1 # 540 # -1 # ID=7744_1;partial=10;start_type=ATG;rbs_motif=None;rbs_spacer=None;gc_cont=0.461]	superfamily	355390	13	136	0.000917192	38.1388	cl25403	ABC_ATPase superfamily	C	-	ATP-binding cassette transporter nucleotide-binding domain; ABC transporters are a large family of proteins involved in the transport of a wide variety of different compounds, like sugars, ions, peptides, and more complex organic molecules. The nucleotide-binding domain shows the highest similarity between all members of the family. ABC transporters are a subset of nucleotide hydrolases that cont…
Q#732 - >Contig_541_3 # 401 # 1087 # 1 # ID=541_3;partial=00;start_type=ATG;rbs_motif=None;rbs_spacer=None;gc_cont=0.480[# 401 # 1087 # 1 # ID=541_3;partial=00;start_type=ATG;rbs_motif=None;rbs_spacer=None;gc_cont=0.480]	superfamily	355390	4	220	0.000196591	41.2614	cl25403	ABC_ATPase superfamily	N	-	ATP-binding cassette transporter nucleotide-binding domain; ABC transporters are a large family of proteins involved in the transport of a wide variety of different compounds, like sugars, ions, peptides, and more complex organic molecules. The nucleotide-binding domain shows the highest similarity between all members of the family. ABC transporters are a subset of nucleotide hydrolases that cont…
Q#2045 - >Contig_2293_3 # 488 # 1090 # 1 # ID=2293_3;partial=00;start_type=ATG;rbs_motif=None;rbs_spacer=None;gc_cont=0.431[# 488 # 1090 # 1 # ID=2293_3;partial=00;start_type=ATG;rbs_motif=None;rbs_spacer=None;gc_cont=0.431]	superfamily	338486	138	172	0.000945201	38.5248	cl15086	AAA_9 superfamily	NC	-	ATP-binding dynein motor region D5; The 380 kDa motor unit of dynein belongs to the AAA class of chaperone-like ATPases. The core of the 380 kDa motor unit contains a concatenated chain of six AAA modules, of which four correspond to the ATP binding sites with P-loop signatures described previously, and two are modules in which the P loop has been lost in evolution. This particular family is the …
Q#3587 - >Contig_2637_1 # 277 # 624 # 1 # ID=2637_1;partial=00;start_type=ATG;rbs_motif=AGxAG;rbs_spacer=5-10bp;gc_cont=0.500[# 277 # 624 # 1 # ID=2637_1;partial=00;start_type=ATG;rbs_motif=AGxAG;rbs_spacer=5-10bp;gc_cont=0.500]	multi-dom	223616	10	110	4.63021e-39	137.796	COG0542	ClpA	C	-	ATP-dependent Clp protease ATP-binding subunit ClpA [Posttranslational modification, protein turnover, chaperones]; ATP-binding subunits of Clp protease and DnaK/DnaJ chaperones [Posttranslational modification, protein turnover, chaperones].
Q#3588 - >Contig_2637_2 # 578 # 919 # 1 # ID=2637_2;partial=00;start_type=GTG;rbs_motif=AGGA;rbs_spacer=5-10bp;gc_cont=0.442[# 578 # 919 # 1 # ID=2637_2;partial=00;start_type=GTG;rbs_motif=AGGA;rbs_spacer=5-10bp;gc_cont=0.442]	multi-dom	223616	8	104	4.22185e-37	132.018	COG0542	ClpA	NC	-	ATP-dependent Clp protease ATP-binding subunit ClpA [Posttranslational modification, protein turnover, chaperones]; ATP-binding subunits of Clp protease and DnaK/DnaJ chaperones [Posttranslational modification, protein turnover, chaperones].
Q#1757 - >Contig_1627_1 # 3 # 572 # 1 # ID=1627_1;partial=10;start_type=Edge;rbs_motif=None;rbs_spacer=None;gc_cont=0.475[# 3 # 572 # 1 # ID=1627_1;partial=10;start_type=Edge;rbs_motif=None;rbs_spacer=None;gc_cont=0.475]	multi-dom	223616	1	179	5.31372e-53	180.168	COG0542	ClpA	N	-	ATP-dependent Clp protease ATP-binding subunit ClpA [Posttranslational modification, protein turnover, chaperones]; ATP-binding subunits of Clp protease and DnaK/DnaJ chaperones [Posttranslational modification, protein turnover, chaperones].
Q#2628 - >Contig_2630_1 # 38 # 649 # -1 # ID=2630_1;partial=00;start_type=TTG;rbs_motif=None;rbs_spacer=None;gc_cont=0.356[# 38 # 649 # -1 # ID=2630_1;partial=00;start_type=TTG;rbs_motif=None;rbs_spacer=None;gc_cont=0.356]	multi-dom	223616	9	195	6.0794e-99	303.047	COG0542	ClpA	NC	-	ATP-dependent Clp protease ATP-binding subunit ClpA [Posttranslational modification, protein turnover, chaperones]; ATP-binding subunits of Clp protease and DnaK/DnaJ chaperones [Posttranslational modification, protein turnover, chaperones].
Q#3580 - >Contig_217_8 # 2665 # 3144 # -1 # ID=217_8;partial=00;start_type=ATG;rbs_motif=None;rbs_spacer=None;gc_cont=0.287[# 2665 # 3144 # -1 # ID=217_8;partial=00;start_type=ATG;rbs_motif=None;rbs_spacer=None;gc_cont=0.287]	multi-dom	224000	94	136	3.933e-05	42.4491	COG1074	RecB	NC	-	ATP-dependent exoDNAse (exonuclease V) beta subunit (contains helicase and exonuclease domains) [Replication, recombination and repair]; ATP-dependent exoDNAse (exonuclease V) beta subunit (contains helicase and exonuclease domains) [DNA replication, recombination, and repair].
Q#2028 - >Contig_2281_1 # 2 # 790 # -1 # ID=2281_1;partial=00;start_type=GTG;rbs_motif=None;rbs_spacer=None;gc_cont=0.420[# 2 # 790 # -1 # ID=2281_1;partial=00;start_type=GTG;rbs_motif=None;rbs_spacer=None;gc_cont=0.420]	multi-dom	224000	85	188	2.53513e-05	45.1455	COG1074	RecB	N	-	ATP-dependent exoDNAse (exonuclease V) beta subunit (contains helicase and exonuclease domains) [Replication, recombination and repair]; ATP-dependent exoDNAse (exonuclease V) beta subunit (contains helicase and exonuclease domains) [DNA replication, recombination, and repair].
Q#2936 - >Contig_3434_1 # 1 # 525 # 1 # ID=3434_1;partial=10;start_type=Edge;rbs_motif=None;rbs_spacer=None;gc_cont=0.410[# 1 # 525 # 1 # ID=3434_1;partial=10;start_type=Edge;rbs_motif=None;rbs_spacer=None;gc_cont=0.410]	multi-dom	224000	39	160	0.00897525	35.9007	COG1074	RecB	N	-	ATP-dependent exoDNAse (exonuclease V) beta subunit (contains helicase and exonuclease domains) [Replication, recombination and repair]; ATP-dependent exoDNAse (exonuclease V) beta subunit (contains helicase and exonuclease domains) [DNA replication, recombination, and repair].
Q#2725 - >Contig_13_7 # 2907 # 3608 # 1 # ID=13_7;partial=00;start_type=TTG;rbs_motif=GGAGG;rbs_spacer=5-10bp;gc_cont=0.601[# 2907 # 3608 # 1 # ID=13_7;partial=00;start_type=TTG;rbs_motif=GGAGG;rbs_spacer=5-10bp;gc_cont=0.601]	multi-dom	235307	115	219	0.00763571	36.8523	PRK04537	PRK04537	N	-	ATP-dependent RNA helicase RhlB; Provisional
Q#283 - >Contig_39_7 # 3935 # 4675 # 1 # ID=39_7;partial=00;start_type=ATG;rbs_motif=AGGA/GGAG/GAGG;rbs_spacer=11-12bp;gc_cont=0.433[# 3935 # 4675 # 1 # ID=39_7;partial=00;start_type=ATG;rbs_motif=AGGA/GGAG/GAGG;rbs_spacer=11-12bp;gc_cont=0.433]	superfamily	275038	58	229	4.65121e-06	46.6309	cl29373	ATPgraspMvdC superfamily	N	-	ATP-grasp ribosomal peptide maturase, MvdC family; The pair of ATP-grasp proteins MvdD and MvdC (microviridin D and C), as well as an acetyltransferase, produce microviridin K, an example of a RiPP (ribosomally synthesized and posttranslationally modified peptide). Microviridins are peptidase inhibitors. This family includes MvdC and corresponding members of similar cassettes.
Q#3101 - >Contig_3402_1 # 3 # 407 # -1 # ID=3402_1;partial=10;start_type=ATG;rbs_motif=None;rbs_spacer=None;gc_cont=0.336[# 3 # 407 # -1 # ID=3402_1;partial=10;start_type=ATG;rbs_motif=None;rbs_spacer=None;gc_cont=0.336]	multi-dom	335623	6	92	0.0020956	36.3834	pfam04111	APG6	C	-	Autophagy protein Apg6; In yeast, 15 Apg proteins coordinate the formation of autophagosomes. Autophagy is a bulk degradation process induced by starvation in eukaryotic cells. Apg6/Vps30p has two distinct functions in the autophagic process, either associated with the membrane or in a retrieval step of the carboxypeptidase Y sorting pathway.
Q#385 - >Contig_4663_3 # 447 # 869 # -1 # ID=4663_3;partial=01;start_type=Edge;rbs_motif=None;rbs_spacer=None;gc_cont=0.423[# 447 # 869 # -1 # ID=4663_3;partial=01;start_type=Edge;rbs_motif=None;rbs_spacer=None;gc_cont=0.423]	multi-dom	237940	4	125	0.0016334	37.0858	PRK15313	PRK15313	C	-	autotransport protein MisL; Provisional
Q#1823 - >Contig_2019_1 # 269 # 721 # 1 # ID=2019_1;partial=00;start_type=ATG;rbs_motif=GGA/GAG/AGG;rbs_spacer=5-10bp;gc_cont=0.393[# 269 # 721 # 1 # ID=2019_1;partial=00;start_type=ATG;rbs_motif=GGA/GAG/AGG;rbs_spacer=5-10bp;gc_cont=0.393]	superfamily	337669	79	127	0.0014975	36.7569	cl23860	Ax_dynein_light superfamily	N	-	Axonemal dynein light chain; Axonemal dynein light chain proteins play a dynamic role in flagellar and cilia motility. Eukaryotic cilia and flagella are complex organelles consisting of a core structure, the axoneme, which is composed of nine microtubule doublets forming a cylinder that surrounds a pair of central singlet microtubules. This ultra-structural arrangement seems to be one of the most…
Q#1415 - >Contig_4718_2 # 186 # 689 # 1 # ID=4718_2;partial=01;start_type=ATG;rbs_motif=AGGA/GGAG/GAGG;rbs_spacer=11-12bp;gc_cont=0.421[# 186 # 689 # 1 # ID=4718_2;partial=01;start_type=ATG;rbs_motif=AGGA/GGAG/GAGG;rbs_spacer=11-12bp;gc_cont=0.421]	multi-dom	311600	38	136	0.00977186	35.1521	pfam07733	DNA_pol3_alpha	NC	-	Bacterial DNA polymerase III alpha subunit; Bacterial DNA polymerase III alpha subunit.
Q#103 - >Contig_469_3 # 1471 # 1806 # -1 # ID=469_3;partial=00;start_type=ATG;rbs_motif=GGAG/GAGG;rbs_spacer=5-10bp;gc_cont=0.640[# 1471 # 1806 # -1 # ID=469_3;partial=00;start_type=ATG;rbs_motif=GGAG/GAGG;rbs_spacer=5-10bp;gc_cont=0.640]	specific	336990	63	91	2.76973e-05	38.9021	pfam08299	Bac_DnaA_C	N	cl07055	Bacterial dnaA protein helix-turn-helix; Bacterial dnaA protein helix-turn-helix.
Q#1425 - >Contig_1591_2 # 237 # 680 # -1 # ID=1591_2;partial=00;start_type=TTG;rbs_motif=None;rbs_spacer=None;gc_cont=0.322[# 237 # 680 # -1 # ID=1591_2;partial=00;start_type=TTG;rbs_motif=None;rbs_spacer=None;gc_cont=0.322]	specific	336990	50	115	4.28642e-15	65.0957	pfam08299	Bac_DnaA_C	-	cl07055	Bacterial dnaA protein helix-turn-helix; Bacterial dnaA protein helix-turn-helix.
Q#1167 - >Contig_5787_2 # 222 # 521 # 1 # ID=5787_2;partial=00;start_type=ATG;rbs_motif=None;rbs_spacer=None;gc_cont=0.483[# 222 # 521 # 1 # ID=5787_2;partial=00;start_type=ATG;rbs_motif=None;rbs_spacer=None;gc_cont=0.483]	specific	336990	7	79	2.03087e-05	38.9021	pfam08299	Bac_DnaA_C	-	cl07055	Bacterial dnaA protein helix-turn-helix; Bacterial dnaA protein helix-turn-helix.
Q#2329 - >Contig_1330_1 # 1 # 717 # -1 # ID=1330_1;partial=10;start_type=ATG;rbs_motif=GGAG/GAGG;rbs_spacer=5-10bp;gc_cont=0.681[# 1 # 717 # -1 # ID=1330_1;partial=10;start_type=ATG;rbs_motif=GGAG/GAGG;rbs_spacer=5-10bp;gc_cont=0.681]	superfamily	320827	113	150	0.00277515	37.8749	cl00216	L-asparaginase_like superfamily	NC	-	Bacterial L-asparaginases and related enzymes; Asparaginases (amidohydrolases, E.C. 3.5.1.1) are dimeric or tetrameric enzymes that catalyze the hydrolysis of asparagine to aspartic acid and ammonia. In bacteria, there are two classes of amidohydrolases, one highly specific for asparagine and localized to the periplasm (type II L-asparaginase), and a second (asparaginase- glutaminase) present in …
Q#2391 - >Contig_2648_1 # 2 # 1012 # -1 # ID=2648_1;partial=11;start_type=Edge;rbs_motif=None;rbs_spacer=None;gc_cont=0.624[# 2 # 1012 # -1 # ID=2648_1;partial=11;start_type=Edge;rbs_motif=None;rbs_spacer=None;gc_cont=0.624]	superfamily	356182	23	175	0.000276749	42.4685	cl29306	Bac_GDH superfamily	N	-	Bacterial NAD-glutamate dehydrogenase; This family consists of several bacterial proteins which are closely related to NAD-glutamate dehydrogenase found in Streptomyces clavuligerus. Glutamate dehydrogenases (GDHs) are a broadly distributed group of enzymes that catalyze the reversible oxidative deamination of glutamate to ketoglutarate and ammonia.
Q#2440 - >Contig_2702_1 # 285 # 782 # -1 # ID=2702_1;partial=00;start_type=ATG;rbs_motif=GGA/GAG/AGG;rbs_spacer=5-10bp;gc_cont=0.331[# 285 # 782 # -1 # ID=2702_1;partial=00;start_type=ATG;rbs_motif=GGA/GAG/AGG;rbs_spacer=5-10bp;gc_cont=0.331]	superfamily	356182	96	145	0.00439563	36.6905	cl29306	Bac_GDH superfamily	N	-	Bacterial NAD-glutamate dehydrogenase; This family consists of several bacterial proteins which are closely related to NAD-glutamate dehydrogenase found in Streptomyces clavuligerus. Glutamate dehydrogenases (GDHs) are a broadly distributed group of enzymes that catalyze the reversible oxidative deamination of glutamate to ketoglutarate and ammonia.
Q#691 - >Contig_511_3 # 678 # 1253 # -1 # ID=511_3;partial=01;start_type=Edge;rbs_motif=None;rbs_spacer=None;gc_cont=0.477[# 678 # 1253 # -1 # ID=511_3;partial=01;start_type=Edge;rbs_motif=None;rbs_spacer=None;gc_cont=0.477]	superfamily	351083	27	125	0.00984067	35.7035	cl00414	bS6 superfamily	C	-	Bacterial ribosomal protein S6; bS6 is one of the components of the small subunit of the prokaryotic ribosome, a ribonucleoprotein organelle that decodes the genetic information in messenger RNA and forms peptide bonds to synthesize the corresponding polypeptides. Ribosomes consist of a large and a small subunit, which assemble during the initiation stage of protein synthesis. Prokaryotic ribosom…
Q#2001 - >Contig_1081_2 # 404 # 802 # 1 # ID=1081_2;partial=01;start_type=ATG;rbs_motif=AGGAG;rbs_spacer=5-10bp;gc_cont=0.549[# 404 # 802 # 1 # ID=1081_2;partial=01;start_type=ATG;rbs_motif=AGGAG;rbs_spacer=5-10bp;gc_cont=0.549]	multi-dom	335226	26	73	1.5124e-06	42.5378	pfam03118	RNA_pol_A_CTD	N	-	Bacterial RNA polymerase, alpha chain C terminal domain; The alpha subunit of RNA polymerase consists of two independently folded domains, referred to as amino-terminal and carboxyl terminal domains. The amino terminal domain is involved in the interaction with the other subunits of the RNA polymerase. The carboxyl-terminal domain interacts with the DNA and activators. The amino acid sequence of …
Q#203 - >Contig_23_14 # 5035 # 6237 # 1 # ID=23_14;partial=01;start_type=ATG;rbs_motif=GGA/GAG/AGG;rbs_spacer=5-10bp;gc_cont=0.406[# 5035 # 6237 # 1 # ID=23_14;partial=01;start_type=ATG;rbs_motif=GGA/GAG/AGG;rbs_spacer=5-10bp;gc_cont=0.406]	superfamily	327580	11	395	4.39301e-62	207.148	cl19541	Head-tail_con superfamily	-	-	Bacteriophage head to tail connecting protein; This family of head-tail connector proteins is found in bacteria and viruses. Proteins in this family are typically between 516 and 555 amino acids in length. This protein is found in Phage T7 and T3 among others.
Q#599 - >Contig_146_4 # 583 # 1872 # 1 # ID=146_4;partial=00;start_type=ATG;rbs_motif=GGA/GAG/AGG;rbs_spacer=3-4bp;gc_cont=0.465[# 583 # 1872 # 1 # ID=146_4;partial=00;start_type=ATG;rbs_motif=GGA/GAG/AGG;rbs_spacer=3-4bp;gc_cont=0.465]	superfamily	327580	8	415	3.80855e-96	296.514	cl19541	Head-tail_con superfamily	-	-	Bacteriophage head to tail connecting protein; This family of head-tail connector proteins is found in bacteria and viruses. Proteins in this family are typically between 516 and 555 amino acids in length. This protein is found in Phage T7 and T3 among others.
Q#625 - >Contig_157_6 # 1372 # 2370 # -1 # ID=157_6;partial=01;start_type=Edge;rbs_motif=None;rbs_spacer=None;gc_cont=0.401[# 1372 # 2370 # -1 # ID=157_6;partial=01;start_type=Edge;rbs_motif=None;rbs_spacer=None;gc_cont=0.401]	superfamily	327580	7	295	6.22983e-42	151.294	cl19541	Head-tail_con superfamily	N	-	Bacteriophage head to tail connecting protein; This family of head-tail connector proteins is found in bacteria and viruses. Proteins in this family are typically between 516 and 555 amino acids in length. This protein is found in Phage T7 and T3 among others.
Q#672 - >Contig_174_4 # 1597 # 2340 # 1 # ID=174_4;partial=01;start_type=ATG;rbs_motif=GGAG/GAGG;rbs_spacer=5-10bp;gc_cont=0.542[# 1597 # 2340 # 1 # ID=174_4;partial=01;start_type=ATG;rbs_motif=GGAG/GAGG;rbs_spacer=5-10bp;gc_cont=0.542]	superfamily	327580	2	236	1.78362e-96	292.14	cl19541	Head-tail_con superfamily	C	-	Bacteriophage head to tail connecting protein; This family of head-tail connector proteins is found in bacteria and viruses. Proteins in this family are typically between 516 and 555 amino acids in length. This protein is found in Phage T7 and T3 among others.
Q#787 - >Contig_226_3 # 500 # 2071 # 1 # ID=226_3;partial=00;start_type=ATG;rbs_motif=GGA/GAG/AGG;rbs_spacer=5-10bp;gc_cont=0.490[# 500 # 2071 # 1 # ID=226_3;partial=00;start_type=ATG;rbs_motif=GGA/GAG/AGG;rbs_spacer=5-10bp;gc_cont=0.490]	superfamily	327580	25	495	1.17324e-87	277.639	cl19541	Head-tail_con superfamily	-	-	Bacteriophage head to tail connecting protein; This family of head-tail connector proteins is found in bacteria and viruses. Proteins in this family are typically between 516 and 555 amino acids in length. This protein is found in Phage T7 and T3 among others.
Q#1166 - >Contig_443_4 # 593 # 1678 # 1 # ID=443_4;partial=00;start_type=ATG;rbs_motif=None;rbs_spacer=None;gc_cont=0.588[# 593 # 1678 # 1 # ID=443_4;partial=00;start_type=ATG;rbs_motif=None;rbs_spacer=None;gc_cont=0.588]	superfamily	327580	2	360	6.97616e-79	249.52	cl19541	Head-tail_con superfamily	-	-	Bacteriophage head to tail connecting protein; This family of head-tail connector proteins is found in bacteria and viruses. Proteins in this family are typically between 516 and 555 amino acids in length. This protein is found in Phage T7 and T3 among others.
Q#1375 - >Contig_588_5 # 627 # 1193 # -1 # ID=588_5;partial=00;start_type=ATG;rbs_motif=None;rbs_spacer=None;gc_cont=0.392[# 627 # 1193 # -1 # ID=588_5;partial=00;start_type=ATG;rbs_motif=None;rbs_spacer=None;gc_cont=0.392]	superfamily	327580	1	147	1.32622e-21	90.8176	cl19541	Head-tail_con superfamily	N	-	Bacteriophage head to tail connecting protein; This family of head-tail connector proteins is found in bacteria and viruses. Proteins in this family are typically between 516 and 555 amino acids in length. This protein is found in Phage T7 and T3 among others.
Q#2195 - >Contig_1239_1 # 65 # 1153 # -1 # ID=1239_1;partial=00;start_type=ATG;rbs_motif=GGA/GAG/AGG;rbs_spacer=5-10bp;gc_cont=0.618[# 65 # 1153 # -1 # ID=1239_1;partial=00;start_type=ATG;rbs_motif=GGA/GAG/AGG;rbs_spacer=5-10bp;gc_cont=0.618]	superfamily	327580	5	322	1.63352e-74	238.349	cl19541	Head-tail_con superfamily	-	-	Bacteriophage head to tail connecting protein; This family of head-tail connector proteins is found in bacteria and viruses. Proteins in this family are typically between 516 and 555 amino acids in length. This protein is found in Phage T7 and T3 among others.
Q#2418 - >Contig_1400_2 # 260 # 1129 # -1 # ID=1400_2;partial=01;start_type=Edge;rbs_motif=None;rbs_spacer=None;gc_cont=0.554[# 260 # 1129 # -1 # ID=1400_2;partial=01;start_type=Edge;rbs_motif=None;rbs_spacer=None;gc_cont=0.554]	superfamily	327580	25	235	2.83945e-64	209.074	cl19541	Head-tail_con superfamily	N	-	Bacteriophage head to tail connecting protein; This family of head-tail connector proteins is found in bacteria and viruses. Proteins in this family are typically between 516 and 555 amino acids in length. This protein is found in Phage T7 and T3 among others.
Q#2718 - >Contig_1681_3 # 352 # 912 # 1 # ID=1681_3;partial=01;start_type=ATG;rbs_motif=AGGA/GGAG/GAGG;rbs_spacer=11-12bp;gc_cont=0.565[# 352 # 912 # 1 # ID=1681_3;partial=01;start_type=ATG;rbs_motif=AGGA/GGAG/GAGG;rbs_spacer=11-12bp;gc_cont=0.565]	superfamily	327580	5	181	6.85854e-34	124.715	cl19541	Head-tail_con superfamily	C	-	Bacteriophage head to tail connecting protein; This family of head-tail connector proteins is found in bacteria and viruses. Proteins in this family are typically between 516 and 555 amino acids in length. This protein is found in Phage T7 and T3 among others.
Q#2737 - >Contig_1701_1 # 1 # 594 # 1 # ID=1701_1;partial=10;start_type=Edge;rbs_motif=None;rbs_spacer=None;gc_cont=0.640[# 1 # 594 # 1 # ID=1701_1;partial=10;start_type=Edge;rbs_motif=None;rbs_spacer=None;gc_cont=0.640]	superfamily	327580	11	158	1.61723e-20	88.1212	cl19541	Head-tail_con superfamily	N	-	Bacteriophage head to tail connecting protein; This family of head-tail connector proteins is found in bacteria and viruses. Proteins in this family are typically between 516 and 555 amino acids in length. This protein is found in Phage T7 and T3 among others.
Q#2960 - >Contig_1982_1 # 1 # 726 # 1 # ID=1982_1;partial=11;start_type=Edge;rbs_motif=None;rbs_spacer=None;gc_cont=0.652[# 1 # 726 # 1 # ID=1982_1;partial=11;start_type=Edge;rbs_motif=None;rbs_spacer=None;gc_cont=0.652]	superfamily	327580	4	228	3.28593e-43	151.679	cl19541	Head-tail_con superfamily	NC	-	Bacteriophage head to tail connecting protein; This family of head-tail connector proteins is found in bacteria and viruses. Proteins in this family are typically between 516 and 555 amino acids in length. This protein is found in Phage T7 and T3 among others.
Q#3197 - >Contig_2321_3 # 541 # 1236 # -1 # ID=2321_3;partial=01;start_type=Edge;rbs_motif=None;rbs_spacer=None;gc_cont=0.560[# 541 # 1236 # -1 # ID=2321_3;partial=01;start_type=Edge;rbs_motif=None;rbs_spacer=None;gc_cont=0.560]	superfamily	327580	1	228	9.04253e-52	174.021	cl19541	Head-tail_con superfamily	NC	-	Bacteriophage head to tail connecting protein; This family of head-tail connector proteins is found in bacteria and viruses. Proteins in this family are typically between 516 and 555 amino acids in length. This protein is found in Phage T7 and T3 among others.
Q#3345 - >Contig_2429_3 # 540 # 1148 # 1 # ID=2429_3;partial=01;start_type=TTG;rbs_motif=None;rbs_spacer=None;gc_cont=0.532[# 540 # 1148 # 1 # ID=2429_3;partial=01;start_type=TTG;rbs_motif=None;rbs_spacer=None;gc_cont=0.532]	superfamily	327580	48	190	9.83511e-12	62.698	cl19541	Head-tail_con superfamily	C	-	Bacteriophage head to tail connecting protein; This family of head-tail connector proteins is found in bacteria and viruses. Proteins in this family are typically between 516 and 555 amino acids in length. This protein is found in Phage T7 and T3 among others.
Q#3457 - >Contig_2519_1 # 3 # 863 # 1 # ID=2519_1;partial=10;start_type=Edge;rbs_motif=None;rbs_spacer=None;gc_cont=0.600[# 3 # 863 # 1 # ID=2519_1;partial=10;start_type=Edge;rbs_motif=None;rbs_spacer=None;gc_cont=0.600]	superfamily	327580	1	279	3.88323e-63	205.992	cl19541	Head-tail_con superfamily	C	-	Bacteriophage head to tail connecting protein; This family of head-tail connector proteins is found in bacteria and viruses. Proteins in this family are typically between 516 and 555 amino acids in length. This protein is found in Phage T7 and T3 among others.
Q#3461 - >Contig_2522_1 # 2 # 817 # 1 # ID=2522_1;partial=10;start_type=Edge;rbs_motif=None;rbs_spacer=None;gc_cont=0.610[# 2 # 817 # 1 # ID=2522_1;partial=10;start_type=Edge;rbs_motif=None;rbs_spacer=None;gc_cont=0.610]	superfamily	327580	1	271	2.33522e-56	187.503	cl19541	Head-tail_con superfamily	N	-	Bacteriophage head to tail connecting protein; This family of head-tail connector proteins is found in bacteria and viruses. Proteins in this family are typically between 516 and 555 amino acids in length. This protein is found in Phage T7 and T3 among others.
Q#3649 - >Contig_2691_1 # 1 # 504 # 1 # ID=2691_1;partial=10;start_type=Edge;rbs_motif=None;rbs_spacer=None;gc_cont=0.448[# 1 # 504 # 1 # ID=2691_1;partial=10;start_type=Edge;rbs_motif=None;rbs_spacer=None;gc_cont=0.448]	superfamily	327580	8	158	4.24489e-14	68.476	cl19541	Head-tail_con superfamily	C	-	Bacteriophage head to tail connecting protein; This family of head-tail connector proteins is found in bacteria and viruses. Proteins in this family are typically between 516 and 555 amino acids in length. This protein is found in Phage T7 and T3 among others.
Q#3650 - >Contig_2691_2 # 524 # 955 # 1 # ID=2691_2;partial=00;start_type=ATG;rbs_motif=None;rbs_spacer=None;gc_cont=0.410[# 524 # 955 # 1 # ID=2691_2;partial=00;start_type=ATG;rbs_motif=None;rbs_spacer=None;gc_cont=0.410]	superfamily	327580	3	133	5.3108e-20	84.5173	cl19541	Head-tail_con superfamily	NC	-	Bacteriophage head to tail connecting protein; This family of head-tail connector proteins is found in bacteria and viruses. Proteins in this family are typically between 516 and 555 amino acids in length. This protein is found in Phage T7 and T3 among others.
Q#178 - >Contig_3164_2 # 562 # 879 # 1 # ID=3164_2;partial=01;start_type=ATG;rbs_motif=AGGA;rbs_spacer=5-10bp;gc_cont=0.623[# 562 # 879 # 1 # ID=3164_2;partial=01;start_type=ATG;rbs_motif=AGGA;rbs_spacer=5-10bp;gc_cont=0.623]	superfamily	327580	16	70	1.14062e-06	44.9788	cl19541	Head-tail_con superfamily	C	-	Bacteriophage head to tail connecting protein; This family of head-tail connector proteins is found in bacteria and viruses. Proteins in this family are typically between 516 and 555 amino acids in length. This protein is found in Phage T7 and T3 among others.
Q#655 - >Contig_3694_1 # 1 # 663 # -1 # ID=3694_1;partial=10;start_type=GTG;rbs_motif=GGA/GAG/AGG;rbs_spacer=5-10bp;gc_cont=0.668[# 1 # 663 # -1 # ID=3694_1;partial=10;start_type=GTG;rbs_motif=GGA/GAG/AGG;rbs_spacer=5-10bp;gc_cont=0.668]	superfamily	327580	32	219	7.20319e-53	177.736	cl19541	Head-tail_con superfamily	C	-	Bacteriophage head to tail connecting protein; This family of head-tail connector proteins is found in bacteria and viruses. Proteins in this family are typically between 516 and 555 amino acids in length. This protein is found in Phage T7 and T3 among others.
Q#745 - >Contig_3814_2 # 232 # 756 # -1 # ID=3814_2;partial=01;start_type=Edge;rbs_motif=None;rbs_spacer=None;gc_cont=0.619[# 232 # 756 # -1 # ID=3814_2;partial=01;start_type=Edge;rbs_motif=None;rbs_spacer=None;gc_cont=0.619]	superfamily	327580	1	139	2.94034e-13	66.1648	cl19541	Head-tail_con superfamily	NC	-	Bacteriophage head to tail connecting protein; This family of head-tail connector proteins is found in bacteria and viruses. Proteins in this family are typically between 516 and 555 amino acids in length. This protein is found in Phage T7 and T3 among others.
Q#1495 - >Contig_4845_1 # 285 # 677 # 1 # ID=4845_1;partial=01;start_type=ATG;rbs_motif=None;rbs_spacer=None;gc_cont=0.585[# 285 # 677 # 1 # ID=4845_1;partial=01;start_type=ATG;rbs_motif=None;rbs_spacer=None;gc_cont=0.585]	superfamily	327580	3	130	3.84096e-06	44.2084	cl19541	Head-tail_con superfamily	NC	-	Bacteriophage head to tail connecting protein; This family of head-tail connector proteins is found in bacteria and viruses. Proteins in this family are typically between 516 and 555 amino acids in length. This protein is found in Phage T7 and T3 among others.
Q#2043 - >Contig_5679_1 # 3 # 572 # 1 # ID=5679_1;partial=10;start_type=Edge;rbs_motif=None;rbs_spacer=None;gc_cont=0.647[# 3 # 572 # 1 # ID=5679_1;partial=10;start_type=Edge;rbs_motif=None;rbs_spacer=None;gc_cont=0.647]	superfamily	327580	1	164	4.39032e-33	122.404	cl19541	Head-tail_con superfamily	NC	-	Bacteriophage head to tail connecting protein; This family of head-tail connector proteins is found in bacteria and viruses. Proteins in this family are typically between 516 and 555 amino acids in length. This protein is found in Phage T7 and T3 among others.
Q#2139 - >Contig_5839_1 # 3 # 581 # -1 # ID=5839_1;partial=11;start_type=Edge;rbs_motif=None;rbs_spacer=None;gc_cont=0.601[# 3 # 581 # -1 # ID=5839_1;partial=11;start_type=Edge;rbs_motif=None;rbs_spacer=None;gc_cont=0.601]	superfamily	327580	5	187	9.22799e-27	105.455	cl19541	Head-tail_con superfamily	N	-	Bacteriophage head to tail connecting protein; This family of head-tail connector proteins is found in bacteria and viruses. Proteins in this family are typically between 516 and 555 amino acids in length. This protein is found in Phage T7 and T3 among others.
Q#3102 - >Contig_49_4 # 1037 # 1978 # 1 # ID=49_4;partial=00;start_type=ATG;rbs_motif=None;rbs_spacer=None;gc_cont=0.483[# 1037 # 1978 # 1 # ID=49_4;partial=00;start_type=ATG;rbs_motif=None;rbs_spacer=None;gc_cont=0.483]	superfamily	327580	134	297	0.000789996	40.7416	cl19541	Head-tail_con superfamily	N	-	Bacteriophage head to tail connecting protein; This family of head-tail connector proteins is found in bacteria and viruses. Proteins in this family are typically between 516 and 555 amino acids in length. This protein is found in Phage T7 and T3 among others.
Q#3330 - >Contig_118_11 # 3598 # 4332 # -1 # ID=118_11;partial=00;start_type=ATG;rbs_motif=GGA/GAG/AGG;rbs_spacer=5-10bp;gc_cont=0.359[# 3598 # 4332 # -1 # ID=118_11;partial=00;start_type=ATG;rbs_motif=GGA/GAG/AGG;rbs_spacer=5-10bp;gc_cont=0.359]	superfamily	327580	2	228	3.72099e-88	268.78	cl19541	Head-tail_con superfamily	N	-	Bacteriophage head to tail connecting protein; This family of head-tail connector proteins is found in bacteria and viruses. Proteins in this family are typically between 516 and 555 amino acids in length. This protein is found in Phage T7 and T3 among others.
Q#3331 - >Contig_118_12 # 4353 # 4880 # -1 # ID=118_12;partial=00;start_type=ATG;rbs_motif=AGGA;rbs_spacer=5-10bp;gc_cont=0.318[# 4353 # 4880 # -1 # ID=118_12;partial=00;start_type=ATG;rbs_motif=AGGA;rbs_spacer=5-10bp;gc_cont=0.318]	superfamily	327580	15	166	2.29177e-54	178.643	cl19541	Head-tail_con superfamily	C	-	Bacteriophage head to tail connecting protein; This family of head-tail connector proteins is found in bacteria and viruses. Proteins in this family are typically between 516 and 555 amino acids in length. This protein is found in Phage T7 and T3 among others.
Q#3418 - >Contig_147_6 # 1420 # 2334 # -1 # ID=147_6;partial=00;start_type=ATG;rbs_motif=AGGA;rbs_spacer=5-10bp;gc_cont=0.346[# 1420 # 2334 # -1 # ID=147_6;partial=00;start_type=ATG;rbs_motif=AGGA;rbs_spacer=5-10bp;gc_cont=0.346]	specific	315009	15	287	1.99579e-110	328.1	pfam12236	Head-tail_con	C	cl19541	Bacteriophage head to tail connecting protein; This family of head-tail connector proteins is found in bacteria and viruses. Proteins in this family are typically between 516 and 555 amino acids in length. This protein is found in Phage T7 and T3 among others.
Q#158 - >Contig_498_4 # 939 # 1421 # 1 # ID=498_4;partial=00;start_type=ATG;rbs_motif=AGxAG;rbs_spacer=5-10bp;gc_cont=0.356[# 939 # 1421 # 1 # ID=498_4;partial=00;start_type=ATG;rbs_motif=AGxAG;rbs_spacer=5-10bp;gc_cont=0.356]	superfamily	327580	8	145	6.66914e-50	166.317	cl19541	Head-tail_con superfamily	NC	-	Bacteriophage head to tail connecting protein; This family of head-tail connector proteins is found in bacteria and viruses. Proteins in this family are typically between 516 and 555 amino acids in length. This protein is found in Phage T7 and T3 among others.
Q#884 - >Contig_1081_2 # 329 # 868 # 1 # ID=1081_2;partial=00;start_type=ATG;rbs_motif=GGA/GAG/AGG;rbs_spacer=5-10bp;gc_cont=0.356[# 329 # 868 # 1 # ID=1081_2;partial=00;start_type=ATG;rbs_motif=GGA/GAG/AGG;rbs_spacer=5-10bp;gc_cont=0.356]	superfamily	327580	4	144	2.10282e-50	168.243	cl19541	Head-tail_con superfamily	N	-	Bacteriophage head to tail connecting protein; This family of head-tail connector proteins is found in bacteria and viruses. Proteins in this family are typically between 516 and 555 amino acids in length. This protein is found in Phage T7 and T3 among others.
Q#1463 - >Contig_1630_6 # 864 # 1349 # -1 # ID=1630_6;partial=01;start_type=Edge;rbs_motif=None;rbs_spacer=None;gc_cont=0.309[# 864 # 1349 # -1 # ID=1630_6;partial=01;start_type=Edge;rbs_motif=None;rbs_spacer=None;gc_cont=0.309]	superfamily	327580	1	158	8.90424e-63	199.829	cl19541	Head-tail_con superfamily	NC	-	Bacteriophage head to tail connecting protein; This family of head-tail connector proteins is found in bacteria and viruses. Proteins in this family are typically between 516 and 555 amino acids in length. This protein is found in Phage T7 and T3 among others.
Q#1493 - >Contig_1656_2 # 197 # 805 # 1 # ID=1656_2;partial=00;start_type=ATG;rbs_motif=GGxGG;rbs_spacer=3-4bp;gc_cont=0.581[# 197 # 805 # 1 # ID=1656_2;partial=00;start_type=ATG;rbs_motif=GGxGG;rbs_spacer=3-4bp;gc_cont=0.581]	superfamily	327580	14	154	2.53388e-26	104.685	cl19541	Head-tail_con superfamily	C	-	Bacteriophage head to tail connecting protein; This family of head-tail connector proteins is found in bacteria and viruses. Proteins in this family are typically between 516 and 555 amino acids in length. This protein is found in Phage T7 and T3 among others.
Q#1959 - >Contig_2219_3 # 593 # 898 # -1 # ID=2219_3;partial=00;start_type=ATG;rbs_motif=GGA/GAG/AGG;rbs_spacer=5-10bp;gc_cont=0.595[# 593 # 898 # -1 # ID=2219_3;partial=00;start_type=ATG;rbs_motif=GGA/GAG/AGG;rbs_spacer=5-10bp;gc_cont=0.595]	superfamily	327580	13	73	7.52383e-08	48.0604	cl19541	Head-tail_con superfamily	C	-	Bacteriophage head to tail connecting protein; This family of head-tail connector proteins is found in bacteria and viruses. Proteins in this family are typically between 516 and 555 amino acids in length. This protein is found in Phage T7 and T3 among others.
Q#2031 - >Contig_2283_1 # 2 # 301 # 1 # ID=2283_1;partial=10;start_type=Edge;rbs_motif=None;rbs_spacer=None;gc_cont=0.320[# 2 # 301 # 1 # ID=2283_1;partial=10;start_type=Edge;rbs_motif=None;rbs_spacer=None;gc_cont=0.320]	superfamily	327580	3	91	4.1006e-30	110.848	cl19541	Head-tail_con superfamily	N	-	Bacteriophage head to tail connecting protein; This family of head-tail connector proteins is found in bacteria and viruses. Proteins in this family are typically between 516 and 555 amino acids in length. This protein is found in Phage T7 and T3 among others.
Q#2798 - >Contig_3178_1 # 1 # 516 # 1 # ID=3178_1;partial=10;start_type=Edge;rbs_motif=None;rbs_spacer=None;gc_cont=0.390[# 1 # 516 # 1 # ID=3178_1;partial=10;start_type=Edge;rbs_motif=None;rbs_spacer=None;gc_cont=0.390]	superfamily	327580	8	161	4.944e-38	135.116	cl19541	Head-tail_con superfamily	N	-	Bacteriophage head to tail connecting protein; This family of head-tail connector proteins is found in bacteria and viruses. Proteins in this family are typically between 516 and 555 amino acids in length. This protein is found in Phage T7 and T3 among others.
Q#2854 - >Contig_3265_2 # 270 # 716 # -1 # ID=3265_2;partial=01;start_type=Edge;rbs_motif=None;rbs_spacer=None;gc_cont=0.597[# 270 # 716 # -1 # ID=3265_2;partial=01;start_type=Edge;rbs_motif=None;rbs_spacer=None;gc_cont=0.597]	superfamily	327580	17	118	5.80787e-19	81.5728	cl19541	Head-tail_con superfamily	N	-	Bacteriophage head to tail connecting protein; This family of head-tail connector proteins is found in bacteria and viruses. Proteins in this family are typically between 516 and 555 amino acids in length. This protein is found in Phage T7 and T3 among others.
Q#3440 - >Contig_4108_4 # 655 # 999 # 1 # ID=4108_4;partial=01;start_type=ATG;rbs_motif=None;rbs_spacer=None;gc_cont=0.354[# 655 # 999 # 1 # ID=4108_4;partial=01;start_type=ATG;rbs_motif=None;rbs_spacer=None;gc_cont=0.354]	superfamily	327580	3	114	6.29539e-22	88.8916	cl19541	Head-tail_con superfamily	C	-	Bacteriophage head to tail connecting protein; This family of head-tail connector proteins is found in bacteria and viruses. Proteins in this family are typically between 516 and 555 amino acids in length. This protein is found in Phage T7 and T3 among others.
Q#19 - >Contig_4223_1 # 1 # 573 # 1 # ID=4223_1;partial=10;start_type=Edge;rbs_motif=None;rbs_spacer=None;gc_cont=0.476[# 1 # 573 # 1 # ID=4223_1;partial=10;start_type=Edge;rbs_motif=None;rbs_spacer=None;gc_cont=0.476]	superfamily	327580	40	134	0.00272915	37.66	cl19541	Head-tail_con superfamily	NC	-	Bacteriophage head to tail connecting protein; This family of head-tail connector proteins is found in bacteria and viruses. Proteins in this family are typically between 516 and 555 amino acids in length. This protein is found in Phage T7 and T3 among others.
Q#680 - >Contig_5058_1 # 3 # 800 # -1 # ID=5058_1;partial=11;start_type=Edge;rbs_motif=None;rbs_spacer=None;gc_cont=0.372[# 3 # 800 # -1 # ID=5058_1;partial=11;start_type=Edge;rbs_motif=None;rbs_spacer=None;gc_cont=0.372]	superfamily	327580	1	223	4.33963e-89	271.861	cl19541	Head-tail_con superfamily	N	-	Bacteriophage head to tail connecting protein; This family of head-tail connector proteins is found in bacteria and viruses. Proteins in this family are typically between 516 and 555 amino acids in length. This protein is found in Phage T7 and T3 among others.
Q#833 - >Contig_5281_1 # 1 # 306 # 1 # ID=5281_1;partial=10;start_type=Edge;rbs_motif=None;rbs_spacer=None;gc_cont=0.441[# 1 # 306 # 1 # ID=5281_1;partial=10;start_type=Edge;rbs_motif=None;rbs_spacer=None;gc_cont=0.441]	superfamily	327580	1	97	6.1354e-30	110.463	cl19541	Head-tail_con superfamily	NC	-	Bacteriophage head to tail connecting protein; This family of head-tail connector proteins is found in bacteria and viruses. Proteins in this family are typically between 516 and 555 amino acids in length. This protein is found in Phage T7 and T3 among others.
Q#1164 - >Contig_5783_1 # 14 # 565 # -1 # ID=5783_1;partial=00;start_type=ATG;rbs_motif=None;rbs_spacer=None;gc_cont=0.449[# 14 # 565 # -1 # ID=5783_1;partial=00;start_type=ATG;rbs_motif=None;rbs_spacer=None;gc_cont=0.449]	superfamily	327580	1	149	8.74241e-25	99.6771	cl19541	Head-tail_con superfamily	N	-	Bacteriophage head to tail connecting protein; This family of head-tail connector proteins is found in bacteria and viruses. Proteins in this family are typically between 516 and 555 amino acids in length. This protein is found in Phage T7 and T3 among others.
Q#1251 - >Contig_5928_1 # 271 # 699 # 1 # ID=5928_1;partial=01;start_type=ATG;rbs_motif=None;rbs_spacer=None;gc_cont=0.324[# 271 # 699 # 1 # ID=5928_1;partial=01;start_type=ATG;rbs_motif=None;rbs_spacer=None;gc_cont=0.324]	superfamily	327580	1	143	5.56217e-54	175.947	cl19541	Head-tail_con superfamily	NC	-	Bacteriophage head to tail connecting protein; This family of head-tail connector proteins is found in bacteria and viruses. Proteins in this family are typically between 516 and 555 amino acids in length. This protein is found in Phage T7 and T3 among others.
Q#1448 - >Contig_6277_2 # 86 # 499 # -1 # ID=6277_2;partial=00;start_type=TTG;rbs_motif=None;rbs_spacer=None;gc_cont=0.343[# 86 # 499 # -1 # ID=6277_2;partial=00;start_type=TTG;rbs_motif=None;rbs_spacer=None;gc_cont=0.343]	superfamily	327580	5	88	1.03808e-24	97.3659	cl19541	Head-tail_con superfamily	N	-	Bacteriophage head to tail connecting protein; This family of head-tail connector proteins is found in bacteria and viruses. Proteins in this family are typically between 516 and 555 amino acids in length. This protein is found in Phage T7 and T3 among others.
Q#1643 - >Contig_6659_1 # 1 # 639 # 1 # ID=6659_1;partial=11;start_type=Edge;rbs_motif=None;rbs_spacer=None;gc_cont=0.327[# 1 # 639 # 1 # ID=6659_1;partial=11;start_type=Edge;rbs_motif=None;rbs_spacer=None;gc_cont=0.327]	superfamily	327580	1	205	1.84891e-52	175.176	cl19541	Head-tail_con superfamily	N	-	Bacteriophage head to tail connecting protein; This family of head-tail connector proteins is found in bacteria and viruses. Proteins in this family are typically between 516 and 555 amino acids in length. This protein is found in Phage T7 and T3 among others.
Q#1798 - >Contig_6954_1 # 3 # 599 # -1 # ID=6954_1;partial=10;start_type=ATG;rbs_motif=AGxAG;rbs_spacer=5-10bp;gc_cont=0.390[# 3 # 599 # -1 # ID=6954_1;partial=10;start_type=ATG;rbs_motif=AGxAG;rbs_spacer=5-10bp;gc_cont=0.390]	superfamily	327580	6	198	9.11219e-37	132.804	cl19541	Head-tail_con superfamily	C	-	Bacteriophage head to tail connecting protein; This family of head-tail connector proteins is found in bacteria and viruses. Proteins in this family are typically between 516 and 555 amino acids in length. This protein is found in Phage T7 and T3 among others.
Q#1928 - >Contig_7221_1 # 2 # 487 # 1 # ID=7221_1;partial=10;start_type=Edge;rbs_motif=None;rbs_spacer=None;gc_cont=0.372[# 2 # 487 # 1 # ID=7221_1;partial=10;start_type=Edge;rbs_motif=None;rbs_spacer=None;gc_cont=0.372]	superfamily	327580	7	150	1.92864e-27	106.226	cl19541	Head-tail_con superfamily	C	-	Bacteriophage head to tail connecting protein; This family of head-tail connector proteins is found in bacteria and viruses. Proteins in this family are typically between 516 and 555 amino acids in length. This protein is found in Phage T7 and T3 among others.
Q#2059 - >Contig_7520_1 # 3 # 464 # 1 # ID=7520_1;partial=10;start_type=Edge;rbs_motif=None;rbs_spacer=None;gc_cont=0.491[# 3 # 464 # 1 # ID=7520_1;partial=10;start_type=Edge;rbs_motif=None;rbs_spacer=None;gc_cont=0.491]	superfamily	327580	1	50	0.000538712	38.8156	cl19541	Head-tail_con superfamily	N	-	Bacteriophage head to tail connecting protein; This family of head-tail connector proteins is found in bacteria and viruses. Proteins in this family are typically between 516 and 555 amino acids in length. This protein is found in Phage T7 and T3 among others.
Q#2668 - >Contig_5_6 # 3026 # 4189 # -1 # ID=5_6;partial=00;start_type=ATG;rbs_motif=GGA/GAG/AGG;rbs_spacer=5-10bp;gc_cont=0.645[# 3026 # 4189 # -1 # ID=5_6;partial=00;start_type=ATG;rbs_motif=GGA/GAG/AGG;rbs_spacer=5-10bp;gc_cont=0.645]	superfamily	327580	1	377	3.49125e-105	320.259	cl19541	Head-tail_con superfamily	N	-	Bacteriophage head to tail connecting protein; This family of head-tail connector proteins is found in bacteria and viruses. Proteins in this family are typically between 516 and 555 amino acids in length. This protein is found in Phage T7 and T3 among others.
Q#2669 - >Contig_5_7 # 4179 # 4772 # -1 # ID=5_7;partial=00;start_type=ATG;rbs_motif=GGxGG;rbs_spacer=5-10bp;gc_cont=0.640[# 4179 # 4772 # -1 # ID=5_7;partial=00;start_type=ATG;rbs_motif=GGxGG;rbs_spacer=5-10bp;gc_cont=0.640]	superfamily	327580	26	140	4.41172e-37	134.593	cl19541	Head-tail_con superfamily	C	-	Bacteriophage head to tail connecting protein; This family of head-tail connector proteins is found in bacteria and viruses. Proteins in this family are typically between 516 and 555 amino acids in length. This protein is found in Phage T7 and T3 among others.
Q#378 - >Contig_297_1 # 80 # 1471 # -1 # ID=297_1;partial=00;start_type=GTG;rbs_motif=GGA/GAG/AGG;rbs_spacer=11-12bp;gc_cont=0.443[# 80 # 1471 # -1 # ID=297_1;partial=00;start_type=GTG;rbs_motif=GGA/GAG/AGG;rbs_spacer=11-12bp;gc_cont=0.443]	superfamily	327580	16	432	6.80825e-51	179.413	cl19541	Head-tail_con superfamily	-	-	Bacteriophage head to tail connecting protein; This family of head-tail connector proteins is found in bacteria and viruses. Proteins in this family are typically between 516 and 555 amino acids in length. This protein is found in Phage T7 and T3 among others.
Q#1271 - >Contig_1021_2 # 120 # 1031 # -1 # ID=1021_2;partial=00;start_type=TTG;rbs_motif=GGAG/GAGG;rbs_spacer=5-10bp;gc_cont=0.566[# 120 # 1031 # -1 # ID=1021_2;partial=00;start_type=TTG;rbs_motif=GGAG/GAGG;rbs_spacer=5-10bp;gc_cont=0.566]	superfamily	327580	2	274	7.8085e-71	226.408	cl19541	Head-tail_con superfamily	N	-	Bacteriophage head to tail connecting protein; This family of head-tail connector proteins is found in bacteria and viruses. Proteins in this family are typically between 516 and 555 amino acids in length. This protein is found in Phage T7 and T3 among others.
Q#1387 - >Contig_1141_1 # 3 # 407 # 1 # ID=1141_1;partial=10;start_type=Edge;rbs_motif=None;rbs_spacer=None;gc_cont=0.504[# 3 # 407 # 1 # ID=1141_1;partial=10;start_type=Edge;rbs_motif=None;rbs_spacer=None;gc_cont=0.504]	superfamily	327580	1	114	1.24851e-16	74.6392	cl19541	Head-tail_con superfamily	C	-	Bacteriophage head to tail connecting protein; This family of head-tail connector proteins is found in bacteria and viruses. Proteins in this family are typically between 516 and 555 amino acids in length. This protein is found in Phage T7 and T3 among others.
Q#1440 - >Contig_1193_1 # 202 # 906 # 1 # ID=1193_1;partial=01;start_type=ATG;rbs_motif=GGA/GAG/AGG;rbs_spacer=5-10bp;gc_cont=0.488[# 202 # 906 # 1 # ID=1193_1;partial=01;start_type=ATG;rbs_motif=GGA/GAG/AGG;rbs_spacer=5-10bp;gc_cont=0.488]	superfamily	327580	46	198	0.0012854	39.2008	cl19541	Head-tail_con superfamily	N	-	Bacteriophage head to tail connecting protein; This family of head-tail connector proteins is found in bacteria and viruses. Proteins in this family are typically between 516 and 555 amino acids in length. This protein is found in Phage T7 and T3 among others.
Q#2144 - >Contig_2006_2 # 211 # 837 # -1 # ID=2006_2;partial=00;start_type=ATG;rbs_motif=GGA/GAG/AGG;rbs_spacer=5-10bp;gc_cont=0.518[# 211 # 837 # -1 # ID=2006_2;partial=00;start_type=ATG;rbs_motif=GGA/GAG/AGG;rbs_spacer=5-10bp;gc_cont=0.518]	superfamily	327580	7	206	2.92499e-30	115.47	cl19541	Head-tail_con superfamily	NC	-	Bacteriophage head to tail connecting protein; This family of head-tail connector proteins is found in bacteria and viruses. Proteins in this family are typically between 516 and 555 amino acids in length. This protein is found in Phage T7 and T3 among others.
Q#2241 - >Contig_2111_1 # 2 # 436 # 1 # ID=2111_1;partial=10;start_type=Edge;rbs_motif=None;rbs_spacer=None;gc_cont=0.644[# 2 # 436 # 1 # ID=2111_1;partial=10;start_type=Edge;rbs_motif=None;rbs_spacer=None;gc_cont=0.644]	superfamily	327580	1	97	8.76742e-29	108.922	cl19541	Head-tail_con superfamily	N	-	Bacteriophage head to tail connecting protein; This family of head-tail connector proteins is found in bacteria and viruses. Proteins in this family are typically between 516 and 555 amino acids in length. This protein is found in Phage T7 and T3 among others.
Q#1745 - >Contig_5199_2 # 35 # 421 # -1 # ID=5199_2;partial=00;start_type=ATG;rbs_motif=None;rbs_spacer=None;gc_cont=0.478[# 35 # 421 # -1 # ID=5199_2;partial=00;start_type=ATG;rbs_motif=None;rbs_spacer=None;gc_cont=0.478]	specific	309835	14	77	0.00547413	33.435	pfam04883	HK97-gp10_like	-	cl12124	Bacteriophage HK97-gp10, putative tail-component; This family of proteins is found in the caudovirales. It may be a tail component.
Q#3531 - >Contig_200_7 # 2760 # 3065 # 1 # ID=200_7;partial=00;start_type=ATG;rbs_motif=None;rbs_spacer=None;gc_cont=0.474[# 2760 # 3065 # 1 # ID=200_7;partial=00;start_type=ATG;rbs_motif=None;rbs_spacer=None;gc_cont=0.474]	specific	309835	47	94	0.000127512	36.9018	pfam04883	HK97-gp10_like	C	cl12124	Bacteriophage HK97-gp10, putative tail-component; This family of proteins is found in the caudovirales. It may be a tail component.
Q#113 - >Contig_147_2 # 413 # 766 # -1 # ID=147_2;partial=00;start_type=ATG;rbs_motif=GGAG/GAGG;rbs_spacer=5-10bp;gc_cont=0.305[# 413 # 766 # -1 # ID=147_2;partial=00;start_type=ATG;rbs_motif=GGAG/GAGG;rbs_spacer=5-10bp;gc_cont=0.305]	superfamily	325198	5	111	0.000636288	36.6306	cl12124	HK97-gp10_like superfamily	-	-	Bacteriophage HK97-gp10, putative tail-component; This family of proteins is found in the caudovirales. It may be a tail component.
Q#978 - >Contig_728_1 # 1 # 441 # -1 # ID=728_1;partial=10;start_type=ATG;rbs_motif=None;rbs_spacer=None;gc_cont=0.383[# 1 # 441 # -1 # ID=728_1;partial=10;start_type=ATG;rbs_motif=None;rbs_spacer=None;gc_cont=0.383]	specific	309835	33	86	6.81344e-05	38.8278	pfam04883	HK97-gp10_like	N	cl12124	Bacteriophage HK97-gp10, putative tail-component; This family of proteins is found in the caudovirales. It may be a tail component.
Q#1354 - >Contig_1110_1 # 1 # 312 # 1 # ID=1110_1;partial=10;start_type=Edge;rbs_motif=None;rbs_spacer=None;gc_cont=0.378[# 1 # 312 # 1 # ID=1110_1;partial=10;start_type=Edge;rbs_motif=None;rbs_spacer=None;gc_cont=0.378]	specific	309835	6	85	0.000233177	36.5166	pfam04883	HK97-gp10_like	-	cl12124	Bacteriophage HK97-gp10, putative tail-component; This family of proteins is found in the caudovirales. It may be a tail component.
Q#2443 - >Contig_2371_2 # 369 # 755 # 1 # ID=2371_2;partial=01;start_type=ATG;rbs_motif=None;rbs_spacer=None;gc_cont=0.447[# 369 # 755 # 1 # ID=2371_2;partial=01;start_type=ATG;rbs_motif=None;rbs_spacer=None;gc_cont=0.447]	specific	309835	3	78	0.000194315	37.287	pfam04883	HK97-gp10_like	-	cl12124	Bacteriophage HK97-gp10, putative tail-component; This family of proteins is found in the caudovirales. It may be a tail component.
Q#85 - >Contig_8_2 # 359 # 994 # 1 # ID=8_2;partial=00;start_type=ATG;rbs_motif=GGAG/GAGG;rbs_spacer=5-10bp;gc_cont=0.583[# 359 # 994 # 1 # ID=8_2;partial=00;start_type=ATG;rbs_motif=GGAG/GAGG;rbs_spacer=5-10bp;gc_cont=0.583]	superfamily	283434	7	208	1.08849e-39	134.186	cl24180	NinG superfamily	-	-	Bacteriophage Lambda NinG protein; NinG or Rap is involved in recombination. Rap (recombination adept with plasmid) increases lambda-by-plasmid recombination catalyzed by Escherichia coli's RecBCD pathway.
Q#1074 - >Contig_385_2 # 90 # 638 # -1 # ID=385_2;partial=00;start_type=ATG;rbs_motif=GGxGG;rbs_spacer=5-10bp;gc_cont=0.483[# 90 # 638 # -1 # ID=385_2;partial=00;start_type=ATG;rbs_motif=GGxGG;rbs_spacer=5-10bp;gc_cont=0.483]	superfamily	283434	4	174	2.04813e-09	54.0643	cl24180	NinG superfamily	-	-	Bacteriophage Lambda NinG protein; NinG or Rap is involved in recombination. Rap (recombination adept with plasmid) increases lambda-by-plasmid recombination catalyzed by Escherichia coli's RecBCD pathway.
Q#1118 - >Contig_418_3 # 578 # 898 # -1 # ID=418_3;partial=01;start_type=Edge;rbs_motif=None;rbs_spacer=None;gc_cont=0.393[# 578 # 898 # -1 # ID=418_3;partial=01;start_type=Edge;rbs_motif=None;rbs_spacer=None;gc_cont=0.393]	superfamily	283434	47	101	1.34636e-08	49.8271	cl24180	NinG superfamily	C	-	Bacteriophage Lambda NinG protein; NinG or Rap is involved in recombination. Rap (recombination adept with plasmid) increases lambda-by-plasmid recombination catalyzed by Escherichia coli's RecBCD pathway.
Q#967 - >Contig_4105_1 # 15 # 545 # -1 # ID=4105_1;partial=00;start_type=ATG;rbs_motif=None;rbs_spacer=None;gc_cont=0.458[# 15 # 545 # -1 # ID=4105_1;partial=00;start_type=ATG;rbs_motif=None;rbs_spacer=None;gc_cont=0.458]	superfamily	283434	2	175	1.11444e-79	234.338	cl24180	NinG superfamily	-	-	Bacteriophage Lambda NinG protein; NinG or Rap is involved in recombination. Rap (recombination adept with plasmid) increases lambda-by-plasmid recombination catalyzed by Escherichia coli's RecBCD pathway.
Q#1821 - >Contig_5308_1 # 131 # 631 # -1 # ID=5308_1;partial=01;start_type=Edge;rbs_motif=None;rbs_spacer=None;gc_cont=0.423[# 131 # 631 # -1 # ID=5308_1;partial=01;start_type=Edge;rbs_motif=None;rbs_spacer=None;gc_cont=0.423]	superfamily	283434	4	166	1.83601e-47	152.29	cl24180	NinG superfamily	-	-	Bacteriophage Lambda NinG protein; NinG or Rap is involved in recombination. Rap (recombination adept with plasmid) increases lambda-by-plasmid recombination catalyzed by Escherichia coli's RecBCD pathway.
Q#2227 - >Contig_5990_1 # 1 # 564 # 1 # ID=5990_1;partial=11;start_type=Edge;rbs_motif=None;rbs_spacer=None;gc_cont=0.535[# 1 # 564 # 1 # ID=5990_1;partial=11;start_type=Edge;rbs_motif=None;rbs_spacer=None;gc_cont=0.535]	superfamily	283434	51	188	2.77754e-57	178.099	cl24180	NinG superfamily	N	-	Bacteriophage Lambda NinG protein; NinG or Rap is involved in recombination. Rap (recombination adept with plasmid) increases lambda-by-plasmid recombination catalyzed by Escherichia coli's RecBCD pathway.
Q#2424 - >Contig_2344_1 # 3 # 317 # -1 # ID=2344_1;partial=10;start_type=ATG;rbs_motif=None;rbs_spacer=None;gc_cont=0.413[# 3 # 317 # -1 # ID=2344_1;partial=10;start_type=ATG;rbs_motif=None;rbs_spacer=None;gc_cont=0.413]	superfamily	283434	9	105	5.12495e-20	79.4875	cl24180	NinG superfamily	C	-	Bacteriophage Lambda NinG protein; NinG or Rap is involved in recombination. Rap (recombination adept with plasmid) increases lambda-by-plasmid recombination catalyzed by Escherichia coli's RecBCD pathway.
Q#2736 - >Contig_2783_2 # 303 # 626 # 1 # ID=2783_2;partial=00;start_type=ATG;rbs_motif=None;rbs_spacer=None;gc_cont=0.327[# 303 # 626 # 1 # ID=2783_2;partial=00;start_type=ATG;rbs_motif=None;rbs_spacer=None;gc_cont=0.327]	superfamily	283434	6	103	2.31552e-05	40.9675	cl24180	NinG superfamily	N	-	Bacteriophage Lambda NinG protein; NinG or Rap is involved in recombination. Rap (recombination adept with plasmid) increases lambda-by-plasmid recombination catalyzed by Escherichia coli's RecBCD pathway.
Q#3183 - >Contig_3581_1 # 61 # 540 # -1 # ID=3581_1;partial=01;start_type=Edge;rbs_motif=None;rbs_spacer=None;gc_cont=0.412[# 61 # 540 # -1 # ID=3581_1;partial=01;start_type=Edge;rbs_motif=None;rbs_spacer=None;gc_cont=0.412]	superfamily	283434	1	156	5.52365e-59	181.18	cl24180	NinG superfamily	-	-	Bacteriophage Lambda NinG protein; NinG or Rap is involved in recombination. Rap (recombination adept with plasmid) increases lambda-by-plasmid recombination catalyzed by Escherichia coli's RecBCD pathway.
Q#2651 - >Contig_2661_1 # 3 # 386 # 1 # ID=2661_1;partial=10;start_type=Edge;rbs_motif=None;rbs_spacer=None;gc_cont=0.443[# 3 # 386 # 1 # ID=2661_1;partial=10;start_type=Edge;rbs_motif=None;rbs_spacer=None;gc_cont=0.443]	superfamily	316111	5	122	7.3678e-22	83.5739	cl16303	DUF4128 superfamily	-	-	Bacteriophage related domain of unknown function; The three-dimensional structure of NP_888769.1, Structure 2L25, reveals a tail terminator protein gpU fold, which suggests that the protein could have a bacteriophage origin.
Q#24 - >Contig_3_5 # 1242 # 3284 # 1 # ID=3_5;partial=00;start_type=GTG;rbs_motif=None;rbs_spacer=None;gc_cont=0.519[# 1242 # 3284 # 1 # ID=3_5;partial=00;start_type=GTG;rbs_motif=None;rbs_spacer=None;gc_cont=0.519]	specific	336220	190	467	3.9583e-78	252.031	pfam05840	Phage_GPA	N	cl15276	Bacteriophage replication gene A protein (GPA); This family consists of a group of bacteriophage replication gene A protein (GPA) like sequences from both viruses and bacteria. The members of this family are likely to be endonucleases.
Q#420 - >Contig_4711_3 # 542 # 859 # 1 # ID=4711_3;partial=01;start_type=ATG;rbs_motif=AGxAGG/AGGxGG;rbs_spacer=5-10bp;gc_cont=0.390[# 542 # 859 # 1 # ID=4711_3;partial=01;start_type=ATG;rbs_motif=AGxAGG/AGGxGG;rbs_spacer=5-10bp;gc_cont=0.390]	superfamily	354988	21	77	0.00065804	36.976	cl22960	T4_gp9_10 superfamily	NC	-	Bacteriophage T4 gp9/10-like protein; The members of this family are similar to gene products 9 (gp9) and 10 (gp10) of bacteriophage T4. Both proteins are components of the viral baseplate. Gp9 connects the long tail fibers of the virus to the baseplate and triggers tail contraction after viral attachment to a host cell. The protein is active as a trimer, with each monomer being composed of three…
Q#694 - >Contig_5077_2 # 229 # 585 # -1 # ID=5077_2;partial=00;start_type=ATG;rbs_motif=None;rbs_spacer=None;gc_cont=0.389[# 229 # 585 # -1 # ID=5077_2;partial=00;start_type=ATG;rbs_motif=None;rbs_spacer=None;gc_cont=0.389]	superfamily	354988	45	117	0.00121473	36.5908	cl22960	T4_gp9_10 superfamily	NC	-	Bacteriophage T4 gp9/10-like protein; The members of this family are similar to gene products 9 (gp9) and 10 (gp10) of bacteriophage T4. Both proteins are components of the viral baseplate. Gp9 connects the long tail fibers of the virus to the baseplate and triggers tail contraction after viral attachment to a host cell. The protein is active as a trimer, with each monomer being composed of three…
Q#2197 - >Contig_1240_2 # 581 # 1156 # -1 # ID=1240_2;partial=00;start_type=ATG;rbs_motif=AGGA;rbs_spacer=5-10bp;gc_cont=0.420[# 581 # 1156 # -1 # ID=1240_2;partial=00;start_type=ATG;rbs_motif=AGGA;rbs_spacer=5-10bp;gc_cont=0.420]	superfamily	329189	8	190	2.82123e-38	137.084	cl23948	Peptidase_S80 superfamily	NC	-	Bacteriophage T4-like capsid assembly protein (Gp20); This family consists of several bacteriophage T4-like capsid assembly (or portal) proteins. The exact mechanism by which the double-stranded (ds) DNA bacteriophages incorporate the portal protein at a unique vertex of the icosahedral capsid is unknown. In phage T4, there is evidence that this vertex, constituted by 12 subunits of gp20, acts as…
Q#2566 - >Contig_6654_1 # 1 # 459 # 1 # ID=6654_1;partial=10;start_type=Edge;rbs_motif=None;rbs_spacer=None;gc_cont=0.529[# 1 # 459 # 1 # ID=6654_1;partial=10;start_type=Edge;rbs_motif=None;rbs_spacer=None;gc_cont=0.529]	superfamily	329189	1	117	1.93431e-49	165.203	cl23948	Peptidase_S80 superfamily	NC	-	Bacteriophage T4-like capsid assembly protein (Gp20); This family consists of several bacteriophage T4-like capsid assembly (or portal) proteins. The exact mechanism by which the double-stranded (ds) DNA bacteriophages incorporate the portal protein at a unique vertex of the icosahedral capsid is unknown. In phage T4, there is evidence that this vertex, constituted by 12 subunits of gp20, acts as…
Q#3347 - >Contig_4012_1 # 50 # 685 # -1 # ID=4012_1;partial=00;start_type=ATG;rbs_motif=None;rbs_spacer=None;gc_cont=0.494[# 50 # 685 # -1 # ID=4012_1;partial=00;start_type=ATG;rbs_motif=None;rbs_spacer=None;gc_cont=0.494]	superfamily	329189	2	71	8.60319e-06	45.406	cl23948	Peptidase_S80 superfamily	N	-	Bacteriophage T4-like capsid assembly protein (Gp20); This family consists of several bacteriophage T4-like capsid assembly (or portal) proteins. The exact mechanism by which the double-stranded (ds) DNA bacteriophages incorporate the portal protein at a unique vertex of the icosahedral capsid is unknown. In phage T4, there is evidence that this vertex, constituted by 12 subunits of gp20, acts as…
Q#3348 - >Contig_4012_2 # 727 # 1029 # -1 # ID=4012_2;partial=01;start_type=Edge;rbs_motif=None;rbs_spacer=None;gc_cont=0.389[# 727 # 1029 # -1 # ID=4012_2;partial=01;start_type=Edge;rbs_motif=None;rbs_spacer=None;gc_cont=0.389]	superfamily	329189	2	98	3.63194e-12	60.4288	cl23948	Peptidase_S80 superfamily	N	-	Bacteriophage T4-like capsid assembly protein (Gp20); This family consists of several bacteriophage T4-like capsid assembly (or portal) proteins. The exact mechanism by which the double-stranded (ds) DNA bacteriophages incorporate the portal protein at a unique vertex of the icosahedral capsid is unknown. In phage T4, there is evidence that this vertex, constituted by 12 subunits of gp20, acts as…
Q#1508 - >Contig_1272_1 # 1 # 510 # 1 # ID=1272_1;partial=10;start_type=Edge;rbs_motif=None;rbs_spacer=None;gc_cont=0.424[# 1 # 510 # 1 # ID=1272_1;partial=10;start_type=Edge;rbs_motif=None;rbs_spacer=None;gc_cont=0.424]	superfamily	329189	3	85	0.00197159	37.702	cl23948	Peptidase_S80 superfamily	N	-	Bacteriophage T4-like capsid assembly protein (Gp20); This family consists of several bacteriophage T4-like capsid assembly (or portal) proteins. The exact mechanism by which the double-stranded (ds) DNA bacteriophages incorporate the portal protein at a unique vertex of the icosahedral capsid is unknown. In phage T4, there is evidence that this vertex, constituted by 12 subunits of gp20, acts as…
Q#3218 - >Contig_3658_1 # 1 # 465 # -1 # ID=3658_1;partial=10;start_type=ATG;rbs_motif=None;rbs_spacer=None;gc_cont=0.424[# 1 # 465 # -1 # ID=3658_1;partial=10;start_type=ATG;rbs_motif=None;rbs_spacer=None;gc_cont=0.424]	superfamily	329189	14	47	0.00697283	35.776	cl23948	Peptidase_S80 superfamily	C	-	Bacteriophage T4-like capsid assembly protein (Gp20); This family consists of several bacteriophage T4-like capsid assembly (or portal) proteins. The exact mechanism by which the double-stranded (ds) DNA bacteriophages incorporate the portal protein at a unique vertex of the icosahedral capsid is unknown. In phage T4, there is evidence that this vertex, constituted by 12 subunits of gp20, acts as…
Q#52 - >Contig_5_6 # 4782 # 5687 # 1 # ID=5_6;partial=00;start_type=ATG;rbs_motif=GGAG/GAGG;rbs_spacer=5-10bp;gc_cont=0.593[# 4782 # 5687 # 1 # ID=5_6;partial=00;start_type=ATG;rbs_motif=GGAG/GAGG;rbs_spacer=5-10bp;gc_cont=0.593]	superfamily	286399	53	298	5.00709e-09	55.9445	cl07808	Phage-scaffold superfamily	-	-	Bacteriophage, scaffolding protein; Members of this family of scaffolding proteins are produced by various bacteriophages.
Q#1044 - >Contig_793_2 # 392 # 949 # -1 # ID=793_2;partial=01;start_type=Edge;rbs_motif=None;rbs_spacer=None;gc_cont=0.563[# 392 # 949 # -1 # ID=793_2;partial=01;start_type=Edge;rbs_motif=None;rbs_spacer=None;gc_cont=0.563]	superfamily	286399	13	159	1.26699e-06	47.0849	cl07808	Phage-scaffold superfamily	N	-	Bacteriophage, scaffolding protein; Members of this family of scaffolding proteins are produced by various bacteriophages.
Q#324 - >Contig_4589_2 # 287 # 619 # 1 # ID=4589_2;partial=00;start_type=ATG;rbs_motif=GGA/GAG/AGG;rbs_spacer=5-10bp;gc_cont=0.363[# 287 # 619 # 1 # ID=4589_2;partial=00;start_type=ATG;rbs_motif=GGA/GAG/AGG;rbs_spacer=5-10bp;gc_cont=0.363]	multi-dom	222900	35	97	2.13643e-07	47.4423	PHA02596	5	N	-	baseplate hub subunit and tail lysozyme; Provisional
Q#2332 - >Contig_8140_1 # 1 # 318 # 1 # ID=8140_1;partial=10;start_type=Edge;rbs_motif=None;rbs_spacer=None;gc_cont=0.497[# 1 # 318 # 1 # ID=8140_1;partial=10;start_type=Edge;rbs_motif=None;rbs_spacer=None;gc_cont=0.497]	multi-dom	222900	7	70	0.000139083	38.9679	PHA02596	5	N	-	baseplate hub subunit and tail lysozyme; Provisional
Q#2448 - >Contig_8438_1 # 2 # 484 # -1 # ID=8438_1;partial=11;start_type=Edge;rbs_motif=None;rbs_spacer=None;gc_cont=0.447[# 2 # 484 # -1 # ID=8438_1;partial=11;start_type=Edge;rbs_motif=None;rbs_spacer=None;gc_cont=0.447]	multi-dom	222900	5	78	0.000214134	40.1235	PHA02596	5	N	-	baseplate hub subunit and tail lysozyme; Provisional
Q#2299 - >Contig_2180_2 # 204 # 758 # 1 # ID=2180_2;partial=00;start_type=TTG;rbs_motif=None;rbs_spacer=None;gc_cont=0.380[# 204 # 758 # 1 # ID=2180_2;partial=00;start_type=TTG;rbs_motif=None;rbs_spacer=None;gc_cont=0.380]	multi-dom	222900	75	142	3.50932e-06	45.9015	PHA02596	5	N	-	baseplate hub subunit and tail lysozyme; Provisional
Q#3043 - >Contig_3297_1 # 1 # 339 # 1 # ID=3297_1;partial=10;start_type=Edge;rbs_motif=None;rbs_spacer=None;gc_cont=0.357[# 1 # 339 # 1 # ID=3297_1;partial=10;start_type=Edge;rbs_motif=None;rbs_spacer=None;gc_cont=0.357]	multi-dom	222900	19	105	0.000843773	37.0419	PHA02596	5	N	-	baseplate hub subunit and tail lysozyme; Provisional
Q#839 - >Contig_253_5 # 715 # 1389 # -1 # ID=253_5;partial=00;start_type=GTG;rbs_motif=None;rbs_spacer=None;gc_cont=0.541[# 715 # 1389 # -1 # ID=253_5;partial=00;start_type=GTG;rbs_motif=None;rbs_spacer=None;gc_cont=0.541]	superfamily	321435	3	222	0.000369172	40.4965	cl01294	Baseplate_J superfamily	N	-	Baseplate J-like protein; The P2 bacteriophage J protein lies at the edge of the baseplate. This family also includes a number of bacterial homologs, which are thought to have been horizontally transferred.
Q#3025 - >Contig_3706_3 # 773 # 1141 # -1 # ID=3706_3;partial=00;start_type=TTG;rbs_motif=None;rbs_spacer=None;gc_cont=0.320[# 773 # 1141 # -1 # ID=3706_3;partial=00;start_type=TTG;rbs_motif=None;rbs_spacer=None;gc_cont=0.320]	superfamily	321435	31	78	0.00975297	34.2443	cl01294	Baseplate_J superfamily	NC	-	Baseplate J-like protein; The P2 bacteriophage J protein lies at the edge of the baseplate. This family also includes a number of bacterial homologs, which are thought to have been horizontally transferred.
Q#2423 - >Contig_2342_1 # 84 # 764 # 1 # ID=2342_1;partial=01;start_type=ATG;rbs_motif=GGA/GAG/AGG;rbs_spacer=5-10bp;gc_cont=0.367[# 84 # 764 # 1 # ID=2342_1;partial=01;start_type=ATG;rbs_motif=GGA/GAG/AGG;rbs_spacer=5-10bp;gc_cont=0.367]	superfamily	321435	135	227	7.49884e-43	152.115	cl01294	Baseplate_J superfamily	C	-	Baseplate J-like protein; The P2 bacteriophage J protein lies at the edge of the baseplate. This family also includes a number of bacterial homologs, which are thought to have been horizontally transferred.
Q#2559 - >Contig_2534_1 # 3 # 593 # -1 # ID=2534_1;partial=10;start_type=ATG;rbs_motif=None;rbs_spacer=None;gc_cont=0.423[# 3 # 593 # -1 # ID=2534_1;partial=10;start_type=ATG;rbs_motif=None;rbs_spacer=None;gc_cont=0.423]	superfamily	321435	14	176	1.31701e-08	53.208	cl01294	Baseplate_J superfamily	NC	-	Baseplate J-like protein; The P2 bacteriophage J protein lies at the edge of the baseplate. This family also includes a number of bacterial homologs, which are thought to have been horizontally transferred.
Q#2642 - >Contig_2651_1 # 154 # 690 # -1 # ID=2651_1;partial=01;start_type=Edge;rbs_motif=None;rbs_spacer=None;gc_cont=0.395[# 154 # 690 # -1 # ID=2651_1;partial=01;start_type=Edge;rbs_motif=None;rbs_spacer=None;gc_cont=0.395]	superfamily	321435	2	155	8.86035e-20	85.4758	cl01294	Baseplate_J superfamily	N	-	Baseplate J-like protein; The P2 bacteriophage J protein lies at the edge of the baseplate. This family also includes a number of bacterial homologs, which are thought to have been horizontally transferred.
Q#3037 - >Contig_3281_1 # 58 # 366 # -1 # ID=3281_1;partial=00;start_type=TTG;rbs_motif=None;rbs_spacer=None;gc_cont=0.434[# 58 # 366 # -1 # ID=3281_1;partial=00;start_type=TTG;rbs_motif=None;rbs_spacer=None;gc_cont=0.434]	superfamily	321435	10	70	5.98486e-05	39.7261	cl01294	Baseplate_J superfamily	C	-	Baseplate J-like protein; The P2 bacteriophage J protein lies at the edge of the baseplate. This family also includes a number of bacterial homologs, which are thought to have been horizontally transferred.
Q#227 - >Contig_552_1 # 3 # 749 # 1 # ID=552_1;partial=10;start_type=Edge;rbs_motif=None;rbs_spacer=None;gc_cont=0.400[# 3 # 749 # 1 # ID=552_1;partial=10;start_type=Edge;rbs_motif=None;rbs_spacer=None;gc_cont=0.400]	superfamily	222888	79	163	9.92255e-08	51.9986	cl29958	10 superfamily	C	-	baseplate wedge subunit and tail pin; Provisional
Q#409 - >Contig_683_1 # 1 # 444 # -1 # ID=683_1;partial=10;start_type=ATG;rbs_motif=None;rbs_spacer=None;gc_cont=0.383[# 1 # 444 # -1 # ID=683_1;partial=10;start_type=ATG;rbs_motif=None;rbs_spacer=None;gc_cont=0.383]	superfamily	222888	48	117	0.0079051	35.435	cl29958	10 superfamily	C	-	baseplate wedge subunit and tail pin; Provisional
Q#443 - >Contig_718_1 # 1 # 852 # -1 # ID=718_1;partial=10;start_type=ATG;rbs_motif=None;rbs_spacer=None;gc_cont=0.393[# 1 # 852 # -1 # ID=718_1;partial=10;start_type=ATG;rbs_motif=None;rbs_spacer=None;gc_cont=0.393]	superfamily	222888	54	138	0.000107555	43.139	cl29958	10 superfamily	C	-	baseplate wedge subunit and tail pin; Provisional
Q#473 - >Contig_746_2 # 433 # 783 # -1 # ID=746_2;partial=00;start_type=ATG;rbs_motif=GGA/GAG/AGG;rbs_spacer=5-10bp;gc_cont=0.390[# 433 # 783 # -1 # ID=746_2;partial=00;start_type=ATG;rbs_motif=GGA/GAG/AGG;rbs_spacer=5-10bp;gc_cont=0.390]	superfamily	222888	16	103	0.00810213	34.2794	cl29958	10 superfamily	C	-	baseplate wedge subunit and tail pin; Provisional
Q#771 - >Contig_968_4 # 1069 # 1482 # 1 # ID=968_4;partial=01;start_type=ATG;rbs_motif=None;rbs_spacer=None;gc_cont=0.367[# 1069 # 1482 # 1 # ID=968_4;partial=01;start_type=ATG;rbs_motif=None;rbs_spacer=None;gc_cont=0.367]	superfamily	222888	8	101	0.000279608	39.287	cl29958	10 superfamily	C	-	baseplate wedge subunit and tail pin; Provisional
Q#988 - >Contig_1172_1 # 2 # 439 # -1 # ID=1172_1;partial=10;start_type=TTG;rbs_motif=AGGA;rbs_spacer=5-10bp;gc_cont=0.363[# 2 # 439 # -1 # ID=1172_1;partial=10;start_type=TTG;rbs_motif=AGGA;rbs_spacer=5-10bp;gc_cont=0.363]	superfamily	222888	8	85	2.26385e-06	45.4502	cl29958	10 superfamily	C	-	baseplate wedge subunit and tail pin; Provisional
Q#1047 - >Contig_1210_4 # 922 # 1374 # 1 # ID=1210_4;partial=00;start_type=ATG;rbs_motif=None;rbs_spacer=None;gc_cont=0.413[# 922 # 1374 # 1 # ID=1210_4;partial=00;start_type=ATG;rbs_motif=None;rbs_spacer=None;gc_cont=0.413]	superfamily	222888	75	131	0.000790579	38.1314	cl29958	10 superfamily	C	-	baseplate wedge subunit and tail pin; Provisional
Q#2386 - >Contig_2644_2 # 515 # 1018 # 1 # ID=2644_2;partial=01;start_type=ATG;rbs_motif=None;rbs_spacer=None;gc_cont=0.377[# 515 # 1018 # 1 # ID=2644_2;partial=01;start_type=ATG;rbs_motif=None;rbs_spacer=None;gc_cont=0.377]	superfamily	222888	54	138	1.53948e-06	46.6058	cl29958	10 superfamily	C	-	baseplate wedge subunit and tail pin; Provisional
Q#3045 - >Contig_3729_1 # 29 # 364 # -1 # ID=3729_1;partial=00;start_type=GTG;rbs_motif=None;rbs_spacer=None;gc_cont=0.354[# 29 # 364 # -1 # ID=3729_1;partial=00;start_type=GTG;rbs_motif=None;rbs_spacer=None;gc_cont=0.354]	superfamily	222888	15	99	5.64925e-06	43.139	cl29958	10 superfamily	C	-	baseplate wedge subunit and tail pin; Provisional
Q#3100 - >Contig_3775_1 # 3 # 404 # 1 # ID=3775_1;partial=10;start_type=Edge;rbs_motif=None;rbs_spacer=None;gc_cont=0.386[# 3 # 404 # 1 # ID=3775_1;partial=10;start_type=Edge;rbs_motif=None;rbs_spacer=None;gc_cont=0.386]	superfamily	222888	6	111	1.88092e-10	57.0062	cl29958	10 superfamily	C	-	baseplate wedge subunit and tail pin; Provisional
Q#3244 - >Contig_3903_2 # 602 # 1075 # 1 # ID=3903_2;partial=01;start_type=GTG;rbs_motif=None;rbs_spacer=None;gc_cont=0.359[# 602 # 1075 # 1 # ID=3903_2;partial=01;start_type=GTG;rbs_motif=None;rbs_spacer=None;gc_cont=0.359]	superfamily	222888	16	99	3.21819e-06	45.4502	cl29958	10 superfamily	C	-	baseplate wedge subunit and tail pin; Provisional
Q#3304 - >Contig_3962_2 # 623 # 1048 # 1 # ID=3962_2;partial=01;start_type=TTG;rbs_motif=GGA/GAG/AGG;rbs_spacer=5-10bp;gc_cont=0.362[# 623 # 1048 # 1 # ID=3962_2;partial=01;start_type=TTG;rbs_motif=GGA/GAG/AGG;rbs_spacer=5-10bp;gc_cont=0.362]	superfamily	222888	13	86	9.67296e-08	49.3022	cl29958	10 superfamily	C	-	baseplate wedge subunit and tail pin; Provisional
Q#3338 - >Contig_4002_1 # 342 # 1034 # -1 # ID=4002_1;partial=01;start_type=Edge;rbs_motif=None;rbs_spacer=None;gc_cont=0.387[# 342 # 1034 # -1 # ID=4002_1;partial=01;start_type=Edge;rbs_motif=None;rbs_spacer=None;gc_cont=0.387]	superfamily	222888	71	155	1.10299e-06	48.5318	cl29958	10 superfamily	C	-	baseplate wedge subunit and tail pin; Provisional
Q#3443 - >Contig_4110_1 # 2 # 703 # -1 # ID=4110_1;partial=10;start_type=GTG;rbs_motif=GGA/GAG/AGG;rbs_spacer=5-10bp;gc_cont=0.427[# 2 # 703 # -1 # ID=4110_1;partial=10;start_type=GTG;rbs_motif=GGA/GAG/AGG;rbs_spacer=5-10bp;gc_cont=0.427]	superfamily	222888	15	128	0.00173691	38.9018	cl29958	10 superfamily	C	-	baseplate wedge subunit and tail pin; Provisional
Q#333 - >Contig_4600_1 # 1 # 768 # 1 # ID=4600_1;partial=10;start_type=Edge;rbs_motif=None;rbs_spacer=None;gc_cont=0.400[# 1 # 768 # 1 # ID=4600_1;partial=10;start_type=Edge;rbs_motif=None;rbs_spacer=None;gc_cont=0.400]	superfamily	222888	7	83	6.25182e-05	43.5242	cl29958	10 superfamily	C	-	baseplate wedge subunit and tail pin; Provisional
Q#406 - >Contig_4684_1 # 1 # 600 # -1 # ID=4684_1;partial=10;start_type=ATG;rbs_motif=None;rbs_spacer=None;gc_cont=0.377[# 1 # 600 # -1 # ID=4684_1;partial=10;start_type=ATG;rbs_motif=None;rbs_spacer=None;gc_cont=0.377]	superfamily	222888	45	129	2.43766e-05	43.9094	cl29958	10 superfamily	C	-	baseplate wedge subunit and tail pin; Provisional
Q#646 - >Contig_5017_1 # 3 # 329 # 1 # ID=5017_1;partial=10;start_type=Edge;rbs_motif=None;rbs_spacer=None;gc_cont=0.376[# 3 # 329 # 1 # ID=5017_1;partial=10;start_type=Edge;rbs_motif=None;rbs_spacer=None;gc_cont=0.376]	superfamily	222888	56	92	0.000522275	37.361	cl29958	10 superfamily	C	-	baseplate wedge subunit and tail pin; Provisional
Q#652 - >Contig_5024_1 # 1 # 660 # -1 # ID=5024_1;partial=10;start_type=TTG;rbs_motif=AGGA;rbs_spacer=5-10bp;gc_cont=0.402[# 1 # 660 # -1 # ID=5024_1;partial=10;start_type=TTG;rbs_motif=AGGA;rbs_spacer=5-10bp;gc_cont=0.402]	superfamily	222888	2	67	0.00121348	39.287	cl29958	10 superfamily	C	-	baseplate wedge subunit and tail pin; Provisional
Q#1092 - >Contig_5666_2 # 180 # 563 # -1 # ID=5666_2;partial=00;start_type=GTG;rbs_motif=None;rbs_spacer=None;gc_cont=0.372[# 180 # 563 # -1 # ID=5666_2;partial=00;start_type=GTG;rbs_motif=None;rbs_spacer=None;gc_cont=0.372]	superfamily	222888	34	117	0.00014321	39.6722	cl29958	10 superfamily	C	-	baseplate wedge subunit and tail pin; Provisional
Q#2322 - >Contig_8113_1 # 2 # 523 # -1 # ID=8113_1;partial=11;start_type=Edge;rbs_motif=None;rbs_spacer=None;gc_cont=0.443[# 2 # 523 # -1 # ID=8113_1;partial=11;start_type=Edge;rbs_motif=None;rbs_spacer=None;gc_cont=0.443]	superfamily	222888	81	149	0.00256279	37.361	cl29958	10 superfamily	C	-	baseplate wedge subunit and tail pin; Provisional
Q#982 - >Contig_731_1 # 142 # 1068 # -1 # ID=731_1;partial=00;start_type=ATG;rbs_motif=GGA/GAG/AGG;rbs_spacer=5-10bp;gc_cont=0.407[# 142 # 1068 # -1 # ID=731_1;partial=00;start_type=ATG;rbs_motif=GGA/GAG/AGG;rbs_spacer=5-10bp;gc_cont=0.407]	superfamily	222888	46	135	3.56884e-05	45.065	cl29958	10 superfamily	C	-	baseplate wedge subunit and tail pin; Provisional
Q#2796 - >Contig_2894_1 # 2 # 523 # 1 # ID=2894_1;partial=10;start_type=Edge;rbs_motif=None;rbs_spacer=None;gc_cont=0.375[# 2 # 523 # 1 # ID=2894_1;partial=10;start_type=Edge;rbs_motif=None;rbs_spacer=None;gc_cont=0.375]	superfamily	222888	77	160	0.000656897	39.287	cl29958	10 superfamily	C	-	baseplate wedge subunit and tail pin; Provisional
Q#1865 - >Contig_943_1 # 3 # 485 # 1 # ID=943_1;partial=10;start_type=Edge;rbs_motif=None;rbs_spacer=None;gc_cont=0.420[# 3 # 485 # 1 # ID=943_1;partial=10;start_type=Edge;rbs_motif=None;rbs_spacer=None;gc_cont=0.420]	superfamily	354818	99	133	0.00622238	33.5013	cl21462	bZIP superfamily	N	-	Basic leucine zipper (bZIP) domain of bZIP transcription factors: a DNA-binding and dimerization domain; Basic leucine zipper (bZIP) factors comprise one of the most important classes of enhancer-type transcription factors. They act in networks of homo and heterodimers in the regulation of a diverse set of cellular processes including cell survival, learning and memory, lipid metabolism, and canc…
Q#695 - >Contig_919_6 # 1113 # 1796 # 1 # ID=919_6;partial=01;start_type=ATG;rbs_motif=GGA/GAG/AGG;rbs_spacer=5-10bp;gc_cont=0.402[# 1113 # 1796 # 1 # ID=919_6;partial=01;start_type=ATG;rbs_motif=GGA/GAG/AGG;rbs_spacer=5-10bp;gc_cont=0.402]	superfamily	354818	201	226	0.00784875	33.8138	cl21462	bZIP superfamily	NC	-	Basic leucine zipper (bZIP) domain of bZIP transcription factors: a DNA-binding and dimerization domain; Basic leucine zipper (bZIP) factors comprise one of the most important classes of enhancer-type transcription factors. They act in networks of homo and heterodimers in the regulation of a diverse set of cellular processes including cell survival, learning and memory, lipid metabolism, and canc…
Q#477 - >Contig_4788_2 # 331 # 846 # 1 # ID=4788_2;partial=01;start_type=ATG;rbs_motif=None;rbs_spacer=None;gc_cont=0.335[# 331 # 846 # 1 # ID=4788_2;partial=01;start_type=ATG;rbs_motif=None;rbs_spacer=None;gc_cont=0.335]	specific	269834	142	171	0.00934664	32.9025	cd14686	bZIP	N	cl21462	Basic leucine zipper (bZIP) domain of bZIP transcription factors: a DNA-binding and dimerization domain; Basic leucine zipper (bZIP) factors comprise one of the most important classes of enhancer-type transcription factors. They act in networks of homo and heterodimers in the regulation of a diverse set of cellular processes including cell survival, learning and memory, lipid metabolism, and canc…
Q#2991 - >Contig_94_4 # 1074 # 1685 # -1 # ID=94_4;partial=00;start_type=ATG;rbs_motif=AGGAG;rbs_spacer=5-10bp;gc_cont=0.348[# 1074 # 1685 # -1 # ID=94_4;partial=00;start_type=ATG;rbs_motif=AGGAG;rbs_spacer=5-10bp;gc_cont=0.348]	multi-dom	165513	59	142	0.00935242	35.6498	PHA03255	PHA03255	C	-	BDLF3; Provisional
Q#21 - >Contig_3001_1 # 2 # 301 # 1 # ID=3001_1;partial=10;start_type=Edge;rbs_motif=None;rbs_spacer=None;gc_cont=0.467[# 2 # 301 # 1 # ID=3001_1;partial=10;start_type=Edge;rbs_motif=None;rbs_spacer=None;gc_cont=0.467]	superfamily	356425	14	64	0.00197735	35.5639	cl29549	beta_clamp superfamily	NC	-	Beta clamp domain. The beta subunit (processivity factor) of DNA polymerase III holoenzyme, refered to as the beta clamp, forms a ring shaped dimer that encircles dsDNA (sliding clamp) in bacteria. The beta-clamp is structurally similar to the trimeric ring formed by PCNA (found in eukaryotes and archaea) and the processivity factor (found in bacteriophages T4 and RB69). This structural correspon…
Q#1984 - >Contig_7345_1 # 1 # 477 # -1 # ID=7345_1;partial=10;start_type=ATG;rbs_motif=GGA/GAG/AGG;rbs_spacer=5-10bp;gc_cont=0.335[# 1 # 477 # -1 # ID=7345_1;partial=10;start_type=ATG;rbs_motif=GGA/GAG/AGG;rbs_spacer=5-10bp;gc_cont=0.335]	superfamily	356425	1	159	5.14687e-32	116.841	cl29549	beta_clamp superfamily	C	-	Beta clamp domain. The beta subunit (processivity factor) of DNA polymerase III holoenzyme, refered to as the beta clamp, forms a ring shaped dimer that encircles dsDNA (sliding clamp) in bacteria. The beta-clamp is structurally similar to the trimeric ring formed by PCNA (found in eukaryotes and archaea) and the processivity factor (found in bacteriophages T4 and RB69). This structural correspon…
Q#592 - >Contig_144_1 # 3 # 629 # 1 # ID=144_1;partial=10;start_type=Edge;rbs_motif=None;rbs_spacer=None;gc_cont=0.541[# 3 # 629 # 1 # ID=144_1;partial=10;start_type=Edge;rbs_motif=None;rbs_spacer=None;gc_cont=0.541]	superfamily	354370	1	178	3.46274e-37	131.997	cl18945	Beta_elim_lyase superfamily	C	-	Beta-eliminating lyase; Beta-eliminating lyase.
Q#3269 - >Contig_2371_2 # 162 # 620 # 1 # ID=2371_2;partial=00;start_type=TTG;rbs_motif=4Base/6BMM;rbs_spacer=13-15bp;gc_cont=0.558[# 162 # 620 # 1 # ID=2371_2;partial=00;start_type=TTG;rbs_motif=4Base/6BMM;rbs_spacer=13-15bp;gc_cont=0.558]	superfamily	354370	84	150	0.00345867	36.5817	cl18945	Beta_elim_lyase superfamily	NC	-	Beta-eliminating lyase; Beta-eliminating lyase.
Q#2071 - >Contig_5725_1 # 2 # 427 # 1 # ID=5725_1;partial=10;start_type=Edge;rbs_motif=None;rbs_spacer=None;gc_cont=0.467[# 2 # 427 # 1 # ID=5725_1;partial=10;start_type=Edge;rbs_motif=None;rbs_spacer=None;gc_cont=0.467]	superfamily	354370	11	64	0.00869211	34.8909	cl18945	Beta_elim_lyase superfamily	C	-	Beta-eliminating lyase; Beta-eliminating lyase.
Q#573 - >Contig_3586_1 # 1 # 786 # -1 # ID=3586_1;partial=11;start_type=Edge;rbs_motif=None;rbs_spacer=None;gc_cont=0.561[# 1 # 786 # -1 # ID=3586_1;partial=11;start_type=Edge;rbs_motif=None;rbs_spacer=None;gc_cont=0.561]	multi-dom	223710	5	60	3.14176e-09	55.5127	COG0637	YcjU	N	-	Beta-phosphoglucomutase or related phosphatase, HAD superfamily [Carbohydrate transport and metabolism, General function prediction only]; Predicted phosphatase/phosphohexomutase [General function prediction only].
Q#573 - >Contig_3586_1 # 1 # 786 # -1 # ID=3586_1;partial=11;start_type=Edge;rbs_motif=None;rbs_spacer=None;gc_cont=0.561[# 1 # 786 # -1 # ID=3586_1;partial=11;start_type=Edge;rbs_motif=None;rbs_spacer=None;gc_cont=0.561]	specific	319808	1	53	3.17571e-12	62.2483	cd07505	HAD_BPGM-like	N	cl21460	beta-phosphoglucomutase-like family of the haloacid dehalogenase-like (HAD) hydrolase superfamily; This family represents the beta-phosphoglucomutase-like family of the haloacid dehalogenase-like (HAD) hydrolase superfamily. Family members include Lactococcus lactis beta-PGM, a mutase which catalyzes the interconversion of beta-D-glucose 1-phosphate (G1P) and D-glucose 6-phosphate (G6P), Saccharo…
Q#3125 - >Contig_2270_1 # 291 # 740 # -1 # ID=2270_1;partial=00;start_type=ATG;rbs_motif=GGA/GAG/AGG;rbs_spacer=5-10bp;gc_cont=0.507[# 291 # 740 # -1 # ID=2270_1;partial=00;start_type=ATG;rbs_motif=GGA/GAG/AGG;rbs_spacer=5-10bp;gc_cont=0.507]	multi-dom	235350	63	92	0.00172041	37.0561	PRK05134	PRK05134	NC	-	bifunctional 3-demethylubiquinone-9 3-methyltransferase/ 2-octaprenyl-6-hydroxy phenol methylase; Provisional
Q#3058 - >Contig_2147_1 # 3 # 590 # 1 # ID=2147_1;partial=11;start_type=Edge;rbs_motif=None;rbs_spacer=None;gc_cont=0.577[# 3 # 590 # 1 # ID=2147_1;partial=11;start_type=Edge;rbs_motif=None;rbs_spacer=None;gc_cont=0.577]	specific	214927	19	155	1.1676e-29	106.659	smart00943	Prim-Pol	-	cl01287	Bifunctional DNA primase/polymerase, N-terminal; Members of this family adopt a structure consisting of a core of antiparallel beta sheets. They are found in various bacterial hypothetical proteins, and have been shown to harbour both primase and polymerase activities.
Q#2541 - >Contig_6595_1 # 3 # 506 # -1 # ID=6595_1;partial=11;start_type=Edge;rbs_motif=None;rbs_spacer=None;gc_cont=0.655[# 3 # 506 # -1 # ID=6595_1;partial=11;start_type=Edge;rbs_motif=None;rbs_spacer=None;gc_cont=0.655]	specific	312675	4	155	8.63093e-44	142.144	pfam09250	Prim-Pol	-	cl01287	Bifunctional DNA primase/polymerase, N-terminal; Members of this family adopt a structure consisting of a core of antiparallel beta sheets. They are found in various bacterial hypothetical proteins, and have been shown to harbour both primase and polymerase activities.
Q#1990 - >Contig_1847_1 # 55 # 558 # -1 # ID=1847_1;partial=00;start_type=ATG;rbs_motif=GGAG/GAGG;rbs_spacer=5-10bp;gc_cont=0.504[# 55 # 558 # -1 # ID=1847_1;partial=00;start_type=ATG;rbs_motif=GGAG/GAGG;rbs_spacer=5-10bp;gc_cont=0.504]	multi-dom	237572	65	109	0.00648465	35.8581	PRK13962	PRK13962	N	-	bifunctional phosphoglycerate kinase/triosephosphate isomerase; Provisional
Q#2558 - >Contig_2533_1 # 3 # 596 # -1 # ID=2533_1;partial=10;start_type=ATG;rbs_motif=None;rbs_spacer=None;gc_cont=0.487[# 3 # 596 # -1 # ID=2533_1;partial=10;start_type=ATG;rbs_motif=None;rbs_spacer=None;gc_cont=0.487]	multi-dom	224568	27	56	0.00134158	36.1463	COG1654	BirA	NC	-	Biotin operon repressor [Transcription]; Biotin operon repressor [Transcription].
Q#2828 - >Contig_7319_1 # 3 # 335 # 1 # ID=7319_1;partial=10;start_type=Edge;rbs_motif=None;rbs_spacer=None;gc_cont=0.559[# 3 # 335 # 1 # ID=7319_1;partial=10;start_type=Edge;rbs_motif=None;rbs_spacer=None;gc_cont=0.559]	superfamily	310362	14	70	0.00646563	34.1093	cl05325	BCAS2 superfamily	N	-	Breast carcinoma amplified sequence 2 (BCAS2); This family consists of several eukaryotic sequences of unknown function. The mammalian members of this family are annotated as breast carcinoma amplified sequence 2 (BCAS2) proteins. BCAS2 is a putative spliceosome associated protein.
Q#534 - >Contig_3548_1 # 162 # 503 # 1 # ID=3548_1;partial=00;start_type=GTG;rbs_motif=GGA/GAG/AGG;rbs_spacer=3-4bp;gc_cont=0.427[# 162 # 503 # 1 # ID=3548_1;partial=00;start_type=GTG;rbs_motif=GGA/GAG/AGG;rbs_spacer=3-4bp;gc_cont=0.427]	superfamily	355079	31	65	0.00559661	32.6401	cl23863	BrnA_antitoxin superfamily	N	-	BrnA antitoxin of type II toxin-antitoxin system; BrnA is family of antitoxins that neutralizes the toxin BrnT, pfam04365. It consists of 3 alpha-helices and a C-terminal ribbon-helix-helix DNA binding domain. As in other toxin-antitoxin systems, BrnA negatively autoregulates the brnTA operon and has higher affinity for the DNA operator when complexed with BrnT. It dimerizes with two molecules of…
Q#2287 - >Contig_1302_3 # 696 # 1091 # -1 # ID=1302_3;partial=00;start_type=TTG;rbs_motif=None;rbs_spacer=None;gc_cont=0.457[# 696 # 1091 # -1 # ID=1302_3;partial=00;start_type=TTG;rbs_motif=None;rbs_spacer=None;gc_cont=0.457]	superfamily	355029	12	76	2.94727e-06	44.4278	cl23744	Peptidase_C1 superfamily	N	-	C1 Peptidase family (MEROPS database nomenclature), also referred to as the papain family; composed of two subfamilies of cysteine peptidases (CPs), C1A (papain) and C1B (bleomycin hydrolase). Papain-like enzymes are mostly endopeptidases with some exceptions like cathepsins B, C, H and X, which are exopeptidases. Papain-like CPs have different functions in various organisms. Plant CPs are used t…
Q#3235 - >Contig_3895_1 # 3 # 431 # 1 # ID=3895_1;partial=10;start_type=Edge;rbs_motif=None;rbs_spacer=None;gc_cont=0.329[# 3 # 431 # 1 # ID=3895_1;partial=10;start_type=Edge;rbs_motif=None;rbs_spacer=None;gc_cont=0.329]	superfamily	355085	30	111	0.000217979	38.4274	cl23878	C1q superfamily	C	-	C1q domain; C1q is a subunit of the C1 enzyme complex that activates the serum complement system.
Q#2304 - >Contig_2186_2 # 155 # 811 # -1 # ID=2186_2;partial=01;start_type=Edge;rbs_motif=None;rbs_spacer=None;gc_cont=0.409[# 155 # 811 # -1 # ID=2186_2;partial=01;start_type=Edge;rbs_motif=None;rbs_spacer=None;gc_cont=0.409]	superfamily	355085	18	105	2.23158e-11	58.843	cl23878	C1q superfamily	C	-	C1q domain; C1q is a subunit of the C1 enzyme complex that activates the serum complement system.
Q#483 - >Contig_4801_1 # 1 # 843 # 1 # ID=4801_1;partial=11;start_type=Edge;rbs_motif=None;rbs_spacer=None;gc_cont=0.400[# 1 # 843 # 1 # ID=4801_1;partial=11;start_type=Edge;rbs_motif=None;rbs_spacer=None;gc_cont=0.400]	specific	206637	9	64	0.00304205	36.1374	cd11304	Cadherin_repeat	C	cl28889	Cadherin tandem repeat domain; Cadherins are glycoproteins involved in Ca2+-mediated cell-cell adhesion. The cadherin repeat domains occur as tandem repeats in the extracellular regions, which are thought to mediate cell-cell contact when bound to calcium. They play numerous roles in cell fate, signalling, proliferation, differentiation, and migration; members include E-, N-, P-, T-, VE-, CNR-, p…
Q#3385 - >Contig_135_9 # 3804 # 4715 # 1 # ID=135_9;partial=01;start_type=ATG;rbs_motif=None;rbs_spacer=None;gc_cont=0.328[# 3804 # 4715 # 1 # ID=135_9;partial=01;start_type=ATG;rbs_motif=None;rbs_spacer=None;gc_cont=0.328]	superfamily	339645	244	304	0.0043427	36.0507	cl28802	Cadherin_3 superfamily	N	-	Cadherin-like; Cadherin-like.
Q#1525 - >Contig_694_3 # 692 # 1066 # 1 # ID=694_3;partial=01;start_type=ATG;rbs_motif=None;rbs_spacer=None;gc_cont=0.387[# 692 # 1066 # 1 # ID=694_3;partial=01;start_type=ATG;rbs_motif=None;rbs_spacer=None;gc_cont=0.387]	multi-dom	333878	1	77	1.61762e-10	53.1581	pfam00149	Metallophos	-	-	Calcineurin-like phosphoesterase; This family includes a diverse range of phosphoesterases, including protein phosphoserine phosphatases, nucleotidases, sphingomyelin phosphodiesterases and 2'-3' cAMP phosphodiesterases as well as nucleases such as bacterial SbcD or yeast MRE11. The most conserved regions in this superfamily centre around the metal chelating residues.
Q#112 - >Contig_3102_3 # 587 # 892 # 1 # ID=3102_3;partial=01;start_type=ATG;rbs_motif=AGGAG;rbs_spacer=5-10bp;gc_cont=0.565[# 587 # 892 # 1 # ID=3102_3;partial=01;start_type=ATG;rbs_motif=AGGAG;rbs_spacer=5-10bp;gc_cont=0.565]	multi-dom	333878	3	88	1.1966e-07	45.069	pfam00149	Metallophos	-	-	Calcineurin-like phosphoesterase; This family includes a diverse range of phosphoesterases, including protein phosphoserine phosphatases, nucleotidases, sphingomyelin phosphodiesterases and 2'-3' cAMP phosphodiesterases as well as nucleases such as bacterial SbcD or yeast MRE11. The most conserved regions in this superfamily centre around the metal chelating residues.
Q#2023 - >Contig_5639_1 # 36 # 599 # 1 # ID=5639_1;partial=01;start_type=GTG;rbs_motif=GGA/GAG/AGG;rbs_spacer=11-12bp;gc_cont=0.598[# 36 # 599 # 1 # ID=5639_1;partial=01;start_type=GTG;rbs_motif=GGA/GAG/AGG;rbs_spacer=11-12bp;gc_cont=0.598]	multi-dom	333878	26	104	0.00302412	35.0538	pfam00149	Metallophos	-	-	Calcineurin-like phosphoesterase; This family includes a diverse range of phosphoesterases, including protein phosphoserine phosphatases, nucleotidases, sphingomyelin phosphodiesterases and 2'-3' cAMP phosphodiesterases as well as nucleases such as bacterial SbcD or yeast MRE11. The most conserved regions in this superfamily centre around the metal chelating residues.
Q#2508 - >Contig_6527_1 # 3 # 515 # 1 # ID=6527_1;partial=11;start_type=Edge;rbs_motif=None;rbs_spacer=None;gc_cont=0.645[# 3 # 515 # 1 # ID=6527_1;partial=11;start_type=Edge;rbs_motif=None;rbs_spacer=None;gc_cont=0.645]	multi-dom	333878	8	87	0.000330688	37.365	pfam00149	Metallophos	-	-	Calcineurin-like phosphoesterase; This family includes a diverse range of phosphoesterases, including protein phosphoserine phosphatases, nucleotidases, sphingomyelin phosphodiesterases and 2'-3' cAMP phosphodiesterases as well as nucleases such as bacterial SbcD or yeast MRE11. The most conserved regions in this superfamily centre around the metal chelating residues.
Q#2855 - >Contig_2_26 # 9490 # 10233 # -1 # ID=2_26;partial=00;start_type=ATG;rbs_motif=None;rbs_spacer=None;gc_cont=0.364[# 9490 # 10233 # -1 # ID=2_26;partial=00;start_type=ATG;rbs_motif=None;rbs_spacer=None;gc_cont=0.364]	multi-dom	333878	28	112	1.62632e-05	41.9874	pfam00149	Metallophos	-	-	Calcineurin-like phosphoesterase; This family includes a diverse range of phosphoesterases, including protein phosphoserine phosphatases, nucleotidases, sphingomyelin phosphodiesterases and 2'-3' cAMP phosphodiesterases as well as nucleases such as bacterial SbcD or yeast MRE11. The most conserved regions in this superfamily centre around the metal chelating residues.
Q#2597 - >Contig_2896_2 # 88 # 501 # 1 # ID=2896_2;partial=00;start_type=ATG;rbs_motif=GGAG/GAGG;rbs_spacer=5-10bp;gc_cont=0.444[# 88 # 501 # 1 # ID=2896_2;partial=00;start_type=ATG;rbs_motif=GGAG/GAGG;rbs_spacer=5-10bp;gc_cont=0.444]	superfamily	350912	35	136	1.59648e-09	51.9969	cl00133	CAP superfamily	-	-	CAP (cysteine-rich secretory proteins, antigen 5, and pathogenesis-related 1 proteins) domain family; The CAP (cysteine-rich secretory proteins, antigen 5, and pathogenesis-related 1 proteins) domain, also called SCP (sperm-coating glycoprotein), is found in eukaryotes and prokaryotes. This family includes plant pathogenesis-related protein 1 (PR-1), which accumulates after infections with pathog…
Q#2397 - >Contig_1382_2 # 551 # 1147 # -1 # ID=1382_2;partial=01;start_type=Edge;rbs_motif=None;rbs_spacer=None;gc_cont=0.637[# 551 # 1147 # -1 # ID=1382_2;partial=01;start_type=Edge;rbs_motif=None;rbs_spacer=None;gc_cont=0.637]	superfamily	272086	149	190	4.49205e-07	48.6859	cl21666	PHA02004 superfamily	N	-	capsid protein
Q#2302 - >Contig_2184_2 # 257 # 811 # -1 # ID=2184_2;partial=01;start_type=Edge;rbs_motif=None;rbs_spacer=None;gc_cont=0.449[# 257 # 811 # -1 # ID=2184_2;partial=01;start_type=Edge;rbs_motif=None;rbs_spacer=None;gc_cont=0.449]	superfamily	272086	3	165	2.52245e-21	88.7653	cl21666	PHA02004 superfamily	N	-	capsid protein
Q#2556 - >Contig_1516_1 # 1 # 615 # 1 # ID=1516_1;partial=10;start_type=Edge;rbs_motif=None;rbs_spacer=None;gc_cont=0.558[# 1 # 615 # 1 # ID=1516_1;partial=10;start_type=Edge;rbs_motif=None;rbs_spacer=None;gc_cont=0.558]	superfamily	326659	1	150	3.64846e-48	165.027	cl15846	Phage_F superfamily	NC	-	Capsid protein (F protein); This is a family of proteins from single-stranded DNA bacteriophages. Protein F is the major capsid component, sixty copies of which are found in the virion.
Q#3505 - >Contig_2559_1 # 3 # 530 # -1 # ID=2559_1;partial=10;start_type=ATG;rbs_motif=None;rbs_spacer=None;gc_cont=0.405[# 3 # 530 # -1 # ID=2559_1;partial=10;start_type=ATG;rbs_motif=None;rbs_spacer=None;gc_cont=0.405]	superfamily	356271	31	66	0.00510256	35.0587	cl29395	CPSase_L_D3 superfamily	NC	-	Carbamoyl-phosphate synthetase large chain, oligomerization domain; Carbamoyl-phosphate synthase catalyzes the ATP-dependent synthesis of carbamyl-phosphate from glutamine or ammonia and bicarbonate. The carbamoyl-phosphate synthase (CPS) enzyme in prokaryotes is a heterodimer of a small and large chain.
Q#3211 - >Contig_2330_1 # 2 # 937 # 1 # ID=2330_1;partial=10;start_type=Edge;rbs_motif=None;rbs_spacer=None;gc_cont=0.527[# 2 # 937 # 1 # ID=2330_1;partial=10;start_type=Edge;rbs_motif=None;rbs_spacer=None;gc_cont=0.527]	superfamily	354507	180	301	2.61476e-05	42.7919	cl19911	CBM_4_9 superfamily	-	-	Carbohydrate binding domain; This family includes diverse carbohydrate binding domains.
Q#595 - >Contig_819_2 # 864 # 1310 # 1 # ID=819_2;partial=00;start_type=TTG;rbs_motif=AGGA/GGAG/GAGG;rbs_spacer=11-12bp;gc_cont=0.492[# 864 # 1310 # 1 # ID=819_2;partial=00;start_type=TTG;rbs_motif=AGGA/GGAG/GAGG;rbs_spacer=11-12bp;gc_cont=0.492]	superfamily	354507	3	116	8.16065e-07	45.1031	cl19911	CBM_4_9 superfamily	-	-	Carbohydrate binding domain; This family includes diverse carbohydrate binding domains.
Q#1933 - >Contig_1005_2 # 183 # 632 # 1 # ID=1005_2;partial=00;start_type=ATG;rbs_motif=None;rbs_spacer=None;gc_cont=0.362[# 183 # 632 # 1 # ID=1005_2;partial=00;start_type=ATG;rbs_motif=None;rbs_spacer=None;gc_cont=0.362]	multi-dom	130763	81	146	0.00236223	37.0376	TIGR01702	CO_DH_cata	NC	-	carbon-monoxide dehydrogenase, catalytic subunit; This model represents the carbon-monoxide dehydrogenase catalytic subunit. This protein is related to prismane (also called hybrid cluster protein), a complex whose activity is not yet fully described; the two share similar sets of ligands to unusual metal-containing clusters.
Q#2938 - >Contig_3436_1 # 1 # 642 # 1 # ID=3436_1;partial=11;start_type=Edge;rbs_motif=None;rbs_spacer=None;gc_cont=0.453[# 1 # 642 # 1 # ID=3436_1;partial=11;start_type=Edge;rbs_motif=None;rbs_spacer=None;gc_cont=0.453]	multi-dom	338854	34	84	0.00013008	39.1954	pfam13620	CarboxypepD_reg	C	-	Carboxypeptidase regulatory-like domain; Carboxypeptidase regulatory-like domain.
Q#1579 - >Contig_1378_1 # 2 # 727 # 1 # ID=1378_1;partial=11;start_type=Edge;rbs_motif=None;rbs_spacer=None;gc_cont=0.478[# 2 # 727 # 1 # ID=1378_1;partial=11;start_type=Edge;rbs_motif=None;rbs_spacer=None;gc_cont=0.478]	multi-dom	338854	19	65	6.73318e-05	39.9658	pfam13620	CarboxypepD_reg	N	-	Carboxypeptidase regulatory-like domain; Carboxypeptidase regulatory-like domain.
Q#2729 - >Contig_14_2 # 106 # 1419 # -1 # ID=14_2;partial=00;start_type=ATG;rbs_motif=GGA/GAG/AGG;rbs_spacer=11-12bp;gc_cont=0.367[# 106 # 1419 # -1 # ID=14_2;partial=00;start_type=ATG;rbs_motif=GGA/GAG/AGG;rbs_spacer=11-12bp;gc_cont=0.367]	multi-dom	285007	224	299	0.000479391	39.1826	pfam07705	CARDB	N	-	CARDB; Cell adhesion related domain found in bacteria.
Q#1534 - >Contig_702_2 # 521 # 871 # 1 # ID=702_2;partial=00;start_type=ATG;rbs_motif=None;rbs_spacer=None;gc_cont=0.345[# 521 # 871 # 1 # ID=702_2;partial=00;start_type=ATG;rbs_motif=None;rbs_spacer=None;gc_cont=0.345]	specific	132927	18	116	7.68848e-41	132.274	cd07016	S14_ClpP_1	C	cl23717	Caseinolytic protease (ClpP) is an ATP-dependent, highly conserved serine protease; Clp protease (caseinolytic protease; ClpP; Peptidase S14) is a highly conserved serine protease present throughout in bacteria and eukaryota, but seems to be absent in archaea, mollicutes and some fungi. This subfamily only contains bacterial sequences. Clp proteases are involved in a number of cellular processes …
Q#2426 - >Contig_6356_1 # 2 # 307 # -1 # ID=6356_1;partial=10;start_type=GTG;rbs_motif=None;rbs_spacer=None;gc_cont=0.395[# 2 # 307 # -1 # ID=6356_1;partial=10;start_type=GTG;rbs_motif=None;rbs_spacer=None;gc_cont=0.395]	superfamily	333479	54	91	0.000391067	37.6163	cl28659	End_beta_propel superfamily	NC	-	Catalytic beta propeller domain of bacteriophage endosialidase; This domain family is found in bacteria and viruses, and is typically between 443 and 460 amino acids in length. This domain is the highly conserved beta propeller of bacteriophage endosialidase which represents the catalytically active part of the enzymes. This core domain forms stable SDS-resistant trimers. There is a nested beta b…
Q#96 - >Contig_467_4 # 878 # 1570 # -1 # ID=467_4;partial=00;start_type=ATG;rbs_motif=GGA/GAG/AGG;rbs_spacer=5-10bp;gc_cont=0.362[# 878 # 1570 # -1 # ID=467_4;partial=00;start_type=ATG;rbs_motif=GGA/GAG/AGG;rbs_spacer=5-10bp;gc_cont=0.362]	superfamily	333479	97	177	0.000449392	40.6979	cl28659	End_beta_propel superfamily	NC	-	Catalytic beta propeller domain of bacteriophage endosialidase; This domain family is found in bacteria and viruses, and is typically between 443 and 460 amino acids in length. This domain is the highly conserved beta propeller of bacteriophage endosialidase which represents the catalytically active part of the enzymes. This core domain forms stable SDS-resistant trimers. There is a nested beta b…
Q#1011 - >Contig_1185_2 # 128 # 922 # -1 # ID=1185_2;partial=00;start_type=ATG;rbs_motif=GGA/GAG/AGG;rbs_spacer=5-10bp;gc_cont=0.502[# 128 # 922 # -1 # ID=1185_2;partial=00;start_type=ATG;rbs_motif=GGA/GAG/AGG;rbs_spacer=5-10bp;gc_cont=0.502]	superfamily	333479	99	184	7.17655e-05	43.3943	cl28659	End_beta_propel superfamily	NC	-	Catalytic beta propeller domain of bacteriophage endosialidase; This domain family is found in bacteria and viruses, and is typically between 443 and 460 amino acids in length. This domain is the highly conserved beta propeller of bacteriophage endosialidase which represents the catalytically active part of the enzymes. This core domain forms stable SDS-resistant trimers. There is a nested beta b…
Q#208 - >Contig_4443_1 # 1 # 606 # -1 # ID=4443_1;partial=10;start_type=ATG;rbs_motif=GGAG/GAGG;rbs_spacer=5-10bp;gc_cont=0.492[# 1 # 606 # -1 # ID=4443_1;partial=10;start_type=ATG;rbs_motif=GGAG/GAGG;rbs_spacer=5-10bp;gc_cont=0.492]	superfamily	333479	100	172	0.000701271	39.5423	cl28659	End_beta_propel superfamily	NC	-	Catalytic beta propeller domain of bacteriophage endosialidase; This domain family is found in bacteria and viruses, and is typically between 443 and 460 amino acids in length. This domain is the highly conserved beta propeller of bacteriophage endosialidase which represents the catalytically active part of the enzymes. This core domain forms stable SDS-resistant trimers. There is a nested beta b…
Q#585 - >Contig_811_4 # 682 # 1005 # -1 # ID=811_4;partial=00;start_type=ATG;rbs_motif=GGA/GAG/AGG;rbs_spacer=5-10bp;gc_cont=0.636[# 682 # 1005 # -1 # ID=811_4;partial=00;start_type=ATG;rbs_motif=GGA/GAG/AGG;rbs_spacer=5-10bp;gc_cont=0.636]	superfamily	354309	52	107	3.60364e-15	63.8978	cl17077	Caudo_TAP superfamily	-	-	Caudovirales tail fibre assembly protein, lambda gpK; This family contains bacterial and phage tail fibre assembly proteins. E.coli contains several members of this family although the function of these proteins is uncertain. Using the lambda phage members as examples, there are both gptfa and gpK tail proteins here. GpK forms part of the TTC or tail-tip complex that is located at the distal end …
Q#683 - >Contig_5063_3 # 459 # 767 # 1 # ID=5063_3;partial=00;start_type=ATG;rbs_motif=GGA/GAG/AGG;rbs_spacer=11-12bp;gc_cont=0.359[# 459 # 767 # 1 # ID=5063_3;partial=00;start_type=ATG;rbs_motif=GGA/GAG/AGG;rbs_spacer=11-12bp;gc_cont=0.359]	superfamily	354309	38	80	2.75772e-05	38.4746	cl17077	Caudo_TAP superfamily	C	-	Caudovirales tail fibre assembly protein, lambda gpK; This family contains bacterial and phage tail fibre assembly proteins. E.coli contains several members of this family although the function of these proteins is uncertain. Using the lambda phage members as examples, there are both gptfa and gpK tail proteins here. GpK forms part of the TTC or tail-tip complex that is located at the distal end …
Q#1087 - >Contig_5654_1 # 1 # 438 # 1 # ID=5654_1;partial=10;start_type=Edge;rbs_motif=None;rbs_spacer=None;gc_cont=0.473[# 1 # 438 # 1 # ID=5654_1;partial=10;start_type=Edge;rbs_motif=None;rbs_spacer=None;gc_cont=0.473]	superfamily	354309	97	120	1.36873e-05	40.4006	cl17077	Caudo_TAP superfamily	C	-	Caudovirales tail fibre assembly protein, lambda gpK; This family contains bacterial and phage tail fibre assembly proteins. E.coli contains several members of this family although the function of these proteins is uncertain. Using the lambda phage members as examples, there are both gptfa and gpK tail proteins here. GpK forms part of the TTC or tail-tip complex that is located at the distal end …
Q#1374 - >Contig_587_1 # 2 # 1606 # -1 # ID=587_1;partial=11;start_type=Edge;rbs_motif=None;rbs_spacer=None;gc_cont=0.463[# 2 # 1606 # -1 # ID=587_1;partial=11;start_type=Edge;rbs_motif=None;rbs_spacer=None;gc_cont=0.463]	superfamily	321544	123	218	0.000150103	42.349	cl01521	Peptidase_S78 superfamily	N	-	Caudovirus prohead serine protease; Family of Caudovirus prohead serine proteases also found in a number of bacteria possibly as the result of horizontal transfer.
Q#1643 - >Contig_779_1 # 3 # 923 # -1 # ID=779_1;partial=10;start_type=ATG;rbs_motif=AGGA/GGAG/GAGG;rbs_spacer=11-12bp;gc_cont=0.448[# 3 # 923 # -1 # ID=779_1;partial=10;start_type=ATG;rbs_motif=AGGA/GGAG/GAGG;rbs_spacer=11-12bp;gc_cont=0.448]	superfamily	321544	18	145	4.53598e-07	48.2609	cl01521	Peptidase_S78 superfamily	-	-	Caudovirus prohead serine protease; Family of Caudovirus prohead serine proteases also found in a number of bacteria possibly as the result of horizontal transfer.
Q#3330 - >Contig_2415_2 # 835 # 1155 # 1 # ID=2415_2;partial=01;start_type=ATG;rbs_motif=AGGAG;rbs_spacer=5-10bp;gc_cont=0.573[# 835 # 1155 # 1 # ID=2415_2;partial=01;start_type=ATG;rbs_motif=AGGAG;rbs_spacer=5-10bp;gc_cont=0.573]	superfamily	321544	18	101	6.47077e-20	78.5578	cl01521	Peptidase_S78 superfamily	C	-	Caudovirus prohead serine protease; Family of Caudovirus prohead serine proteases also found in a number of bacteria possibly as the result of horizontal transfer.
Q#3373 - >Contig_2448_2 # 497 # 1090 # 1 # ID=2448_2;partial=00;start_type=ATG;rbs_motif=GGA/GAG/AGG;rbs_spacer=5-10bp;gc_cont=0.478[# 497 # 1090 # 1 # ID=2448_2;partial=00;start_type=ATG;rbs_motif=GGA/GAG/AGG;rbs_spacer=5-10bp;gc_cont=0.478]	superfamily	321544	22	144	1.72747e-08	50.9573	cl01521	Peptidase_S78 superfamily	-	-	Caudovirus prohead serine protease; Family of Caudovirus prohead serine proteases also found in a number of bacteria possibly as the result of horizontal transfer.
Q#3395 - >Contig_2468_1 # 1 # 945 # -1 # ID=2468_1;partial=10;start_type=ATG;rbs_motif=AGGAG;rbs_spacer=5-10bp;gc_cont=0.531[# 1 # 945 # -1 # ID=2468_1;partial=10;start_type=ATG;rbs_motif=AGGAG;rbs_spacer=5-10bp;gc_cont=0.531]	superfamily	321544	21	146	5.96819e-10	56.9866	cl01521	Peptidase_S78 superfamily	-	-	Caudovirus prohead serine protease; Family of Caudovirus prohead serine proteases also found in a number of bacteria possibly as the result of horizontal transfer.
Q#3931 - >Contig_2942_1 # 3 # 932 # -1 # ID=2942_1;partial=11;start_type=Edge;rbs_motif=None;rbs_spacer=None;gc_cont=0.485[# 3 # 932 # -1 # ID=2942_1;partial=11;start_type=Edge;rbs_motif=None;rbs_spacer=None;gc_cont=0.485]	superfamily	321544	12	136	4.34753e-11	59.8169	cl01521	Peptidase_S78 superfamily	-	-	Caudovirus prohead serine protease; Family of Caudovirus prohead serine proteases also found in a number of bacteria possibly as the result of horizontal transfer.
Q#3234 - >Contig_86_2 # 1103 # 1519 # 1 # ID=86_2;partial=00;start_type=GTG;rbs_motif=None;rbs_spacer=None;gc_cont=0.671[# 1103 # 1519 # 1 # ID=86_2;partial=00;start_type=GTG;rbs_motif=None;rbs_spacer=None;gc_cont=0.671]	superfamily	321544	51	116	7.9352e-10	53.2685	cl01521	Peptidase_S78 superfamily	N	-	Caudovirus prohead serine protease; Family of Caudovirus prohead serine proteases also found in a number of bacteria possibly as the result of horizontal transfer.
Q#2160 - >Contig_2403_3 # 260 # 736 # -1 # ID=2403_3;partial=00;start_type=ATG;rbs_motif=GGAG/GAGG;rbs_spacer=5-10bp;gc_cont=0.463[# 260 # 736 # -1 # ID=2403_3;partial=00;start_type=ATG;rbs_motif=GGAG/GAGG;rbs_spacer=5-10bp;gc_cont=0.463]	superfamily	321544	6	114	1.3602e-11	58.9126	cl01521	Peptidase_S78 superfamily	N	-	Caudovirus prohead serine protease; Family of Caudovirus prohead serine proteases also found in a number of bacteria possibly as the result of horizontal transfer.
Q#2319 - >Contig_2569_3 # 693 # 1049 # -1 # ID=2569_3;partial=01;start_type=Edge;rbs_motif=None;rbs_spacer=None;gc_cont=0.378[# 693 # 1049 # -1 # ID=2569_3;partial=01;start_type=Edge;rbs_motif=None;rbs_spacer=None;gc_cont=0.378]	superfamily	321544	2	63	4.4417e-17	72.0094	cl01521	Peptidase_S78 superfamily	N	-	Caudovirus prohead serine protease; Family of Caudovirus prohead serine proteases also found in a number of bacteria possibly as the result of horizontal transfer.
Q#3030 - >Contig_3712_3 # 607 # 1110 # -1 # ID=3712_3;partial=00;start_type=ATG;rbs_motif=None;rbs_spacer=None;gc_cont=0.532[# 607 # 1110 # -1 # ID=3712_3;partial=00;start_type=ATG;rbs_motif=None;rbs_spacer=None;gc_cont=0.532]	superfamily	321544	46	153	8.07424e-05	40.423	cl01521	Peptidase_S78 superfamily	N	-	Caudovirus prohead serine protease; Family of Caudovirus prohead serine proteases also found in a number of bacteria possibly as the result of horizontal transfer.
Q#1143 - >Contig_5751_1 # 1 # 717 # -1 # ID=5751_1;partial=11;start_type=Edge;rbs_motif=None;rbs_spacer=None;gc_cont=0.424[# 1 # 717 # -1 # ID=5751_1;partial=11;start_type=Edge;rbs_motif=None;rbs_spacer=None;gc_cont=0.424]	superfamily	321544	39	134	1.65111e-05	43.5046	cl01521	Peptidase_S78 superfamily	N	-	Caudovirus prohead serine protease; Family of Caudovirus prohead serine proteases also found in a number of bacteria possibly as the result of horizontal transfer.
Q#1274 - >Contig_5964_1 # 3 # 362 # 1 # ID=5964_1;partial=10;start_type=Edge;rbs_motif=None;rbs_spacer=None;gc_cont=0.394[# 3 # 362 # 1 # ID=5964_1;partial=10;start_type=Edge;rbs_motif=None;rbs_spacer=None;gc_cont=0.394]	superfamily	321544	35	102	1.10771e-14	65.2097	cl01521	Peptidase_S78 superfamily	C	-	Caudovirus prohead serine protease; Family of Caudovirus prohead serine proteases also found in a number of bacteria possibly as the result of horizontal transfer.
Q#1275 - >Contig_5964_2 # 378 # 698 # 1 # ID=5964_2;partial=01;start_type=ATG;rbs_motif=None;rbs_spacer=None;gc_cont=0.349[# 378 # 698 # 1 # ID=5964_2;partial=01;start_type=ATG;rbs_motif=None;rbs_spacer=None;gc_cont=0.349]	superfamily	321544	20	52	0.00847355	33.4894	cl01521	Peptidase_S78 superfamily	N	-	Caudovirus prohead serine protease; Family of Caudovirus prohead serine proteases also found in a number of bacteria possibly as the result of horizontal transfer.
Q#1387 - >Contig_6174_2 # 216 # 545 # -1 # ID=6174_2;partial=00;start_type=ATG;rbs_motif=None;rbs_spacer=None;gc_cont=0.518[# 216 # 545 # -1 # ID=6174_2;partial=00;start_type=ATG;rbs_motif=None;rbs_spacer=None;gc_cont=0.518]	superfamily	321544	10	87	1.38093e-08	49.0313	cl01521	Peptidase_S78 superfamily	N	-	Caudovirus prohead serine protease; Family of Caudovirus prohead serine proteases also found in a number of bacteria possibly as the result of horizontal transfer.
Q#2179 - >Contig_7760_1 # 2 # 556 # 1 # ID=7760_1;partial=11;start_type=Edge;rbs_motif=None;rbs_spacer=None;gc_cont=0.514[# 2 # 556 # 1 # ID=7760_1;partial=11;start_type=Edge;rbs_motif=None;rbs_spacer=None;gc_cont=0.514]	superfamily	321544	6	154	2.59804e-38	128.634	cl01521	Peptidase_S78 superfamily	-	-	Caudovirus prohead serine protease; Family of Caudovirus prohead serine proteases also found in a number of bacteria possibly as the result of horizontal transfer.
Q#220 - >Contig_204_1 # 200 # 880 # -1 # ID=204_1;partial=00;start_type=ATG;rbs_motif=None;rbs_spacer=None;gc_cont=0.372[# 200 # 880 # -1 # ID=204_1;partial=00;start_type=ATG;rbs_motif=None;rbs_spacer=None;gc_cont=0.372]	superfamily	321544	17	172	2.34935e-39	132.871	cl01521	Peptidase_S78 superfamily	-	-	Caudovirus prohead serine protease; Family of Caudovirus prohead serine proteases also found in a number of bacteria possibly as the result of horizontal transfer.
Q#263 - >Contig_227_5 # 1064 # 1567 # -1 # ID=227_5;partial=00;start_type=ATG;rbs_motif=None;rbs_spacer=None;gc_cont=0.431[# 1064 # 1567 # -1 # ID=227_5;partial=00;start_type=ATG;rbs_motif=None;rbs_spacer=None;gc_cont=0.431]	superfamily	321544	6	136	8.76892e-14	64.4393	cl01521	Peptidase_S78 superfamily	-	-	Caudovirus prohead serine protease; Family of Caudovirus prohead serine proteases also found in a number of bacteria possibly as the result of horizontal transfer.
Q#480 - >Contig_360_2 # 436 # 1125 # 1 # ID=360_2;partial=00;start_type=ATG;rbs_motif=GGA/GAG/AGG;rbs_spacer=3-4bp;gc_cont=0.478[# 436 # 1125 # 1 # ID=360_2;partial=00;start_type=ATG;rbs_motif=GGA/GAG/AGG;rbs_spacer=3-4bp;gc_cont=0.478]	superfamily	321544	103	186	0.00345839	36.571	cl01521	Peptidase_S78 superfamily	N	-	Caudovirus prohead serine protease; Family of Caudovirus prohead serine proteases also found in a number of bacteria possibly as the result of horizontal transfer.
Q#497 - >Contig_371_1 # 4 # 1092 # -1 # ID=371_1;partial=00;start_type=ATG;rbs_motif=AGGAGG;rbs_spacer=11-12bp;gc_cont=0.375[# 4 # 1092 # -1 # ID=371_1;partial=00;start_type=ATG;rbs_motif=AGGAGG;rbs_spacer=11-12bp;gc_cont=0.375]	specific	309640	174	329	2.9854e-47	157.524	pfam04586	Peptidase_S78	-	cl01521	Caudovirus prohead serine protease; Family of Caudovirus prohead serine proteases also found in a number of bacteria possibly as the result of horizontal transfer.
Q#615 - >Contig_452_2 # 483 # 827 # 1 # ID=452_2;partial=00;start_type=ATG;rbs_motif=None;rbs_spacer=None;gc_cont=0.414[# 483 # 827 # 1 # ID=452_2;partial=00;start_type=ATG;rbs_motif=None;rbs_spacer=None;gc_cont=0.414]	superfamily	321544	2	98	2.21994e-24	90.4989	cl01521	Peptidase_S78 superfamily	C	-	Caudovirus prohead serine protease; Family of Caudovirus prohead serine proteases also found in a number of bacteria possibly as the result of horizontal transfer.
Q#639 - >Contig_471_1 # 1 # 627 # -1 # ID=471_1;partial=10;start_type=ATG;rbs_motif=GGAG/GAGG;rbs_spacer=5-10bp;gc_cont=0.488[# 1 # 627 # -1 # ID=471_1;partial=10;start_type=ATG;rbs_motif=GGAG/GAGG;rbs_spacer=5-10bp;gc_cont=0.488]	superfamily	321544	44	152	2.38127e-09	53.6537	cl01521	Peptidase_S78 superfamily	N	-	Caudovirus prohead serine protease; Family of Caudovirus prohead serine proteases also found in a number of bacteria possibly as the result of horizontal transfer.
Q#1098 - >Contig_881_1 # 2 # 442 # 1 # ID=881_1;partial=10;start_type=Edge;rbs_motif=None;rbs_spacer=None;gc_cont=0.392[# 2 # 442 # 1 # ID=881_1;partial=10;start_type=Edge;rbs_motif=None;rbs_spacer=None;gc_cont=0.392]	superfamily	321544	1	138	8.14164e-16	69.0617	cl01521	Peptidase_S78 superfamily	-	-	Caudovirus prohead serine protease; Family of Caudovirus prohead serine proteases also found in a number of bacteria possibly as the result of horizontal transfer.
Q#1774 - >Contig_1642_1 # 20 # 463 # -1 # ID=1642_1;partial=00;start_type=ATG;rbs_motif=AGGAG;rbs_spacer=5-10bp;gc_cont=0.489[# 20 # 463 # -1 # ID=1642_1;partial=00;start_type=ATG;rbs_motif=AGGAG;rbs_spacer=5-10bp;gc_cont=0.489]	superfamily	321544	48	144	1.2467e-09	53.1346	cl01521	Peptidase_S78 superfamily	N	-	Caudovirus prohead serine protease; Family of Caudovirus prohead serine proteases also found in a number of bacteria possibly as the result of horizontal transfer.
Q#1878 - >Contig_1736_1 # 1 # 462 # -1 # ID=1736_1;partial=10;start_type=GTG;rbs_motif=GGA/GAG/AGG;rbs_spacer=11-12bp;gc_cont=0.563[# 1 # 462 # -1 # ID=1736_1;partial=10;start_type=GTG;rbs_motif=GGA/GAG/AGG;rbs_spacer=11-12bp;gc_cont=0.563]	superfamily	321544	14	56	0.000123803	39.6526	cl01521	Peptidase_S78 superfamily	N	-	Caudovirus prohead serine protease; Family of Caudovirus prohead serine proteases also found in a number of bacteria possibly as the result of horizontal transfer.
Q#1879 - >Contig_1736_2 # 459 # 803 # -1 # ID=1736_2;partial=00;start_type=ATG;rbs_motif=None;rbs_spacer=None;gc_cont=0.557[# 459 # 803 # -1 # ID=1736_2;partial=00;start_type=ATG;rbs_motif=None;rbs_spacer=None;gc_cont=0.557]	superfamily	321544	18	92	1.03022e-27	98.9733	cl01521	Peptidase_S78 superfamily	C	-	Caudovirus prohead serine protease; Family of Caudovirus prohead serine proteases also found in a number of bacteria possibly as the result of horizontal transfer.
Q#2047 - >Contig_1897_1 # 2 # 475 # -1 # ID=1897_1;partial=10;start_type=ATG;rbs_motif=GGAG/GAGG;rbs_spacer=5-10bp;gc_cont=0.333[# 2 # 475 # -1 # ID=1897_1;partial=10;start_type=ATG;rbs_motif=GGAG/GAGG;rbs_spacer=5-10bp;gc_cont=0.333]	superfamily	321544	17	157	1.76332e-19	79.3282	cl01521	Peptidase_S78 superfamily	-	-	Caudovirus prohead serine protease; Family of Caudovirus prohead serine proteases also found in a number of bacteria possibly as the result of horizontal transfer.
Q#2271 - >Contig_2141_2 # 233 # 724 # -1 # ID=2141_2;partial=00;start_type=ATG;rbs_motif=AGGA;rbs_spacer=5-10bp;gc_cont=0.372[# 233 # 724 # -1 # ID=2141_2;partial=00;start_type=ATG;rbs_motif=AGGA;rbs_spacer=5-10bp;gc_cont=0.372]	superfamily	321544	13	157	2.25374e-20	82.0246	cl01521	Peptidase_S78 superfamily	-	-	Caudovirus prohead serine protease; Family of Caudovirus prohead serine proteases also found in a number of bacteria possibly as the result of horizontal transfer.
Q#2409 - >Contig_2318_1 # 3 # 767 # 1 # ID=2318_1;partial=11;start_type=Edge;rbs_motif=None;rbs_spacer=None;gc_cont=0.477[# 3 # 767 # 1 # ID=2318_1;partial=11;start_type=Edge;rbs_motif=None;rbs_spacer=None;gc_cont=0.477]	superfamily	321544	9	93	0.000109096	41.1934	cl01521	Peptidase_S78 superfamily	N	-	Caudovirus prohead serine protease; Family of Caudovirus prohead serine proteases also found in a number of bacteria possibly as the result of horizontal transfer.
Q#2822 - >Contig_2933_3 # 321 # 638 # -1 # ID=2933_3;partial=01;start_type=Edge;rbs_motif=None;rbs_spacer=None;gc_cont=0.503[# 321 # 638 # -1 # ID=2933_3;partial=01;start_type=Edge;rbs_motif=None;rbs_spacer=None;gc_cont=0.503]	superfamily	321544	24	69	9.3571e-08	46.9714	cl01521	Peptidase_S78 superfamily	N	-	Caudovirus prohead serine protease; Family of Caudovirus prohead serine proteases also found in a number of bacteria possibly as the result of horizontal transfer.
Q#3152 - >Contig_3513_1 # 2 # 553 # -1 # ID=3513_1;partial=11;start_type=Edge;rbs_motif=None;rbs_spacer=None;gc_cont=0.346[# 2 # 553 # -1 # ID=3513_1;partial=11;start_type=Edge;rbs_motif=None;rbs_spacer=None;gc_cont=0.346]	superfamily	321544	30	168	2.81925e-10	55.831	cl01521	Peptidase_S78 superfamily	-	-	Caudovirus prohead serine protease; Family of Caudovirus prohead serine proteases also found in a number of bacteria possibly as the result of horizontal transfer.
Q#1024 - >Contig_4174_1 # 1 # 414 # 1 # ID=4174_1;partial=10;start_type=Edge;rbs_motif=None;rbs_spacer=None;gc_cont=0.423[# 1 # 414 # 1 # ID=4174_1;partial=10;start_type=Edge;rbs_motif=None;rbs_spacer=None;gc_cont=0.423]	superfamily	337040	40	103	0.00023013	37.4061	cl38270	CbbQ_C superfamily	-	-	CbbQ/NirQ/NorQ C-terminal; This domain is found at the C-terminus of proteins of the CbbQ/NirQ/NorQ family of proteins which play a role in the post-translational activation of Rubisco. It is also found in the Thauera aromatica TutH protein which is similar to the CbbQ/NirQ/NorQ family, as well as in putative chaperones. The ATPase family associated with various cellular activities (AAA) pfam0772…
Q#243 - >Contig_218_5 # 1591 # 1905 # -1 # ID=218_5;partial=00;start_type=ATG;rbs_motif=GGA/GAG/AGG;rbs_spacer=5-10bp;gc_cont=0.651[# 1591 # 1905 # -1 # ID=218_5;partial=00;start_type=ATG;rbs_motif=GGA/GAG/AGG;rbs_spacer=5-10bp;gc_cont=0.651]	multi-dom	227434	37	103	0.00666055	34.2113	COG5103	CDC39	NC	-	Cell division control protein, negative regulator of transcription [Cell division and chromosome partitioning / Transcription]; Cell division control protein, negative regulator of transcription [Cell division and chromosome partitioning / Transcription].
Q#162 - >Contig_170_3 # 1054 # 1557 # -1 # ID=170_3;partial=01;start_type=Edge;rbs_motif=None;rbs_spacer=None;gc_cont=0.665[# 1054 # 1557 # -1 # ID=170_3;partial=01;start_type=Edge;rbs_motif=None;rbs_spacer=None;gc_cont=0.665]	superfamily	357139	33	114	0.00764316	34.2174	cl30263	PRK14127 superfamily	N	-	cell division protein GpsB; Provisional
Q#321 - >Contig_49_3 # 1251 # 2222 # 1 # ID=49_3;partial=00;start_type=GTG;rbs_motif=AGGA;rbs_spacer=5-10bp;gc_cont=0.574[# 1251 # 2222 # 1 # ID=49_3;partial=00;start_type=GTG;rbs_motif=AGGA;rbs_spacer=5-10bp;gc_cont=0.574]	multi-dom	235316	101	211	0.00155259	40.3257	PRK04863	mukB	NC	-	cell division protein MukB; Provisional
Q#1157 - >Contig_1311_2 # 168 # 476 # -1 # ID=1311_2;partial=00;start_type=ATG;rbs_motif=GGA/GAG/AGG;rbs_spacer=5-10bp;gc_cont=0.515[# 168 # 476 # -1 # ID=1311_2;partial=00;start_type=ATG;rbs_motif=GGA/GAG/AGG;rbs_spacer=5-10bp;gc_cont=0.515]	multi-dom	235124	3	91	0.00763515	33.8554	PRK03427	PRK03427	NC	-	cell division protein ZipA; Provisional
Q#800 - >Contig_232_2 # 1004 # 1648 # 1 # ID=232_2;partial=00;start_type=TTG;rbs_motif=GGA/GAG/AGG;rbs_spacer=5-10bp;gc_cont=0.428[# 1004 # 1648 # 1 # ID=232_2;partial=00;start_type=TTG;rbs_motif=GGA/GAG/AGG;rbs_spacer=5-10bp;gc_cont=0.428]	superfamily	321052	52	161	0.000960014	38.9437	cl00581	LytR_cpsA_psr superfamily	C	-	Cell envelope-related transcriptional attenuator domain; Cell envelope-related transcriptional attenuator domain.
Q#1973 - >Contig_1046_2 # 228 # 623 # 1 # ID=1046_2;partial=00;start_type=ATG;rbs_motif=GGAGG;rbs_spacer=5-10bp;gc_cont=0.467[# 228 # 623 # 1 # ID=1046_2;partial=00;start_type=ATG;rbs_motif=GGAGG;rbs_spacer=5-10bp;gc_cont=0.467]	specific	336709	31	128	2.00664e-22	84.4996	pfam07486	Hydrolase_2	-	cl38231	Cell Wall Hydrolase; These enzymes have been implicated in cell wall hydrolysis, most extensively in Bacillus subtilis. For instance Bacillus subtilis steB is expressed during sporulation as an inactive form and then deposited on the cell outer cortex. During germination the the enzyme is activated and hydrolyzes the cortex. A similar role is carried out by the partially redundant Bacillus subtil…
Q#2919 - >Contig_1929_1 # 2 # 340 # -1 # ID=1929_1;partial=10;start_type=ATG;rbs_motif=GGA/GAG/AGG;rbs_spacer=5-10bp;gc_cont=0.407[# 2 # 340 # -1 # ID=1929_1;partial=10;start_type=ATG;rbs_motif=GGA/GAG/AGG;rbs_spacer=5-10bp;gc_cont=0.407]	specific	336709	35	112	6.99898e-20	77.1808	pfam07486	Hydrolase_2	C	cl38231	Cell Wall Hydrolase; These enzymes have been implicated in cell wall hydrolysis, most extensively in Bacillus subtilis. For instance Bacillus subtilis steB is expressed during sporulation as an inactive form and then deposited on the cell outer cortex. During germination the the enzyme is activated and hydrolyzes the cortex. A similar role is carried out by the partially redundant Bacillus subtil…
Q#294 - >Contig_3287_1 # 42 # 407 # -1 # ID=3287_1;partial=00;start_type=ATG;rbs_motif=AGGAG/GGAGG;rbs_spacer=11-12bp;gc_cont=0.522[# 42 # 407 # -1 # ID=3287_1;partial=00;start_type=ATG;rbs_motif=AGGAG/GGAGG;rbs_spacer=11-12bp;gc_cont=0.522]	specific	336709	19	112	4.69975e-23	85.6552	pfam07486	Hydrolase_2	C	cl38231	Cell Wall Hydrolase; These enzymes have been implicated in cell wall hydrolysis, most extensively in Bacillus subtilis. For instance Bacillus subtilis steB is expressed during sporulation as an inactive form and then deposited on the cell outer cortex. During germination the the enzyme is activated and hydrolyzes the cortex. A similar role is carried out by the partially redundant Bacillus subtil…
Q#1524 - >Contig_4885_1 # 2 # 349 # 1 # ID=4885_1;partial=10;start_type=Edge;rbs_motif=None;rbs_spacer=None;gc_cont=0.385[# 2 # 349 # 1 # ID=4885_1;partial=10;start_type=Edge;rbs_motif=None;rbs_spacer=None;gc_cont=0.385]	specific	336709	1	110	2.86245e-19	75.64	pfam07486	Hydrolase_2	-	cl38231	Cell Wall Hydrolase; These enzymes have been implicated in cell wall hydrolysis, most extensively in Bacillus subtilis. For instance Bacillus subtilis steB is expressed during sporulation as an inactive form and then deposited on the cell outer cortex. During germination the the enzyme is activated and hydrolyzes the cortex. A similar role is carried out by the partially redundant Bacillus subtil…
Q#976 - >Contig_1163_2 # 569 # 967 # 1 # ID=1163_2;partial=00;start_type=ATG;rbs_motif=None;rbs_spacer=None;gc_cont=0.491[# 569 # 967 # 1 # ID=1163_2;partial=00;start_type=ATG;rbs_motif=None;rbs_spacer=None;gc_cont=0.491]	specific	336709	29	132	1.50628e-27	97.5964	pfam07486	Hydrolase_2	-	cl38231	Cell Wall Hydrolase; These enzymes have been implicated in cell wall hydrolysis, most extensively in Bacillus subtilis. For instance Bacillus subtilis steB is expressed during sporulation as an inactive form and then deposited on the cell outer cortex. During germination the the enzyme is activated and hydrolyzes the cortex. A similar role is carried out by the partially redundant Bacillus subtil…
Q#259 - >Contig_4513_1 # 2 # 412 # 1 # ID=4513_1;partial=10;start_type=Edge;rbs_motif=None;rbs_spacer=None;gc_cont=0.472[# 2 # 412 # 1 # ID=4513_1;partial=10;start_type=Edge;rbs_motif=None;rbs_spacer=None;gc_cont=0.472]	specific	336709	20	132	1.52794e-31	107.612	pfam07486	Hydrolase_2	-	cl38231	Cell Wall Hydrolase; These enzymes have been implicated in cell wall hydrolysis, most extensively in Bacillus subtilis. For instance Bacillus subtilis steB is expressed during sporulation as an inactive form and then deposited on the cell outer cortex. During germination the the enzyme is activated and hydrolyzes the cortex. A similar role is carried out by the partially redundant Bacillus subtil…
Q#1653 - >Contig_1513_1 # 108 # 458 # -1 # ID=1513_1;partial=00;start_type=ATG;rbs_motif=None;rbs_spacer=None;gc_cont=0.302[# 108 # 458 # -1 # ID=1513_1;partial=00;start_type=ATG;rbs_motif=None;rbs_spacer=None;gc_cont=0.302]	specific	336709	5	115	3.66524e-28	98.3668	pfam07486	Hydrolase_2	-	cl38231	Cell Wall Hydrolase; These enzymes have been implicated in cell wall hydrolysis, most extensively in Bacillus subtilis. For instance Bacillus subtilis steB is expressed during sporulation as an inactive form and then deposited on the cell outer cortex. During germination the the enzyme is activated and hydrolyzes the cortex. A similar role is carried out by the partially redundant Bacillus subtil…
Q#2313 - >Contig_2202_3 # 290 # 649 # -1 # ID=2202_3;partial=00;start_type=ATG;rbs_motif=None;rbs_spacer=None;gc_cont=0.494[# 290 # 649 # -1 # ID=2202_3;partial=00;start_type=ATG;rbs_motif=None;rbs_spacer=None;gc_cont=0.494]	specific	336709	2	115	1.36158e-31	107.226	pfam07486	Hydrolase_2	-	cl38231	Cell Wall Hydrolase; These enzymes have been implicated in cell wall hydrolysis, most extensively in Bacillus subtilis. For instance Bacillus subtilis steB is expressed during sporulation as an inactive form and then deposited on the cell outer cortex. During germination the the enzyme is activated and hydrolyzes the cortex. A similar role is carried out by the partially redundant Bacillus subtil…
Q#1675 - >Contig_1555_3 # 825 # 1124 # -1 # ID=1555_3;partial=00;start_type=ATG;rbs_motif=None;rbs_spacer=None;gc_cont=0.417[# 825 # 1124 # -1 # ID=1555_3;partial=00;start_type=ATG;rbs_motif=None;rbs_spacer=None;gc_cont=0.417]	multi-dom	225990	21	80	0.00521388	34.3106	COG3459	COG3459	NC	-	Cellobiose phosphorylase [Carbohydrate transport and metabolism]; Cellobiose phosphorylase [Carbohydrate transport and metabolism].
Q#326 - >Contig_4591_1 # 2 # 325 # -1 # ID=4591_1;partial=10;start_type=ATG;rbs_motif=AGGAG;rbs_spacer=5-10bp;gc_cont=0.478[# 2 # 325 # -1 # ID=4591_1;partial=10;start_type=ATG;rbs_motif=AGGAG;rbs_spacer=5-10bp;gc_cont=0.478]	superfamily	353244	13	40	0.00972604	33.8853	cl11403	pepsin_retropepsin_like superfamily	C	-	Cellular and retroviral pepsin-like aspartate proteases; This family includes both cellular and retroviral pepsin-like aspartate proteases. The cellular pepsin and pepsin-like enzymes are twice as long as their retroviral counterparts. The cellular pepsin-like aspartic proteases are found in mammals, plants, fungi and bacteria. These well known and extensively characterized enzymes include pepsin…
Q#719 - >Contig_3778_2 # 149 # 697 # -1 # ID=3778_2;partial=00;start_type=ATG;rbs_motif=None;rbs_spacer=None;gc_cont=0.528[# 149 # 697 # -1 # ID=3778_2;partial=00;start_type=ATG;rbs_motif=None;rbs_spacer=None;gc_cont=0.528]	superfamily	351630	5	56	0.000566682	36.4246	cl01887	ChaB superfamily	-	-	ChaB; This family of proteins contain a conserved 60 residue region. This protein is known as ChaB in E. coli and is found next to ChaA which is a cation transporter protein. ChaB may be regulate ChaA function in some way.
Q#459 - >Contig_89_2 # 204 # 965 # 1 # ID=89_2;partial=00;start_type=GTG;rbs_motif=GGAG/GAGG;rbs_spacer=5-10bp;gc_cont=0.588[# 204 # 965 # 1 # ID=89_2;partial=00;start_type=GTG;rbs_motif=GGAG/GAGG;rbs_spacer=5-10bp;gc_cont=0.588]	specific	338987	189	235	1.11643e-10	55.3127	pfam13884	Peptidase_S74	-	cl16452	Chaperone of endosialidase; This is the very C-terminal, chaperone, domain of the bacteriophage protein endosialidase. It releases itself, via the serine-lysine dyad at the N-terminus, from the remainder of the end-tail-spike. Cleavage occurs after the threonine which is the final residue of the End-tail-spike family, pfam12219. The endosialidase protein forms homotrimeric molecules in bacterioph…
Q#567 - >Contig_134_3 # 1099 # 1890 # 1 # ID=134_3;partial=00;start_type=TTG;rbs_motif=GGA/GAG/AGG;rbs_spacer=5-10bp;gc_cont=0.509[# 1099 # 1890 # 1 # ID=134_3;partial=00;start_type=TTG;rbs_motif=GGA/GAG/AGG;rbs_spacer=5-10bp;gc_cont=0.509]	specific	338987	189	239	2.25808e-11	57.6239	pfam13884	Peptidase_S74	-	cl16452	Chaperone of endosialidase; This is the very C-terminal, chaperone, domain of the bacteriophage protein endosialidase. It releases itself, via the serine-lysine dyad at the N-terminus, from the remainder of the end-tail-spike. Cleavage occurs after the threonine which is the final residue of the End-tail-spike family, pfam12219. The endosialidase protein forms homotrimeric molecules in bacterioph…
Q#664 - >Contig_171_5 # 1844 # 2440 # -1 # ID=171_5;partial=00;start_type=ATG;rbs_motif=AGxAG;rbs_spacer=11-12bp;gc_cont=0.531[# 1844 # 2440 # -1 # ID=171_5;partial=00;start_type=ATG;rbs_motif=AGxAG;rbs_spacer=11-12bp;gc_cont=0.531]	specific	338987	129	181	8.046e-09	49.5347	pfam13884	Peptidase_S74	-	cl16452	Chaperone of endosialidase; This is the very C-terminal, chaperone, domain of the bacteriophage protein endosialidase. It releases itself, via the serine-lysine dyad at the N-terminus, from the remainder of the end-tail-spike. Cleavage occurs after the threonine which is the final residue of the End-tail-spike family, pfam12219. The endosialidase protein forms homotrimeric molecules in bacterioph…
Q#1984 - >Contig_1058_2 # 408 # 860 # -1 # ID=1058_2;partial=01;start_type=Edge;rbs_motif=None;rbs_spacer=None;gc_cont=0.625[# 408 # 860 # -1 # ID=1058_2;partial=01;start_type=Edge;rbs_motif=None;rbs_spacer=None;gc_cont=0.625]	specific	338987	23	66	0.000217854	37.2083	pfam13884	Peptidase_S74	-	cl16452	Chaperone of endosialidase; This is the very C-terminal, chaperone, domain of the bacteriophage protein endosialidase. It releases itself, via the serine-lysine dyad at the N-terminus, from the remainder of the end-tail-spike. Cleavage occurs after the threonine which is the final residue of the End-tail-spike family, pfam12219. The endosialidase protein forms homotrimeric molecules in bacterioph…
Q#2626 - >Contig_1588_1 # 3 # 671 # 1 # ID=1588_1;partial=10;start_type=Edge;rbs_motif=None;rbs_spacer=None;gc_cont=0.586[# 3 # 671 # 1 # ID=1588_1;partial=10;start_type=Edge;rbs_motif=None;rbs_spacer=None;gc_cont=0.586]	specific	338987	154	198	9.2076e-07	44.5271	pfam13884	Peptidase_S74	-	cl16452	Chaperone of endosialidase; This is the very C-terminal, chaperone, domain of the bacteriophage protein endosialidase. It releases itself, via the serine-lysine dyad at the N-terminus, from the remainder of the end-tail-spike. Cleavage occurs after the threonine which is the final residue of the End-tail-spike family, pfam12219. The endosialidase protein forms homotrimeric molecules in bacterioph…
Q#3171 - >Contig_2303_1 # 2 # 643 # 1 # ID=2303_1;partial=10;start_type=Edge;rbs_motif=None;rbs_spacer=None;gc_cont=0.634[# 2 # 643 # 1 # ID=2303_1;partial=10;start_type=Edge;rbs_motif=None;rbs_spacer=None;gc_cont=0.634]	specific	338987	141	186	5.38191e-07	44.9123	pfam13884	Peptidase_S74	-	cl16452	Chaperone of endosialidase; This is the very C-terminal, chaperone, domain of the bacteriophage protein endosialidase. It releases itself, via the serine-lysine dyad at the N-terminus, from the remainder of the end-tail-spike. Cleavage occurs after the threonine which is the final residue of the End-tail-spike family, pfam12219. The endosialidase protein forms homotrimeric molecules in bacterioph…
Q#3388 - >Contig_2459_1 # 1 # 498 # 1 # ID=2459_1;partial=10;start_type=Edge;rbs_motif=None;rbs_spacer=None;gc_cont=0.586[# 1 # 498 # 1 # ID=2459_1;partial=10;start_type=Edge;rbs_motif=None;rbs_spacer=None;gc_cont=0.586]	specific	338987	104	148	7.3208e-06	41.0603	pfam13884	Peptidase_S74	-	cl16452	Chaperone of endosialidase; This is the very C-terminal, chaperone, domain of the bacteriophage protein endosialidase. It releases itself, via the serine-lysine dyad at the N-terminus, from the remainder of the end-tail-spike. Cleavage occurs after the threonine which is the final residue of the End-tail-spike family, pfam12219. The endosialidase protein forms homotrimeric molecules in bacterioph…
Q#3412 - >Contig_2481_3 # 482 # 1111 # -1 # ID=2481_3;partial=01;start_type=Edge;rbs_motif=None;rbs_spacer=None;gc_cont=0.592[# 482 # 1111 # -1 # ID=2481_3;partial=01;start_type=Edge;rbs_motif=None;rbs_spacer=None;gc_cont=0.592]	specific	338987	125	171	4.07774e-08	47.9939	pfam13884	Peptidase_S74	-	cl16452	Chaperone of endosialidase; This is the very C-terminal, chaperone, domain of the bacteriophage protein endosialidase. It releases itself, via the serine-lysine dyad at the N-terminus, from the remainder of the end-tail-spike. Cleavage occurs after the threonine which is the final residue of the End-tail-spike family, pfam12219. The endosialidase protein forms homotrimeric molecules in bacterioph…
Q#3670 - >Contig_2708_4 # 672 # 1004 # -1 # ID=2708_4;partial=01;start_type=Edge;rbs_motif=None;rbs_spacer=None;gc_cont=0.462[# 672 # 1004 # -1 # ID=2708_4;partial=01;start_type=Edge;rbs_motif=None;rbs_spacer=None;gc_cont=0.462]	specific	338987	8	66	1.90026e-09	49.1495	pfam13884	Peptidase_S74	-	cl16452	Chaperone of endosialidase; This is the very C-terminal, chaperone, domain of the bacteriophage protein endosialidase. It releases itself, via the serine-lysine dyad at the N-terminus, from the remainder of the end-tail-spike. Cleavage occurs after the threonine which is the final residue of the End-tail-spike family, pfam12219. The endosialidase protein forms homotrimeric molecules in bacterioph…
Q#814 - >Contig_3906_1 # 2 # 583 # 1 # ID=3906_1;partial=10;start_type=Edge;rbs_motif=None;rbs_spacer=None;gc_cont=0.505[# 2 # 583 # 1 # ID=3906_1;partial=10;start_type=Edge;rbs_motif=None;rbs_spacer=None;gc_cont=0.505]	specific	338987	57	141	2.69872e-06	42.9863	pfam13884	Peptidase_S74	-	cl16452	Chaperone of endosialidase; This is the very C-terminal, chaperone, domain of the bacteriophage protein endosialidase. It releases itself, via the serine-lysine dyad at the N-terminus, from the remainder of the end-tail-spike. Cleavage occurs after the threonine which is the final residue of the End-tail-spike family, pfam12219. The endosialidase protein forms homotrimeric molecules in bacterioph…
Q#1021 - >Contig_4171_1 # 3 # 584 # 1 # ID=4171_1;partial=10;start_type=Edge;rbs_motif=None;rbs_spacer=None;gc_cont=0.347[# 3 # 584 # 1 # ID=4171_1;partial=10;start_type=Edge;rbs_motif=None;rbs_spacer=None;gc_cont=0.347]	specific	338987	87	147	3.85336e-09	50.3051	pfam13884	Peptidase_S74	-	cl16452	Chaperone of endosialidase; This is the very C-terminal, chaperone, domain of the bacteriophage protein endosialidase. It releases itself, via the serine-lysine dyad at the N-terminus, from the remainder of the end-tail-spike. Cleavage occurs after the threonine which is the final residue of the End-tail-spike family, pfam12219. The endosialidase protein forms homotrimeric molecules in bacterioph…
Q#1154 - >Contig_4365_1 # 1 # 306 # 1 # ID=4365_1;partial=10;start_type=Edge;rbs_motif=None;rbs_spacer=None;gc_cont=0.448[# 1 # 306 # 1 # ID=4365_1;partial=10;start_type=Edge;rbs_motif=None;rbs_spacer=None;gc_cont=0.448]	specific	338987	1	55	4.51947e-06	40.2899	pfam13884	Peptidase_S74	-	cl16452	Chaperone of endosialidase; This is the very C-terminal, chaperone, domain of the bacteriophage protein endosialidase. It releases itself, via the serine-lysine dyad at the N-terminus, from the remainder of the end-tail-spike. Cleavage occurs after the threonine which is the final residue of the End-tail-spike family, pfam12219. The endosialidase protein forms homotrimeric molecules in bacterioph…
Q#1933 - >Contig_5492_1 # 1 # 348 # 1 # ID=5492_1;partial=10;start_type=Edge;rbs_motif=None;rbs_spacer=None;gc_cont=0.374[# 1 # 348 # 1 # ID=5492_1;partial=10;start_type=Edge;rbs_motif=None;rbs_spacer=None;gc_cont=0.374]	specific	338987	22	70	5.35485e-12	56.0831	pfam13884	Peptidase_S74	-	cl16452	Chaperone of endosialidase; This is the very C-terminal, chaperone, domain of the bacteriophage protein endosialidase. It releases itself, via the serine-lysine dyad at the N-terminus, from the remainder of the end-tail-spike. Cleavage occurs after the threonine which is the final residue of the End-tail-spike family, pfam12219. The endosialidase protein forms homotrimeric molecules in bacterioph…
Q#2053 - >Contig_5692_1 # 3 # 596 # -1 # ID=5692_1;partial=11;start_type=Edge;rbs_motif=None;rbs_spacer=None;gc_cont=0.382[# 3 # 596 # -1 # ID=5692_1;partial=11;start_type=Edge;rbs_motif=None;rbs_spacer=None;gc_cont=0.382]	specific	338987	167	197	0.000211982	37.5935	pfam13884	Peptidase_S74	C	cl16452	Chaperone of endosialidase; This is the very C-terminal, chaperone, domain of the bacteriophage protein endosialidase. It releases itself, via the serine-lysine dyad at the N-terminus, from the remainder of the end-tail-spike. Cleavage occurs after the threonine which is the final residue of the End-tail-spike family, pfam12219. The endosialidase protein forms homotrimeric molecules in bacterioph…
Q#195 - >Contig_530_3 # 480 # 1508 # -1 # ID=530_3;partial=00;start_type=ATG;rbs_motif=GGAGG;rbs_spacer=5-10bp;gc_cont=0.339[# 480 # 1508 # -1 # ID=530_3;partial=00;start_type=ATG;rbs_motif=GGAGG;rbs_spacer=5-10bp;gc_cont=0.339]	specific	338987	300	341	0.000426076	37.5935	pfam13884	Peptidase_S74	-	cl16452	Chaperone of endosialidase; This is the very C-terminal, chaperone, domain of the bacteriophage protein endosialidase. It releases itself, via the serine-lysine dyad at the N-terminus, from the remainder of the end-tail-spike. Cleavage occurs after the threonine which is the final residue of the End-tail-spike family, pfam12219. The endosialidase protein forms homotrimeric molecules in bacterioph…
Q#364 - >Contig_650_6 # 956 # 1513 # -1 # ID=650_6;partial=00;start_type=TTG;rbs_motif=AGxAG;rbs_spacer=3-4bp;gc_cont=0.392[# 956 # 1513 # -1 # ID=650_6;partial=00;start_type=TTG;rbs_motif=AGxAG;rbs_spacer=3-4bp;gc_cont=0.392]	specific	338987	83	131	8.91897e-10	51.8459	pfam13884	Peptidase_S74	-	cl16452	Chaperone of endosialidase; This is the very C-terminal, chaperone, domain of the bacteriophage protein endosialidase. It releases itself, via the serine-lysine dyad at the N-terminus, from the remainder of the end-tail-spike. Cleavage occurs after the threonine which is the final residue of the End-tail-spike family, pfam12219. The endosialidase protein forms homotrimeric molecules in bacterioph…
Q#376 - >Contig_659_3 # 1012 # 1446 # 1 # ID=659_3;partial=00;start_type=ATG;rbs_motif=None;rbs_spacer=None;gc_cont=0.522[# 1012 # 1446 # 1 # ID=659_3;partial=00;start_type=ATG;rbs_motif=None;rbs_spacer=None;gc_cont=0.522]	specific	338987	83	127	0.000115733	37.5935	pfam13884	Peptidase_S74	-	cl16452	Chaperone of endosialidase; This is the very C-terminal, chaperone, domain of the bacteriophage protein endosialidase. It releases itself, via the serine-lysine dyad at the N-terminus, from the remainder of the end-tail-spike. Cleavage occurs after the threonine which is the final residue of the End-tail-spike family, pfam12219. The endosialidase protein forms homotrimeric molecules in bacterioph…
Q#1107 - >Contig_1265_1 # 1 # 681 # 1 # ID=1265_1;partial=10;start_type=Edge;rbs_motif=None;rbs_spacer=None;gc_cont=0.577[# 1 # 681 # 1 # ID=1265_1;partial=10;start_type=Edge;rbs_motif=None;rbs_spacer=None;gc_cont=0.577]	specific	338987	162	209	0.00361762	34.5119	pfam13884	Peptidase_S74	-	cl16452	Chaperone of endosialidase; This is the very C-terminal, chaperone, domain of the bacteriophage protein endosialidase. It releases itself, via the serine-lysine dyad at the N-terminus, from the remainder of the end-tail-spike. Cleavage occurs after the threonine which is the final residue of the End-tail-spike family, pfam12219. The endosialidase protein forms homotrimeric molecules in bacterioph…
Q#1755 - >Contig_1931_2 # 248 # 658 # 1 # ID=1931_2;partial=00;start_type=GTG;rbs_motif=None;rbs_spacer=None;gc_cont=0.392[# 248 # 658 # 1 # ID=1931_2;partial=00;start_type=GTG;rbs_motif=None;rbs_spacer=None;gc_cont=0.392]	specific	338987	79	132	3.66767e-13	59.5499	pfam13884	Peptidase_S74	-	cl16452	Chaperone of endosialidase; This is the very C-terminal, chaperone, domain of the bacteriophage protein endosialidase. It releases itself, via the serine-lysine dyad at the N-terminus, from the remainder of the end-tail-spike. Cleavage occurs after the threonine which is the final residue of the End-tail-spike family, pfam12219. The endosialidase protein forms homotrimeric molecules in bacterioph…
Q#1972 - >Contig_2229_2 # 81 # 563 # 1 # ID=2229_2;partial=00;start_type=TTG;rbs_motif=None;rbs_spacer=None;gc_cont=0.472[# 81 # 563 # 1 # ID=2229_2;partial=00;start_type=TTG;rbs_motif=None;rbs_spacer=None;gc_cont=0.472]	specific	338987	72	121	5.34743e-06	41.4455	pfam13884	Peptidase_S74	-	cl16452	Chaperone of endosialidase; This is the very C-terminal, chaperone, domain of the bacteriophage protein endosialidase. It releases itself, via the serine-lysine dyad at the N-terminus, from the remainder of the end-tail-spike. Cleavage occurs after the threonine which is the final residue of the End-tail-spike family, pfam12219. The endosialidase protein forms homotrimeric molecules in bacterioph…
Q#2207 - >Contig_2447_1 # 127 # 963 # -1 # ID=2447_1;partial=00;start_type=ATG;rbs_motif=3Base/5BMM;rbs_spacer=13-15bp;gc_cont=0.367[# 127 # 963 # -1 # ID=2447_1;partial=00;start_type=ATG;rbs_motif=3Base/5BMM;rbs_spacer=13-15bp;gc_cont=0.367]	specific	338987	211	251	0.00133588	36.0527	pfam13884	Peptidase_S74	-	cl16452	Chaperone of endosialidase; This is the very C-terminal, chaperone, domain of the bacteriophage protein endosialidase. It releases itself, via the serine-lysine dyad at the N-terminus, from the remainder of the end-tail-spike. Cleavage occurs after the threonine which is the final residue of the End-tail-spike family, pfam12219. The endosialidase protein forms homotrimeric molecules in bacterioph…
Q#2981 - >Contig_3563_1 # 1 # 447 # -1 # ID=3563_1;partial=10;start_type=ATG;rbs_motif=None;rbs_spacer=None;gc_cont=0.367[# 1 # 447 # -1 # ID=3563_1;partial=10;start_type=ATG;rbs_motif=None;rbs_spacer=None;gc_cont=0.367]	specific	338987	130	149	0.00152092	34.8971	pfam13884	Peptidase_S74	C	cl16452	Chaperone of endosialidase; This is the very C-terminal, chaperone, domain of the bacteriophage protein endosialidase. It releases itself, via the serine-lysine dyad at the N-terminus, from the remainder of the end-tail-spike. Cleavage occurs after the threonine which is the final residue of the End-tail-spike family, pfam12219. The endosialidase protein forms homotrimeric molecules in bacterioph…
Q#3453 - >Contig_4122_1 # 3 # 401 # 1 # ID=4122_1;partial=10;start_type=Edge;rbs_motif=None;rbs_spacer=None;gc_cont=0.449[# 3 # 401 # 1 # ID=4122_1;partial=10;start_type=Edge;rbs_motif=None;rbs_spacer=None;gc_cont=0.449]	specific	338987	36	87	4.64693e-17	69.5651	pfam13884	Peptidase_S74	-	cl16452	Chaperone of endosialidase; This is the very C-terminal, chaperone, domain of the bacteriophage protein endosialidase. It releases itself, via the serine-lysine dyad at the N-terminus, from the remainder of the end-tail-spike. Cleavage occurs after the threonine which is the final residue of the End-tail-spike family, pfam12219. The endosialidase protein forms homotrimeric molecules in bacterioph…
Q#384 - >Contig_4663_2 # 125 # 454 # -1 # ID=4663_2;partial=00;start_type=ATG;rbs_motif=None;rbs_spacer=None;gc_cont=0.318[# 125 # 454 # -1 # ID=4663_2;partial=00;start_type=ATG;rbs_motif=None;rbs_spacer=None;gc_cont=0.318]	specific	338987	2	52	8.52154e-14	60.3203	pfam13884	Peptidase_S74	-	cl16452	Chaperone of endosialidase; This is the very C-terminal, chaperone, domain of the bacteriophage protein endosialidase. It releases itself, via the serine-lysine dyad at the N-terminus, from the remainder of the end-tail-spike. Cleavage occurs after the threonine which is the final residue of the End-tail-spike family, pfam12219. The endosialidase protein forms homotrimeric molecules in bacterioph…
Q#464 - >Contig_4766_1 # 38 # 502 # -1 # ID=4766_1;partial=00;start_type=ATG;rbs_motif=None;rbs_spacer=None;gc_cont=0.329[# 38 # 502 # -1 # ID=4766_1;partial=00;start_type=ATG;rbs_motif=None;rbs_spacer=None;gc_cont=0.329]	specific	338987	74	124	6.56251e-09	49.1495	pfam13884	Peptidase_S74	-	cl16452	Chaperone of endosialidase; This is the very C-terminal, chaperone, domain of the bacteriophage protein endosialidase. It releases itself, via the serine-lysine dyad at the N-terminus, from the remainder of the end-tail-spike. Cleavage occurs after the threonine which is the final residue of the End-tail-spike family, pfam12219. The endosialidase protein forms homotrimeric molecules in bacterioph…
Q#760 - >Contig_5169_1 # 3 # 326 # 1 # ID=5169_1;partial=10;start_type=Edge;rbs_motif=None;rbs_spacer=None;gc_cont=0.478[# 3 # 326 # 1 # ID=5169_1;partial=10;start_type=Edge;rbs_motif=None;rbs_spacer=None;gc_cont=0.478]	specific	338987	38	87	5.54123e-15	63.4019	pfam13884	Peptidase_S74	-	cl16452	Chaperone of endosialidase; This is the very C-terminal, chaperone, domain of the bacteriophage protein endosialidase. It releases itself, via the serine-lysine dyad at the N-terminus, from the remainder of the end-tail-spike. Cleavage occurs after the threonine which is the final residue of the End-tail-spike family, pfam12219. The endosialidase protein forms homotrimeric molecules in bacterioph…
Q#1334 - >Contig_6067_2 # 88 # 414 # -1 # ID=6067_2;partial=00;start_type=TTG;rbs_motif=None;rbs_spacer=None;gc_cont=0.431[# 88 # 414 # -1 # ID=6067_2;partial=00;start_type=TTG;rbs_motif=None;rbs_spacer=None;gc_cont=0.431]	specific	338987	5	68	3.78385e-13	58.7795	pfam13884	Peptidase_S74	-	cl16452	Chaperone of endosialidase; This is the very C-terminal, chaperone, domain of the bacteriophage protein endosialidase. It releases itself, via the serine-lysine dyad at the N-terminus, from the remainder of the end-tail-spike. Cleavage occurs after the threonine which is the final residue of the End-tail-spike family, pfam12219. The endosialidase protein forms homotrimeric molecules in bacterioph…
Q#2014 - >Contig_7416_1 # 93 # 485 # 1 # ID=7416_1;partial=00;start_type=ATG;rbs_motif=None;rbs_spacer=None;gc_cont=0.438[# 93 # 485 # 1 # ID=7416_1;partial=00;start_type=ATG;rbs_motif=None;rbs_spacer=None;gc_cont=0.438]	specific	338987	11	81	9.38876e-15	63.4019	pfam13884	Peptidase_S74	-	cl16452	Chaperone of endosialidase; This is the very C-terminal, chaperone, domain of the bacteriophage protein endosialidase. It releases itself, via the serine-lysine dyad at the N-terminus, from the remainder of the end-tail-spike. Cleavage occurs after the threonine which is the final residue of the End-tail-spike family, pfam12219. The endosialidase protein forms homotrimeric molecules in bacterioph…
Q#2075 - >Contig_7544_1 # 3 # 341 # -1 # ID=7544_1;partial=10;start_type=GTG;rbs_motif=None;rbs_spacer=None;gc_cont=0.336[# 3 # 341 # -1 # ID=7544_1;partial=10;start_type=GTG;rbs_motif=None;rbs_spacer=None;gc_cont=0.336]	specific	338987	24	73	2.74139e-11	54.1571	pfam13884	Peptidase_S74	-	cl16452	Chaperone of endosialidase; This is the very C-terminal, chaperone, domain of the bacteriophage protein endosialidase. It releases itself, via the serine-lysine dyad at the N-terminus, from the remainder of the end-tail-spike. Cleavage occurs after the threonine which is the final residue of the End-tail-spike family, pfam12219. The endosialidase protein forms homotrimeric molecules in bacterioph…
Q#286 - >Contig_239_1 # 3 # 1379 # 1 # ID=239_1;partial=10;start_type=Edge;rbs_motif=None;rbs_spacer=None;gc_cont=0.380[# 3 # 1379 # 1 # ID=239_1;partial=10;start_type=Edge;rbs_motif=None;rbs_spacer=None;gc_cont=0.380]	specific	338987	365	413	1.67455e-11	58.7795	pfam13884	Peptidase_S74	-	cl16452	Chaperone of endosialidase; This is the very C-terminal, chaperone, domain of the bacteriophage protein endosialidase. It releases itself, via the serine-lysine dyad at the N-terminus, from the remainder of the end-tail-spike. Cleavage occurs after the threonine which is the final residue of the End-tail-spike family, pfam12219. The endosialidase protein forms homotrimeric molecules in bacterioph…
Q#642 - >Contig_473_2 # 104 # 568 # -1 # ID=473_2;partial=00;start_type=ATG;rbs_motif=None;rbs_spacer=None;gc_cont=0.368[# 104 # 568 # -1 # ID=473_2;partial=00;start_type=ATG;rbs_motif=None;rbs_spacer=None;gc_cont=0.368]	specific	338987	38	99	0.00027491	36.8231	pfam13884	Peptidase_S74	-	cl16452	Chaperone of endosialidase; This is the very C-terminal, chaperone, domain of the bacteriophage protein endosialidase. It releases itself, via the serine-lysine dyad at the N-terminus, from the remainder of the end-tail-spike. Cleavage occurs after the threonine which is the final residue of the End-tail-spike family, pfam12219. The endosialidase protein forms homotrimeric molecules in bacterioph…
Q#821 - >Contig_617_2 # 567 # 1475 # -1 # ID=617_2;partial=01;start_type=Edge;rbs_motif=None;rbs_spacer=None;gc_cont=0.518[# 567 # 1475 # -1 # ID=617_2;partial=01;start_type=Edge;rbs_motif=None;rbs_spacer=None;gc_cont=0.518]	specific	338987	186	241	2.50276e-11	57.6239	pfam13884	Peptidase_S74	-	cl16452	Chaperone of endosialidase; This is the very C-terminal, chaperone, domain of the bacteriophage protein endosialidase. It releases itself, via the serine-lysine dyad at the N-terminus, from the remainder of the end-tail-spike. Cleavage occurs after the threonine which is the final residue of the End-tail-spike family, pfam12219. The endosialidase protein forms homotrimeric molecules in bacterioph…
Q#1480 - >Contig_1236_2 # 165 # 578 # 1 # ID=1236_2;partial=00;start_type=TTG;rbs_motif=GGA/GAG/AGG;rbs_spacer=11-12bp;gc_cont=0.377[# 165 # 578 # 1 # ID=1236_2;partial=00;start_type=TTG;rbs_motif=GGA/GAG/AGG;rbs_spacer=11-12bp;gc_cont=0.377]	specific	338987	39	88	2.66464e-09	49.5347	pfam13884	Peptidase_S74	-	cl16452	Chaperone of endosialidase; This is the very C-terminal, chaperone, domain of the bacteriophage protein endosialidase. It releases itself, via the serine-lysine dyad at the N-terminus, from the remainder of the end-tail-spike. Cleavage occurs after the threonine which is the final residue of the End-tail-spike family, pfam12219. The endosialidase protein forms homotrimeric molecules in bacterioph…
Q#1484 - >Contig_1243_1 # 3 # 389 # 1 # ID=1243_1;partial=10;start_type=Edge;rbs_motif=None;rbs_spacer=None;gc_cont=0.380[# 3 # 389 # 1 # ID=1243_1;partial=10;start_type=Edge;rbs_motif=None;rbs_spacer=None;gc_cont=0.380]	specific	338987	31	77	1.19358e-05	39.9047	pfam13884	Peptidase_S74	-	cl16452	Chaperone of endosialidase; This is the very C-terminal, chaperone, domain of the bacteriophage protein endosialidase. It releases itself, via the serine-lysine dyad at the N-terminus, from the remainder of the end-tail-spike. Cleavage occurs after the threonine which is the final residue of the End-tail-spike family, pfam12219. The endosialidase protein forms homotrimeric molecules in bacterioph…
Q#1741 - >Contig_1615_1 # 35 # 448 # -1 # ID=1615_1;partial=00;start_type=GTG;rbs_motif=None;rbs_spacer=None;gc_cont=0.314[# 35 # 448 # -1 # ID=1615_1;partial=00;start_type=GTG;rbs_motif=None;rbs_spacer=None;gc_cont=0.314]	specific	338987	21	81	1.8519e-10	52.6163	pfam13884	Peptidase_S74	-	cl16452	Chaperone of endosialidase; This is the very C-terminal, chaperone, domain of the bacteriophage protein endosialidase. It releases itself, via the serine-lysine dyad at the N-terminus, from the remainder of the end-tail-spike. Cleavage occurs after the threonine which is the final residue of the End-tail-spike family, pfam12219. The endosialidase protein forms homotrimeric molecules in bacterioph…
Q#2672 - >Contig_2688_1 # 306 # 686 # 1 # ID=2688_1;partial=01;start_type=ATG;rbs_motif=None;rbs_spacer=None;gc_cont=0.373[# 306 # 686 # 1 # ID=2688_1;partial=01;start_type=ATG;rbs_motif=None;rbs_spacer=None;gc_cont=0.373]	specific	338987	69	119	4.62619e-09	48.7643	pfam13884	Peptidase_S74	-	cl16452	Chaperone of endosialidase; This is the very C-terminal, chaperone, domain of the bacteriophage protein endosialidase. It releases itself, via the serine-lysine dyad at the N-terminus, from the remainder of the end-tail-spike. Cleavage occurs after the threonine which is the final residue of the End-tail-spike family, pfam12219. The endosialidase protein forms homotrimeric molecules in bacterioph…
Q#1096 - >Contig_399_1 # 325 # 630 # -1 # ID=399_1;partial=00;start_type=ATG;rbs_motif=GGA/GAG/AGG;rbs_spacer=5-10bp;gc_cont=0.343[# 325 # 630 # -1 # ID=399_1;partial=00;start_type=ATG;rbs_motif=GGA/GAG/AGG;rbs_spacer=5-10bp;gc_cont=0.343]	multi-dom	184599	12	57	0.00546785	34.3911	PRK14277	PRK14277	N	-	chaperone protein DnaJ; Provisional
Q#134 - >Contig_154_7 # 1730 # 2107 # -1 # ID=154_7;partial=00;start_type=TTG;rbs_motif=AGGAG;rbs_spacer=5-10bp;gc_cont=0.481[# 1730 # 2107 # -1 # ID=154_7;partial=00;start_type=TTG;rbs_motif=AGGAG;rbs_spacer=5-10bp;gc_cont=0.481]	multi-dom	237653	64	119	0.000490979	38.1451	PRK14276	PRK14276	NC	-	chaperone protein DnaJ; Provisional
Q#2688 - >Contig_8_2 # 507 # 1280 # 1 # ID=8_2;partial=00;start_type=TTG;rbs_motif=GGAG/GAGG;rbs_spacer=5-10bp;gc_cont=0.633[# 507 # 1280 # 1 # ID=8_2;partial=00;start_type=TTG;rbs_motif=GGAG/GAGG;rbs_spacer=5-10bp;gc_cont=0.633]	multi-dom	274091	53	149	0.00168529	39.2162	TIGR02350	prok_dnaK	N	-	chaperone protein DnaK; Members of this family are the chaperone DnaK, of the DnaK-DnaJ-GrpE chaperone system. All members of the seed alignment were taken from completely sequenced bacterial or archaeal genomes and (except for Mycoplasma sequence) found clustered with other genes of this systems. This model excludes DnaK homologs that are not DnaK itself, such as the heat shock cognate protein H…
Q#2911 - >Contig_67_2 # 1187 # 1891 # 1 # ID=67_2;partial=00;start_type=GTG;rbs_motif=None;rbs_spacer=None;gc_cont=0.633[# 1187 # 1891 # 1 # ID=67_2;partial=00;start_type=GTG;rbs_motif=None;rbs_spacer=None;gc_cont=0.633]	multi-dom	274091	76	172	0.000320844	41.1422	TIGR02350	prok_dnaK	N	-	chaperone protein DnaK; Members of this family are the chaperone DnaK, of the DnaK-DnaJ-GrpE chaperone system. All members of the seed alignment were taken from completely sequenced bacterial or archaeal genomes and (except for Mycoplasma sequence) found clustered with other genes of this systems. This model excludes DnaK homologs that are not DnaK itself, such as the heat shock cognate protein H…
Q#2082 - >Contig_1175_1 # 3 # 347 # -1 # ID=1175_1;partial=10;start_type=ATG;rbs_motif=GGA/GAG/AGG;rbs_spacer=5-10bp;gc_cont=0.649[# 3 # 347 # -1 # ID=1175_1;partial=10;start_type=ATG;rbs_motif=GGA/GAG/AGG;rbs_spacer=5-10bp;gc_cont=0.649]	superfamily	352934	2	42	3.46282e-06	41.8014	cl09113	cpn10 superfamily	C	-	Chaperonin 10 Kd subunit (cpn10 or GroES); Cpn10 cooperates with chaperonin 60 (cpn60 or GroEL), an ATPase, to assist the folding and assembly of proteins and is found in eubacterial cytosol, as well as in the matrix of mitochondria and chloroplasts. It forms heptameric rings with a dome-like structure, forming a lid to the large cavity of the tetradecameric cpn60 cylinder and thereby tightly reg…
Q#3772 - >Contig_312_4 # 706 # 1041 # 1 # ID=312_4;partial=00;start_type=ATG;rbs_motif=None;rbs_spacer=None;gc_cont=0.354[# 706 # 1041 # 1 # ID=312_4;partial=00;start_type=ATG;rbs_motif=None;rbs_spacer=None;gc_cont=0.354]	specific	238197	7	101	1.23823e-12	58.2875	cd00320	cpn10	-	cl09113	Chaperonin 10 Kd subunit (cpn10 or GroES); Cpn10 cooperates with chaperonin 60 (cpn60 or GroEL), an ATPase, to assist the folding and assembly of proteins and is found in eubacterial cytosol, as well as in the matrix of mitochondria and chloroplasts. It forms heptameric rings with a dome-like structure, forming a lid to the large cavity of the tetradecameric cpn60 cylinder and thereby tightly reg…
Q#123 - >Contig_477_5 # 1780 # 2085 # 1 # ID=477_5;partial=00;start_type=TTG;rbs_motif=AGGA/GGAG/GAGG;rbs_spacer=11-12bp;gc_cont=0.376[# 1780 # 2085 # 1 # ID=477_5;partial=00;start_type=TTG;rbs_motif=AGGA/GGAG/GAGG;rbs_spacer=11-12bp;gc_cont=0.376]	specific	238197	25	89	5.76469e-08	45.9611	cd00320	cpn10	N	cl09113	Chaperonin 10 Kd subunit (cpn10 or GroES); Cpn10 cooperates with chaperonin 60 (cpn60 or GroEL), an ATPase, to assist the folding and assembly of proteins and is found in eubacterial cytosol, as well as in the matrix of mitochondria and chloroplasts. It forms heptameric rings with a dome-like structure, forming a lid to the large cavity of the tetradecameric cpn60 cylinder and thereby tightly reg…
Q#1078 - >Contig_1241_4 # 479 # 817 # -1 # ID=1241_4;partial=00;start_type=ATG;rbs_motif=GGA/GAG/AGG;rbs_spacer=5-10bp;gc_cont=0.472[# 479 # 817 # -1 # ID=1241_4;partial=00;start_type=ATG;rbs_motif=GGA/GAG/AGG;rbs_spacer=5-10bp;gc_cont=0.472]	superfamily	352934	18	110	2.1214e-08	47.5794	cl09113	cpn10 superfamily	-	-	Chaperonin 10 Kd subunit (cpn10 or GroES); Cpn10 cooperates with chaperonin 60 (cpn60 or GroEL), an ATPase, to assist the folding and assembly of proteins and is found in eubacterial cytosol, as well as in the matrix of mitochondria and chloroplasts. It forms heptameric rings with a dome-like structure, forming a lid to the large cavity of the tetradecameric cpn60 cylinder and thereby tightly reg…
Q#1140 - >Contig_1295_3 # 541 # 1005 # -1 # ID=1295_3;partial=00;start_type=ATG;rbs_motif=AGGAG;rbs_spacer=5-10bp;gc_cont=0.374[# 541 # 1005 # -1 # ID=1295_3;partial=00;start_type=ATG;rbs_motif=AGGAG;rbs_spacer=5-10bp;gc_cont=0.374]	specific	238197	49	144	9.52936e-14	62.5247	cd00320	cpn10	-	cl09113	Chaperonin 10 Kd subunit (cpn10 or GroES); Cpn10 cooperates with chaperonin 60 (cpn60 or GroEL), an ATPase, to assist the folding and assembly of proteins and is found in eubacterial cytosol, as well as in the matrix of mitochondria and chloroplasts. It forms heptameric rings with a dome-like structure, forming a lid to the large cavity of the tetradecameric cpn60 cylinder and thereby tightly reg…
Q#1475 - >Contig_1640_1 # 64 # 468 # -1 # ID=1640_1;partial=00;start_type=ATG;rbs_motif=AGGAG;rbs_spacer=3-4bp;gc_cont=0.412[# 64 # 468 # -1 # ID=1640_1;partial=00;start_type=ATG;rbs_motif=AGGAG;rbs_spacer=3-4bp;gc_cont=0.412]	specific	238197	29	124	2.10883e-10	53.2799	cd00320	cpn10	-	cl09113	Chaperonin 10 Kd subunit (cpn10 or GroES); Cpn10 cooperates with chaperonin 60 (cpn60 or GroEL), an ATPase, to assist the folding and assembly of proteins and is found in eubacterial cytosol, as well as in the matrix of mitochondria and chloroplasts. It forms heptameric rings with a dome-like structure, forming a lid to the large cavity of the tetradecameric cpn60 cylinder and thereby tightly reg…
Q#1486 - >Contig_1650_2 # 459 # 797 # -1 # ID=1650_2;partial=00;start_type=GTG;rbs_motif=None;rbs_spacer=None;gc_cont=0.395[# 459 # 797 # -1 # ID=1650_2;partial=00;start_type=GTG;rbs_motif=None;rbs_spacer=None;gc_cont=0.395]	specific	238197	13	103	9.18488e-07	43.2647	cd00320	cpn10	-	cl09113	Chaperonin 10 Kd subunit (cpn10 or GroES); Cpn10 cooperates with chaperonin 60 (cpn60 or GroEL), an ATPase, to assist the folding and assembly of proteins and is found in eubacterial cytosol, as well as in the matrix of mitochondria and chloroplasts. It forms heptameric rings with a dome-like structure, forming a lid to the large cavity of the tetradecameric cpn60 cylinder and thereby tightly reg…
Q#2528 - >Contig_2812_2 # 465 # 764 # -1 # ID=2812_2;partial=00;start_type=ATG;rbs_motif=AGGAG;rbs_spacer=5-10bp;gc_cont=0.377[# 465 # 764 # -1 # ID=2812_2;partial=00;start_type=ATG;rbs_motif=AGGAG;rbs_spacer=5-10bp;gc_cont=0.377]	superfamily	352934	33	78	0.000386689	35.9459	cl09113	cpn10 superfamily	C	-	Chaperonin 10 Kd subunit (cpn10 or GroES); Cpn10 cooperates with chaperonin 60 (cpn60 or GroEL), an ATPase, to assist the folding and assembly of proteins and is found in eubacterial cytosol, as well as in the matrix of mitochondria and chloroplasts. It forms heptameric rings with a dome-like structure, forming a lid to the large cavity of the tetradecameric cpn60 cylinder and thereby tightly reg…
Q#3269 - >Contig_3926_2 # 400 # 741 # -1 # ID=3926_2;partial=00;start_type=ATG;rbs_motif=AGGAG;rbs_spacer=5-10bp;gc_cont=0.368[# 400 # 741 # -1 # ID=3926_2;partial=00;start_type=ATG;rbs_motif=AGGAG;rbs_spacer=5-10bp;gc_cont=0.368]	superfamily	352934	37	71	0.00192404	34.7144	cl09113	cpn10 superfamily	C	-	Chaperonin 10 Kd subunit (cpn10 or GroES); Cpn10 cooperates with chaperonin 60 (cpn60 or GroEL), an ATPase, to assist the folding and assembly of proteins and is found in eubacterial cytosol, as well as in the matrix of mitochondria and chloroplasts. It forms heptameric rings with a dome-like structure, forming a lid to the large cavity of the tetradecameric cpn60 cylinder and thereby tightly reg…
Q#3273 - >Contig_3929_2 # 433 # 846 # -1 # ID=3929_2;partial=00;start_type=ATG;rbs_motif=AGGAG;rbs_spacer=5-10bp;gc_cont=0.331[# 433 # 846 # -1 # ID=3929_2;partial=00;start_type=ATG;rbs_motif=AGGAG;rbs_spacer=5-10bp;gc_cont=0.331]	specific	238197	30	125	1.02659e-11	56.7467	cd00320	cpn10	-	cl09113	Chaperonin 10 Kd subunit (cpn10 or GroES); Cpn10 cooperates with chaperonin 60 (cpn60 or GroEL), an ATPase, to assist the folding and assembly of proteins and is found in eubacterial cytosol, as well as in the matrix of mitochondria and chloroplasts. It forms heptameric rings with a dome-like structure, forming a lid to the large cavity of the tetradecameric cpn60 cylinder and thereby tightly reg…
Q#682 - >Contig_5060_2 # 418 # 798 # -1 # ID=5060_2;partial=01;start_type=Edge;rbs_motif=None;rbs_spacer=None;gc_cont=0.294[# 418 # 798 # -1 # ID=5060_2;partial=01;start_type=Edge;rbs_motif=None;rbs_spacer=None;gc_cont=0.294]	specific	238197	22	108	4.83416e-09	49.4279	cd00320	cpn10	-	cl09113	Chaperonin 10 Kd subunit (cpn10 or GroES); Cpn10 cooperates with chaperonin 60 (cpn60 or GroEL), an ATPase, to assist the folding and assembly of proteins and is found in eubacterial cytosol, as well as in the matrix of mitochondria and chloroplasts. It forms heptameric rings with a dome-like structure, forming a lid to the large cavity of the tetradecameric cpn60 cylinder and thereby tightly reg…
Q#2140 - >Contig_2386_1 # 1 # 309 # -1 # ID=2386_1;partial=10;start_type=ATG;rbs_motif=None;rbs_spacer=None;gc_cont=0.463[# 1 # 309 # -1 # ID=2386_1;partial=10;start_type=ATG;rbs_motif=None;rbs_spacer=None;gc_cont=0.463]	specific	197951	11	101	1.21746e-20	78.6272	smart00883	Cpn10	-	cl09113	Chaperonin 10 Kd subunit; The chaperonins are 'helper' molecules required for correct folding and subsequent assembly of some proteins. These are required for normal cell growth, and are stress-induced, acting to stabilise or protect disassembled polypeptides under heat-shock conditions. Type I chaperonins present in eubacteria, mitochondria and chloroplasts require the concerted action of 2 prot…
Q#3284 - >Contig_3941_3 # 327 # 734 # 1 # ID=3941_3;partial=00;start_type=ATG;rbs_motif=AGGAG;rbs_spacer=3-4bp;gc_cont=0.392[# 327 # 734 # 1 # ID=3941_3;partial=00;start_type=ATG;rbs_motif=AGGAG;rbs_spacer=3-4bp;gc_cont=0.392]	specific	333893	30	125	2.46575e-13	61.0613	pfam00166	Cpn10	-	cl09113	Chaperonin 10 Kd subunit; This family contains GroES and Gp31-like chaperonins. Gp31 is a functional co-chaperonin that is required for the folding and assembly of Gp23, a major capsid protein, during phage morphogenesis.
Q#934 - >Contig_305_1 # 28 # 1056 # 1 # ID=305_1;partial=00;start_type=ATG;rbs_motif=None;rbs_spacer=None;gc_cont=0.328[# 28 # 1056 # 1 # ID=305_1;partial=00;start_type=ATG;rbs_motif=None;rbs_spacer=None;gc_cont=0.328]	superfamily	351886	3	338	1.29372e-108	326.336	cl02777	chaperonin_like superfamily	C	-	chaperonin_like superfamily. Chaperonins are involved in productive folding of proteins. They share a common general morphology, a double toroid of 2 stacked rings, each composed of 7-9 subunits. There are 2 main chaperonin groups. The symmetry of type I is seven-fold and they are found in eubacteria (GroEL) and in organelles of eubacterial descent (hsp60 and RBP). The symmetry of type II is eigh…
Q#935 - >Contig_305_2 # 1125 # 1544 # 1 # ID=305_2;partial=00;start_type=ATG;rbs_motif=None;rbs_spacer=None;gc_cont=0.348[# 1125 # 1544 # 1 # ID=305_2;partial=00;start_type=ATG;rbs_motif=None;rbs_spacer=None;gc_cont=0.348]	superfamily	351886	2	133	1.40249e-46	157.233	cl02777	chaperonin_like superfamily	N	-	chaperonin_like superfamily. Chaperonins are involved in productive folding of proteins. They share a common general morphology, a double toroid of 2 stacked rings, each composed of 7-9 subunits. There are 2 main chaperonin groups. The symmetry of type I is seven-fold and they are found in eubacteria (GroEL) and in organelles of eubacterial descent (hsp60 and RBP). The symmetry of type II is eigh…
Q#1524 - >Contig_694_1 # 3 # 344 # 1 # ID=694_1;partial=10;start_type=Edge;rbs_motif=None;rbs_spacer=None;gc_cont=0.401[# 3 # 344 # 1 # ID=694_1;partial=10;start_type=Edge;rbs_motif=None;rbs_spacer=None;gc_cont=0.401]	superfamily	351886	1	111	3.94391e-49	163.371	cl02777	chaperonin_like superfamily	N	-	chaperonin_like superfamily. Chaperonins are involved in productive folding of proteins. They share a common general morphology, a double toroid of 2 stacked rings, each composed of 7-9 subunits. There are 2 main chaperonin groups. The symmetry of type I is seven-fold and they are found in eubacteria (GroEL) and in organelles of eubacterial descent (hsp60 and RBP). The symmetry of type II is eigh…
Q#2425 - >Contig_1406_3 # 824 # 1126 # 1 # ID=1406_3;partial=01;start_type=ATG;rbs_motif=GGA/GAG/AGG;rbs_spacer=5-10bp;gc_cont=0.482[# 824 # 1126 # 1 # ID=1406_3;partial=01;start_type=ATG;rbs_motif=GGA/GAG/AGG;rbs_spacer=5-10bp;gc_cont=0.482]	superfamily	351886	6	100	5.73968e-37	129.884	cl02777	chaperonin_like superfamily	C	-	chaperonin_like superfamily. Chaperonins are involved in productive folding of proteins. They share a common general morphology, a double toroid of 2 stacked rings, each composed of 7-9 subunits. There are 2 main chaperonin groups. The symmetry of type I is seven-fold and they are found in eubacteria (GroEL) and in organelles of eubacterial descent (hsp60 and RBP). The symmetry of type II is eigh…
Q#2642 - >Contig_1599_1 # 3 # 980 # 1 # ID=1599_1;partial=11;start_type=Edge;rbs_motif=None;rbs_spacer=None;gc_cont=0.384[# 3 # 980 # 1 # ID=1599_1;partial=11;start_type=Edge;rbs_motif=None;rbs_spacer=None;gc_cont=0.384]	superfamily	351886	10	326	0	532.007	cl02777	chaperonin_like superfamily	C	-	chaperonin_like superfamily. Chaperonins are involved in productive folding of proteins. They share a common general morphology, a double toroid of 2 stacked rings, each composed of 7-9 subunits. There are 2 main chaperonin groups. The symmetry of type I is seven-fold and they are found in eubacteria (GroEL) and in organelles of eubacterial descent (hsp60 and RBP). The symmetry of type II is eigh…
Q#3803 - >Contig_2824_1 # 259 # 744 # 1 # ID=2824_1;partial=00;start_type=ATG;rbs_motif=None;rbs_spacer=None;gc_cont=0.455[# 259 # 744 # 1 # ID=2824_1;partial=00;start_type=ATG;rbs_motif=None;rbs_spacer=None;gc_cont=0.455]	superfamily	351886	43	157	8.59955e-39	137.203	cl02777	chaperonin_like superfamily	C	-	chaperonin_like superfamily. Chaperonins are involved in productive folding of proteins. They share a common general morphology, a double toroid of 2 stacked rings, each composed of 7-9 subunits. There are 2 main chaperonin groups. The symmetry of type I is seven-fold and they are found in eubacteria (GroEL) and in organelles of eubacterial descent (hsp60 and RBP). The symmetry of type II is eigh…
Q#1317 - >Contig_4585_1 # 2 # 457 # -1 # ID=4585_1;partial=10;start_type=ATG;rbs_motif=None;rbs_spacer=None;gc_cont=0.471[# 2 # 457 # -1 # ID=4585_1;partial=10;start_type=ATG;rbs_motif=None;rbs_spacer=None;gc_cont=0.471]	superfamily	351886	2	152	3.60285e-53	175.337	cl02777	chaperonin_like superfamily	N	-	chaperonin_like superfamily. Chaperonins are involved in productive folding of proteins. They share a common general morphology, a double toroid of 2 stacked rings, each composed of 7-9 subunits. There are 2 main chaperonin groups. The symmetry of type I is seven-fold and they are found in eubacteria (GroEL) and in organelles of eubacterial descent (hsp60 and RBP). The symmetry of type II is eigh…
Q#2206 - >Contig_5957_1 # 3 # 569 # 1 # ID=5957_1;partial=11;start_type=Edge;rbs_motif=None;rbs_spacer=None;gc_cont=0.549[# 3 # 569 # 1 # ID=5957_1;partial=11;start_type=Edge;rbs_motif=None;rbs_spacer=None;gc_cont=0.549]	superfamily	351886	1	143	3.82175e-53	176.878	cl02777	chaperonin_like superfamily	NC	-	chaperonin_like superfamily. Chaperonins are involved in productive folding of proteins. They share a common general morphology, a double toroid of 2 stacked rings, each composed of 7-9 subunits. There are 2 main chaperonin groups. The symmetry of type I is seven-fold and they are found in eubacteria (GroEL) and in organelles of eubacterial descent (hsp60 and RBP). The symmetry of type II is eigh…
Q#183 - >Contig_515_4 # 909 # 1238 # -1 # ID=515_4;partial=00;start_type=ATG;rbs_motif=None;rbs_spacer=None;gc_cont=0.382[# 909 # 1238 # -1 # ID=515_4;partial=00;start_type=ATG;rbs_motif=None;rbs_spacer=None;gc_cont=0.382]	superfamily	351886	1	106	1.76243e-26	101.379	cl02777	chaperonin_like superfamily	N	-	chaperonin_like superfamily. Chaperonins are involved in productive folding of proteins. They share a common general morphology, a double toroid of 2 stacked rings, each composed of 7-9 subunits. There are 2 main chaperonin groups. The symmetry of type I is seven-fold and they are found in eubacteria (GroEL) and in organelles of eubacterial descent (hsp60 and RBP). The symmetry of type II is eigh…
Q#2903 - >Contig_3363_1 # 3 # 464 # 1 # ID=3363_1;partial=10;start_type=Edge;rbs_motif=None;rbs_spacer=None;gc_cont=0.351[# 3 # 464 # 1 # ID=3363_1;partial=10;start_type=Edge;rbs_motif=None;rbs_spacer=None;gc_cont=0.351]	superfamily	351886	1	136	4.76807e-36	129.499	cl02777	chaperonin_like superfamily	N	-	chaperonin_like superfamily. Chaperonins are involved in productive folding of proteins. They share a common general morphology, a double toroid of 2 stacked rings, each composed of 7-9 subunits. There are 2 main chaperonin groups. The symmetry of type I is seven-fold and they are found in eubacteria (GroEL) and in organelles of eubacterial descent (hsp60 and RBP). The symmetry of type II is eigh…
Q#365 - >Contig_4639_1 # 2 # 523 # 1 # ID=4639_1;partial=10;start_type=Edge;rbs_motif=None;rbs_spacer=None;gc_cont=0.331[# 2 # 523 # 1 # ID=4639_1;partial=10;start_type=Edge;rbs_motif=None;rbs_spacer=None;gc_cont=0.331]	superfamily	351886	1	166	1.14175e-39	140.284	cl02777	chaperonin_like superfamily	C	-	chaperonin_like superfamily. Chaperonins are involved in productive folding of proteins. They share a common general morphology, a double toroid of 2 stacked rings, each composed of 7-9 subunits. There are 2 main chaperonin groups. The symmetry of type I is seven-fold and they are found in eubacteria (GroEL) and in organelles of eubacterial descent (hsp60 and RBP). The symmetry of type II is eigh…
Q#366 - >Contig_4639_2 # 511 # 876 # 1 # ID=4639_2;partial=00;start_type=TTG;rbs_motif=None;rbs_spacer=None;gc_cont=0.328[# 511 # 876 # 1 # ID=4639_2;partial=00;start_type=TTG;rbs_motif=None;rbs_spacer=None;gc_cont=0.328]	superfamily	351886	16	109	9.58208e-18	77.1114	cl02777	chaperonin_like superfamily	NC	-	chaperonin_like superfamily. Chaperonins are involved in productive folding of proteins. They share a common general morphology, a double toroid of 2 stacked rings, each composed of 7-9 subunits. There are 2 main chaperonin groups. The symmetry of type I is seven-fold and they are found in eubacteria (GroEL) and in organelles of eubacterial descent (hsp60 and RBP). The symmetry of type II is eigh…
Q#1970 - >Contig_7314_2 # 59 # 358 # 1 # ID=7314_2;partial=00;start_type=ATG;rbs_motif=None;rbs_spacer=None;gc_cont=0.403[# 59 # 358 # 1 # ID=7314_2;partial=00;start_type=ATG;rbs_motif=None;rbs_spacer=None;gc_cont=0.403]	superfamily	351886	4	95	3.859e-43	146.447	cl02777	chaperonin_like superfamily	C	-	chaperonin_like superfamily. Chaperonins are involved in productive folding of proteins. They share a common general morphology, a double toroid of 2 stacked rings, each composed of 7-9 subunits. There are 2 main chaperonin groups. The symmetry of type I is seven-fold and they are found in eubacteria (GroEL) and in organelles of eubacterial descent (hsp60 and RBP). The symmetry of type II is eigh…
Q#2608 - >Contig_8956_1 # 3 # 368 # -1 # ID=8956_1;partial=11;start_type=Edge;rbs_motif=None;rbs_spacer=None;gc_cont=0.366[# 3 # 368 # -1 # ID=8956_1;partial=11;start_type=Edge;rbs_motif=None;rbs_spacer=None;gc_cont=0.366]	superfamily	351886	1	122	1.33222e-42	145.677	cl02777	chaperonin_like superfamily	NC	-	chaperonin_like superfamily. Chaperonins are involved in productive folding of proteins. They share a common general morphology, a double toroid of 2 stacked rings, each composed of 7-9 subunits. There are 2 main chaperonin groups. The symmetry of type I is seven-fold and they are found in eubacteria (GroEL) and in organelles of eubacterial descent (hsp60 and RBP). The symmetry of type II is eigh…
Q#1116 - >Contig_901_1 # 3 # 539 # 1 # ID=901_1;partial=10;start_type=Edge;rbs_motif=None;rbs_spacer=None;gc_cont=0.453[# 3 # 539 # 1 # ID=901_1;partial=10;start_type=Edge;rbs_motif=None;rbs_spacer=None;gc_cont=0.453]	superfamily	351886	1	156	1.1043e-61	198.834	cl02777	chaperonin_like superfamily	N	-	chaperonin_like superfamily. Chaperonins are involved in productive folding of proteins. They share a common general morphology, a double toroid of 2 stacked rings, each composed of 7-9 subunits. There are 2 main chaperonin groups. The symmetry of type I is seven-fold and they are found in eubacteria (GroEL) and in organelles of eubacterial descent (hsp60 and RBP). The symmetry of type II is eigh…
Q#2110 - >Contig_1967_2 # 132 # 893 # 1 # ID=1967_2;partial=01;start_type=ATG;rbs_motif=GGAG/GAGG;rbs_spacer=5-10bp;gc_cont=0.478[# 132 # 893 # 1 # ID=1967_2;partial=01;start_type=ATG;rbs_motif=GGAG/GAGG;rbs_spacer=5-10bp;gc_cont=0.478]	superfamily	351886	62	254	4.66313e-87	267.4	cl02777	chaperonin_like superfamily	C	-	chaperonin_like superfamily. Chaperonins are involved in productive folding of proteins. They share a common general morphology, a double toroid of 2 stacked rings, each composed of 7-9 subunits. There are 2 main chaperonin groups. The symmetry of type I is seven-fold and they are found in eubacteria (GroEL) and in organelles of eubacterial descent (hsp60 and RBP). The symmetry of type II is eigh…
Q#2597 - >Contig_2581_1 # 2 # 361 # 1 # ID=2581_1;partial=10;start_type=Edge;rbs_motif=None;rbs_spacer=None;gc_cont=0.464[# 2 # 361 # 1 # ID=2581_1;partial=10;start_type=Edge;rbs_motif=None;rbs_spacer=None;gc_cont=0.464]	superfamily	351886	1	113	7.69536e-36	127.573	cl02777	chaperonin_like superfamily	C	-	chaperonin_like superfamily. Chaperonins are involved in productive folding of proteins. They share a common general morphology, a double toroid of 2 stacked rings, each composed of 7-9 subunits. There are 2 main chaperonin groups. The symmetry of type I is seven-fold and they are found in eubacteria (GroEL) and in organelles of eubacterial descent (hsp60 and RBP). The symmetry of type II is eigh…
Q#2598 - >Contig_2581_2 # 399 # 707 # 1 # ID=2581_2;partial=01;start_type=ATG;rbs_motif=GGA/GAG/AGG;rbs_spacer=11-12bp;gc_cont=0.405[# 399 # 707 # 1 # ID=2581_2;partial=01;start_type=ATG;rbs_motif=GGA/GAG/AGG;rbs_spacer=11-12bp;gc_cont=0.405]	superfamily	351886	1	103	1.34546e-25	98.6826	cl02777	chaperonin_like superfamily	NC	-	chaperonin_like superfamily. Chaperonins are involved in productive folding of proteins. They share a common general morphology, a double toroid of 2 stacked rings, each composed of 7-9 subunits. There are 2 main chaperonin groups. The symmetry of type I is seven-fold and they are found in eubacteria (GroEL) and in organelles of eubacterial descent (hsp60 and RBP). The symmetry of type II is eigh…
Q#1011 - >Contig_353_3 # 547 # 1023 # 1 # ID=353_3;partial=00;start_type=ATG;rbs_motif=AGxAG;rbs_spacer=5-10bp;gc_cont=0.484[# 547 # 1023 # 1 # ID=353_3;partial=00;start_type=ATG;rbs_motif=AGxAG;rbs_spacer=5-10bp;gc_cont=0.484]	superfamily	354885	13	40	0.000246947	36.5414	cl21601	zf-CHC2 superfamily	-	-	CHC2 zinc finger; This domain is principally involved in DNA binding in DNA primases.
Q#2912 - >Contig_9_5 # 1967 # 2974 # 1 # ID=9_5;partial=00;start_type=ATG;rbs_motif=AGGAG;rbs_spacer=5-10bp;gc_cont=0.383[# 1967 # 2974 # 1 # ID=9_5;partial=00;start_type=ATG;rbs_motif=AGGAG;rbs_spacer=5-10bp;gc_cont=0.383]	superfamily	354885	7	33	0.00067876	36.5414	cl21601	zf-CHC2 superfamily	-	-	CHC2 zinc finger; This domain is principally involved in DNA binding in DNA primases.
Q#2931 - >Contig_12_18 # 6686 # 6994 # -1 # ID=12_18;partial=00;start_type=GTG;rbs_motif=AGGAG;rbs_spacer=5-10bp;gc_cont=0.498[# 6686 # 6994 # -1 # ID=12_18;partial=00;start_type=GTG;rbs_motif=AGGAG;rbs_spacer=5-10bp;gc_cont=0.498]	superfamily	354885	5	30	4.39302e-06	40.0082	cl21601	zf-CHC2 superfamily	-	-	CHC2 zinc finger; This domain is principally involved in DNA binding in DNA primases.
Q#2464 - >Contig_2733_1 # 147 # 578 # -1 # ID=2733_1;partial=00;start_type=ATG;rbs_motif=AGGAG;rbs_spacer=5-10bp;gc_cont=0.438[# 147 # 578 # -1 # ID=2733_1;partial=00;start_type=ATG;rbs_motif=AGGAG;rbs_spacer=5-10bp;gc_cont=0.438]	superfamily	354885	10	40	0.00894774	32.3042	cl21601	zf-CHC2 superfamily	-	-	CHC2 zinc finger; This domain is principally involved in DNA binding in DNA primases.
Q#604 - >Contig_447_2 # 611 # 1201 # -1 # ID=447_2;partial=00;start_type=ATG;rbs_motif=AGGA;rbs_spacer=5-10bp;gc_cont=0.425[# 611 # 1201 # -1 # ID=447_2;partial=00;start_type=ATG;rbs_motif=AGGA;rbs_spacer=5-10bp;gc_cont=0.425]	superfamily	354885	10	36	0.00959756	32.6894	cl21601	zf-CHC2 superfamily	-	-	CHC2 zinc finger; This domain is principally involved in DNA binding in DNA primases.
Q#689 - >Contig_509_3 # 594 # 1028 # -1 # ID=509_3;partial=00;start_type=ATG;rbs_motif=None;rbs_spacer=None;gc_cont=0.418[# 594 # 1028 # -1 # ID=509_3;partial=00;start_type=ATG;rbs_motif=None;rbs_spacer=None;gc_cont=0.418]	superfamily	354885	5	33	0.00784761	32.3042	cl21601	zf-CHC2 superfamily	-	-	CHC2 zinc finger; This domain is principally involved in DNA binding in DNA primases.
Q#1074 - >Contig_829_1 # 2 # 832 # -1 # ID=829_1;partial=10;start_type=ATG;rbs_motif=AGGAG;rbs_spacer=5-10bp;gc_cont=0.446[# 2 # 832 # -1 # ID=829_1;partial=10;start_type=ATG;rbs_motif=AGGAG;rbs_spacer=5-10bp;gc_cont=0.446]	superfamily	354885	6	36	7.97145e-05	38.8526	cl21601	zf-CHC2 superfamily	-	-	CHC2 zinc finger; This domain is principally involved in DNA binding in DNA primases.
Q#2128 - >Contig_1986_1 # 2 # 538 # -1 # ID=1986_1;partial=10;start_type=ATG;rbs_motif=AGGAG(G)/GGAGG;rbs_spacer=13-15bp;gc_cont=0.447[# 2 # 538 # -1 # ID=1986_1;partial=10;start_type=ATG;rbs_motif=AGGAG(G)/GGAGG;rbs_spacer=13-15bp;gc_cont=0.447]	superfamily	354885	38	67	5.10117e-06	41.549	cl21601	zf-CHC2 superfamily	-	-	CHC2 zinc finger; This domain is principally involved in DNA binding in DNA primases.
Q#2670 - >Contig_2684_1 # 47 # 625 # 1 # ID=2684_1;partial=00;start_type=ATG;rbs_motif=GGAGG;rbs_spacer=5-10bp;gc_cont=0.547[# 47 # 625 # 1 # ID=2684_1;partial=00;start_type=ATG;rbs_motif=GGAGG;rbs_spacer=5-10bp;gc_cont=0.547]	superfamily	354885	12	37	0.000162198	37.3118	cl21601	zf-CHC2 superfamily	-	-	CHC2 zinc finger; This domain is principally involved in DNA binding in DNA primases.
Q#2818 - >Contig_2924_1 # 2 # 619 # 1 # ID=2924_1;partial=10;start_type=Edge;rbs_motif=None;rbs_spacer=None;gc_cont=0.440[# 2 # 619 # 1 # ID=2924_1;partial=10;start_type=Edge;rbs_motif=None;rbs_spacer=None;gc_cont=0.440]	superfamily	283492	110	187	0.00270925	36.1128	cl05421	Chorion_S16 superfamily	-	-	Chorion protein S16; This family consists of several examples of the fruit fly specific chorion protein S16. The chorion genes of Drosophila are amplified in response to developmental signals in the follicle cells of the ovary.
Q#1425 - >Contig_1591_2 # 237 # 680 # -1 # ID=1591_2;partial=00;start_type=TTG;rbs_motif=None;rbs_spacer=None;gc_cont=0.322[# 237 # 680 # -1 # ID=1591_2;partial=00;start_type=TTG;rbs_motif=None;rbs_spacer=None;gc_cont=0.322]	multi-dom	223666	35	115	2.26684e-16	74.2437	COG0593	DnaA	N	-	Chromosomal replication initiation ATPase DnaA [Replication, recombination and repair]; ATPase involved in DNA replication initiation [DNA replication, recombination, and repair].
Q#3341 - >Contig_123_3 # 647 # 1072 # -1 # ID=123_3;partial=00;start_type=ATG;rbs_motif=GGA/GAG/AGG;rbs_spacer=5-10bp;gc_cont=0.387[# 647 # 1072 # -1 # ID=123_3;partial=00;start_type=ATG;rbs_motif=GGA/GAG/AGG;rbs_spacer=5-10bp;gc_cont=0.387]	multi-dom	172578	21	84	0.00833385	35.1901	PRK14088	dnaA	N	-	chromosomal replication initiation protein; Provisional
Q#2351 - >Contig_1350_2 # 219 # 677 # 1 # ID=1350_2;partial=00;start_type=ATG;rbs_motif=AGGAG/GGAGG;rbs_spacer=11-12bp;gc_cont=0.283[# 219 # 677 # 1 # ID=1350_2;partial=00;start_type=ATG;rbs_motif=AGGAG/GGAGG;rbs_spacer=11-12bp;gc_cont=0.283]	multi-dom	225638	21	139	0.00460354	36.4027	COG3096	MukB	NC	-	Chromosome condensin MukBEF, ATPase and DNA-binding subunit MukB [Escherichia coli str. K-12 substr. MG1655 [Cell cycle control, cell division, chromosome partitioning]; Uncharacterized protein involved in chromosome partitioning [Cell division and chromosome partitioning].
Q#3423 - >Contig_4087_2 # 518 # 1003 # 1 # ID=4087_2;partial=01;start_type=TTG;rbs_motif=None;rbs_spacer=None;gc_cont=0.527[# 518 # 1003 # 1 # ID=4087_2;partial=01;start_type=TTG;rbs_motif=None;rbs_spacer=None;gc_cont=0.527]	multi-dom	224117	1	162	2.75119e-07	48.9424	COG1196	Smc	NC	-	Chromosome segregation ATPase [Cell cycle control, cell division, chromosome partitioning]; Chromosome segregation ATPases [Cell division and chromosome partitioning].
Q#1956 - >Contig_7289_1 # 80 # 430 # 1 # ID=7289_1;partial=00;start_type=ATG;rbs_motif=GGAGG;rbs_spacer=5-10bp;gc_cont=0.470[# 80 # 430 # 1 # ID=7289_1;partial=00;start_type=ATG;rbs_motif=GGAGG;rbs_spacer=5-10bp;gc_cont=0.470]	multi-dom	224117	44	110	0.00964925	34.3048	COG1196	Smc	NC	-	Chromosome segregation ATPase [Cell cycle control, cell division, chromosome partitioning]; Chromosome segregation ATPases [Cell division and chromosome partitioning].
Q#467 - >Contig_94_3 # 1094 # 1570 # 1 # ID=94_3;partial=00;start_type=GTG;rbs_motif=GGA/GAG/AGG;rbs_spacer=11-12bp;gc_cont=0.451[# 1094 # 1570 # 1 # ID=94_3;partial=00;start_type=GTG;rbs_motif=GGA/GAG/AGG;rbs_spacer=11-12bp;gc_cont=0.451]	multi-dom	274008	3	153	5.43465e-05	41.9659	TIGR02168	SMC_prok_B	NC	-	chromosome segregation protein SMC, common bacterial type; SMC (structural maintenance of chromosomes) proteins bind DNA and act in organizing and segregating chromosomes for partition. SMC proteins are found in bacteria, archaea, and eukaryotes. This family represents the SMC protein of most bacteria. The smc gene is often associated with scpB (TIGR00281) and scpA genes, where scp stands for seg…
Q#1703 - >Contig_822_4 # 674 # 1390 # -1 # ID=822_4;partial=01;start_type=Edge;rbs_motif=None;rbs_spacer=None;gc_cont=0.506[# 674 # 1390 # -1 # ID=822_4;partial=01;start_type=Edge;rbs_motif=None;rbs_spacer=None;gc_cont=0.506]	multi-dom	274008	11	126	0.00161635	39.2695	TIGR02168	SMC_prok_B	NC	-	chromosome segregation protein SMC, common bacterial type; SMC (structural maintenance of chromosomes) proteins bind DNA and act in organizing and segregating chromosomes for partition. SMC proteins are found in bacteria, archaea, and eukaryotes. This family represents the SMC protein of most bacteria. The smc gene is often associated with scpB (TIGR00281) and scpA genes, where scp stands for seg…
Q#1710 - >Contig_827_1 # 2 # 829 # -1 # ID=827_1;partial=10;start_type=ATG;rbs_motif=AGGAG/GGAGG;rbs_spacer=11-12bp;gc_cont=0.458[# 2 # 829 # -1 # ID=827_1;partial=10;start_type=ATG;rbs_motif=AGGAG/GGAGG;rbs_spacer=11-12bp;gc_cont=0.458]	multi-dom	274008	105	260	0.00261548	38.8843	TIGR02168	SMC_prok_B	NC	-	chromosome segregation protein SMC, common bacterial type; SMC (structural maintenance of chromosomes) proteins bind DNA and act in organizing and segregating chromosomes for partition. SMC proteins are found in bacteria, archaea, and eukaryotes. This family represents the SMC protein of most bacteria. The smc gene is often associated with scpB (TIGR00281) and scpA genes, where scp stands for seg…
Q#2020 - >Contig_1104_1 # 2 # 760 # -1 # ID=1104_1;partial=11;start_type=Edge;rbs_motif=None;rbs_spacer=None;gc_cont=0.534[# 2 # 760 # -1 # ID=1104_1;partial=11;start_type=Edge;rbs_motif=None;rbs_spacer=None;gc_cont=0.534]	multi-dom	274008	7	155	0.000615787	40.8103	TIGR02168	SMC_prok_B	NC	-	chromosome segregation protein SMC, common bacterial type; SMC (structural maintenance of chromosomes) proteins bind DNA and act in organizing and segregating chromosomes for partition. SMC proteins are found in bacteria, archaea, and eukaryotes. This family represents the SMC protein of most bacteria. The smc gene is often associated with scpB (TIGR00281) and scpA genes, where scp stands for seg…
Q#252 - >Contig_3244_1 # 58 # 645 # 1 # ID=3244_1;partial=00;start_type=ATG;rbs_motif=AGGAG;rbs_spacer=5-10bp;gc_cont=0.612[# 58 # 645 # 1 # ID=3244_1;partial=00;start_type=ATG;rbs_motif=AGGAG;rbs_spacer=5-10bp;gc_cont=0.612]	multi-dom	274008	12	117	0.00472311	36.9583	TIGR02168	SMC_prok_B	NC	-	chromosome segregation protein SMC, common bacterial type; SMC (structural maintenance of chromosomes) proteins bind DNA and act in organizing and segregating chromosomes for partition. SMC proteins are found in bacteria, archaea, and eukaryotes. This family represents the SMC protein of most bacteria. The smc gene is often associated with scpB (TIGR00281) and scpA genes, where scp stands for seg…
Q#203 - >Contig_536_1 # 2 # 904 # -1 # ID=536_1;partial=00;start_type=ATG;rbs_motif=GGAG/GAGG;rbs_spacer=5-10bp;gc_cont=0.392[# 2 # 904 # -1 # ID=536_1;partial=00;start_type=ATG;rbs_motif=GGAG/GAGG;rbs_spacer=5-10bp;gc_cont=0.392]	multi-dom	274008	40	197	0.00176079	39.6547	TIGR02168	SMC_prok_B	NC	-	chromosome segregation protein SMC, common bacterial type; SMC (structural maintenance of chromosomes) proteins bind DNA and act in organizing and segregating chromosomes for partition. SMC proteins are found in bacteria, archaea, and eukaryotes. This family represents the SMC protein of most bacteria. The smc gene is often associated with scpB (TIGR00281) and scpA genes, where scp stands for seg…
Q#2846 - >Contig_44_4 # 1568 # 2932 # -1 # ID=44_4;partial=00;start_type=GTG;rbs_motif=None;rbs_spacer=None;gc_cont=0.426[# 1568 # 2932 # -1 # ID=44_4;partial=00;start_type=GTG;rbs_motif=None;rbs_spacer=None;gc_cont=0.426]	multi-dom	274008	123	375	7.21652e-05	45.0475	TIGR02168	SMC_prok_B	N	-	chromosome segregation protein SMC, common bacterial type; SMC (structural maintenance of chromosomes) proteins bind DNA and act in organizing and segregating chromosomes for partition. SMC proteins are found in bacteria, archaea, and eukaryotes. This family represents the SMC protein of most bacteria. The smc gene is often associated with scpB (TIGR00281) and scpA genes, where scp stands for seg…
Q#2928 - >Contig_72_2 # 909 # 2786 # 1 # ID=72_2;partial=00;start_type=TTG;rbs_motif=GGA/GAG/AGG;rbs_spacer=3-4bp;gc_cont=0.603[# 909 # 2786 # 1 # ID=72_2;partial=00;start_type=TTG;rbs_motif=GGA/GAG/AGG;rbs_spacer=3-4bp;gc_cont=0.603]	multi-dom	274008	135	437	0.00357455	40.4251	TIGR02168	SMC_prok_B	NC	-	chromosome segregation protein SMC, common bacterial type; SMC (structural maintenance of chromosomes) proteins bind DNA and act in organizing and segregating chromosomes for partition. SMC proteins are found in bacteria, archaea, and eukaryotes. This family represents the SMC protein of most bacteria. The smc gene is often associated with scpB (TIGR00281) and scpA genes, where scp stands for seg…
Q#304 - >Contig_250_1 # 155 # 1354 # -1 # ID=250_1;partial=00;start_type=ATG;rbs_motif=GGA/GAG/AGG;rbs_spacer=11-12bp;gc_cont=0.435[# 155 # 1354 # -1 # ID=250_1;partial=00;start_type=ATG;rbs_motif=GGA/GAG/AGG;rbs_spacer=11-12bp;gc_cont=0.435]	multi-dom	274008	86	281	0.00274293	39.6547	TIGR02168	SMC_prok_B	NC	-	chromosome segregation protein SMC, common bacterial type; SMC (structural maintenance of chromosomes) proteins bind DNA and act in organizing and segregating chromosomes for partition. SMC proteins are found in bacteria, archaea, and eukaryotes. This family represents the SMC protein of most bacteria. The smc gene is often associated with scpB (TIGR00281) and scpA genes, where scp stands for seg…
Q#1365 - >Contig_1118_2 # 291 # 929 # -1 # ID=1118_2;partial=00;start_type=ATG;rbs_motif=AGxAG;rbs_spacer=5-10bp;gc_cont=0.399[# 291 # 929 # -1 # ID=1118_2;partial=00;start_type=ATG;rbs_motif=AGxAG;rbs_spacer=5-10bp;gc_cont=0.399]	multi-dom	274008	14	143	4.87717e-05	43.5067	TIGR02168	SMC_prok_B	NC	-	chromosome segregation protein SMC, common bacterial type; SMC (structural maintenance of chromosomes) proteins bind DNA and act in organizing and segregating chromosomes for partition. SMC proteins are found in bacteria, archaea, and eukaryotes. This family represents the SMC protein of most bacteria. The smc gene is often associated with scpB (TIGR00281) and scpA genes, where scp stands for seg…
Q#1424 - >Contig_1178_2 # 192 # 632 # -1 # ID=1178_2;partial=00;start_type=ATG;rbs_motif=None;rbs_spacer=None;gc_cont=0.467[# 192 # 632 # -1 # ID=1178_2;partial=00;start_type=ATG;rbs_motif=None;rbs_spacer=None;gc_cont=0.467]	multi-dom	274008	17	120	0.00507921	35.8027	TIGR02168	SMC_prok_B	NC	-	chromosome segregation protein SMC, common bacterial type; SMC (structural maintenance of chromosomes) proteins bind DNA and act in organizing and segregating chromosomes for partition. SMC proteins are found in bacteria, archaea, and eukaryotes. This family represents the SMC protein of most bacteria. The smc gene is often associated with scpB (TIGR00281) and scpA genes, where scp stands for seg…
Q#1515 - >Contig_1281_2 # 233 # 571 # 1 # ID=1281_2;partial=00;start_type=ATG;rbs_motif=None;rbs_spacer=None;gc_cont=0.395[# 233 # 571 # 1 # ID=1281_2;partial=00;start_type=ATG;rbs_motif=None;rbs_spacer=None;gc_cont=0.395]	multi-dom	274008	10	69	0.00546529	34.6471	TIGR02168	SMC_prok_B	NC	-	chromosome segregation protein SMC, common bacterial type; SMC (structural maintenance of chromosomes) proteins bind DNA and act in organizing and segregating chromosomes for partition. SMC proteins are found in bacteria, archaea, and eukaryotes. This family represents the SMC protein of most bacteria. The smc gene is often associated with scpB (TIGR00281) and scpA genes, where scp stands for seg…
Q#2345 - >Contig_2242_1 # 2 # 601 # 1 # ID=2242_1;partial=10;start_type=Edge;rbs_motif=None;rbs_spacer=None;gc_cont=0.492[# 2 # 601 # 1 # ID=2242_1;partial=10;start_type=Edge;rbs_motif=None;rbs_spacer=None;gc_cont=0.492]	multi-dom	274008	45	165	0.00253417	38.1139	TIGR02168	SMC_prok_B	C	-	chromosome segregation protein SMC, common bacterial type; SMC (structural maintenance of chromosomes) proteins bind DNA and act in organizing and segregating chromosomes for partition. SMC proteins are found in bacteria, archaea, and eukaryotes. This family represents the SMC protein of most bacteria. The smc gene is often associated with scpB (TIGR00281) and scpA genes, where scp stands for seg…
Q#2551 - >Contig_1512_3 # 362 # 1045 # -1 # ID=1512_3;partial=01;start_type=Edge;rbs_motif=None;rbs_spacer=None;gc_cont=0.588[# 362 # 1045 # -1 # ID=1512_3;partial=01;start_type=Edge;rbs_motif=None;rbs_spacer=None;gc_cont=0.588]	multi-dom	274009	13	151	0.00260936	38.5103	TIGR02169	SMC_prok_A	C	-	chromosome segregation protein SMC, primarily archaeal type; SMC (structural maintenance of chromosomes) proteins bind DNA and act in organizing and segregating chromosomes for partition. SMC proteins are found in bacteria, archaea, and eukaryotes. It is found in a single copy and is homodimeric in prokaryotes, but six paralogs (excluded from this family) are found in eukarotes, where SMC protein…
Q#2879 - >Contig_5_2 # 117 # 767 # -1 # ID=5_2;partial=00;start_type=GTG;rbs_motif=None;rbs_spacer=None;gc_cont=0.395[# 117 # 767 # -1 # ID=5_2;partial=00;start_type=GTG;rbs_motif=None;rbs_spacer=None;gc_cont=0.395]	multi-dom	274009	15	172	0.00107617	39.2807	TIGR02169	SMC_prok_A	NC	-	chromosome segregation protein SMC, primarily archaeal type; SMC (structural maintenance of chromosomes) proteins bind DNA and act in organizing and segregating chromosomes for partition. SMC proteins are found in bacteria, archaea, and eukaryotes. It is found in a single copy and is homodimeric in prokaryotes, but six paralogs (excluded from this family) are found in eukarotes, where SMC protein…
Q#1938 - >Contig_1010_2 # 216 # 806 # 1 # ID=1010_2;partial=00;start_type=ATG;rbs_motif=GGAG/GAGG;rbs_spacer=5-10bp;gc_cont=0.465[# 216 # 806 # 1 # ID=1010_2;partial=00;start_type=ATG;rbs_motif=GGAG/GAGG;rbs_spacer=5-10bp;gc_cont=0.465]	multi-dom	224392	14	187	5.43081e-14	67.6053	COG1475	Spo0J	-	-	Chromosome segregation protein Spo0J, contains ParB-like nuclease domain [Cell cycle control, cell division, chromosome partitioning]; Stage 0 sporulation protein J (antagonist of Soj) containing ParB-like nuclease domain [Transcription].
Q#2327 - >Contig_6168_1 # 61 # 546 # 1 # ID=6168_1;partial=00;start_type=ATG;rbs_motif=GGA/GAG/AGG;rbs_spacer=3-4bp;gc_cont=0.444[# 61 # 546 # 1 # ID=6168_1;partial=00;start_type=ATG;rbs_motif=GGA/GAG/AGG;rbs_spacer=3-4bp;gc_cont=0.444]	multi-dom	224392	9	143	1.02643e-18	79.5465	COG1475	Spo0J	C	-	Chromosome segregation protein Spo0J, contains ParB-like nuclease domain [Cell cycle control, cell division, chromosome partitioning]; Stage 0 sporulation protein J (antagonist of Soj) containing ParB-like nuclease domain [Transcription].
Q#3256 - >Contig_93_7 # 2413 # 2769 # 1 # ID=93_7;partial=00;start_type=TTG;rbs_motif=None;rbs_spacer=None;gc_cont=0.303[# 2413 # 2769 # 1 # ID=93_7;partial=00;start_type=TTG;rbs_motif=None;rbs_spacer=None;gc_cont=0.303]	multi-dom	224392	3	72	4.42062e-07	46.4194	COG1475	Spo0J	C	-	Chromosome segregation protein Spo0J, contains ParB-like nuclease domain [Cell cycle control, cell division, chromosome partitioning]; Stage 0 sporulation protein J (antagonist of Soj) containing ParB-like nuclease domain [Transcription].
Q#2701 - >Contig_3043_1 # 46 # 687 # -1 # ID=3043_1;partial=00;start_type=ATG;rbs_motif=None;rbs_spacer=None;gc_cont=0.526[# 46 # 687 # -1 # ID=3043_1;partial=00;start_type=ATG;rbs_motif=None;rbs_spacer=None;gc_cont=0.526]	multi-dom	224392	4	111	3.11739e-15	71.4573	COG1475	Spo0J	C	-	Chromosome segregation protein Spo0J, contains ParB-like nuclease domain [Cell cycle control, cell division, chromosome partitioning]; Stage 0 sporulation protein J (antagonist of Soj) containing ParB-like nuclease domain [Transcription].
Q#323 - >Contig_4588_1 # 96 # 569 # 1 # ID=4588_1;partial=00;start_type=ATG;rbs_motif=AGGA;rbs_spacer=5-10bp;gc_cont=0.397[# 96 # 569 # 1 # ID=4588_1;partial=00;start_type=ATG;rbs_motif=AGGA;rbs_spacer=5-10bp;gc_cont=0.397]	multi-dom	224392	4	80	1.22549e-06	46.4194	COG1475	Spo0J	C	-	Chromosome segregation protein Spo0J, contains ParB-like nuclease domain [Cell cycle control, cell division, chromosome partitioning]; Stage 0 sporulation protein J (antagonist of Soj) containing ParB-like nuclease domain [Transcription].
Q#380 - >Contig_4656_1 # 3 # 812 # -1 # ID=4656_1;partial=10;start_type=ATG;rbs_motif=GGA/GAG/AGG;rbs_spacer=5-10bp;gc_cont=0.475[# 3 # 812 # -1 # ID=4656_1;partial=10;start_type=ATG;rbs_motif=GGA/GAG/AGG;rbs_spacer=5-10bp;gc_cont=0.475]	multi-dom	224392	1	147	3.02327e-18	81.0873	COG1475	Spo0J	C	-	Chromosome segregation protein Spo0J, contains ParB-like nuclease domain [Cell cycle control, cell division, chromosome partitioning]; Stage 0 sporulation protein J (antagonist of Soj) containing ParB-like nuclease domain [Transcription].
Q#390 - >Contig_4669_3 # 518 # 838 # 1 # ID=4669_3;partial=00;start_type=ATG;rbs_motif=None;rbs_spacer=None;gc_cont=0.548[# 518 # 838 # 1 # ID=4669_3;partial=00;start_type=ATG;rbs_motif=None;rbs_spacer=None;gc_cont=0.548]	multi-dom	224392	6	79	2.50361e-06	43.723	COG1475	Spo0J	C	-	Chromosome segregation protein Spo0J, contains ParB-like nuclease domain [Cell cycle control, cell division, chromosome partitioning]; Stage 0 sporulation protein J (antagonist of Soj) containing ParB-like nuclease domain [Transcription].
Q#1213 - >Contig_5858_1 # 52 # 585 # 1 # ID=5858_1;partial=00;start_type=ATG;rbs_motif=None;rbs_spacer=None;gc_cont=0.378[# 52 # 585 # 1 # ID=5858_1;partial=00;start_type=ATG;rbs_motif=None;rbs_spacer=None;gc_cont=0.378]	multi-dom	224392	25	130	8.62732e-14	66.8349	COG1475	Spo0J	C	-	Chromosome segregation protein Spo0J, contains ParB-like nuclease domain [Cell cycle control, cell division, chromosome partitioning]; Stage 0 sporulation protein J (antagonist of Soj) containing ParB-like nuclease domain [Transcription].
Q#2790 - >Contig_27_1 # 3 # 704 # -1 # ID=27_1;partial=10;start_type=ATG;rbs_motif=AGGAG;rbs_spacer=5-10bp;gc_cont=0.641[# 3 # 704 # -1 # ID=27_1;partial=10;start_type=ATG;rbs_motif=AGGAG;rbs_spacer=5-10bp;gc_cont=0.641]	multi-dom	224392	8	98	1.62198e-05	44.4934	COG1475	Spo0J	C	-	Chromosome segregation protein Spo0J, contains ParB-like nuclease domain [Cell cycle control, cell division, chromosome partitioning]; Stage 0 sporulation protein J (antagonist of Soj) containing ParB-like nuclease domain [Transcription].
Q#2998 - >Contig_97_1 # 35 # 928 # -1 # ID=97_1;partial=00;start_type=ATG;rbs_motif=AGGAG;rbs_spacer=5-10bp;gc_cont=0.624[# 35 # 928 # -1 # ID=97_1;partial=00;start_type=ATG;rbs_motif=AGGAG;rbs_spacer=5-10bp;gc_cont=0.624]	multi-dom	224392	8	159	1.20944e-08	54.5085	COG1475	Spo0J	C	-	Chromosome segregation protein Spo0J, contains ParB-like nuclease domain [Cell cycle control, cell division, chromosome partitioning]; Stage 0 sporulation protein J (antagonist of Soj) containing ParB-like nuclease domain [Transcription].
Q#84 - >Contig_131_1 # 1 # 882 # 1 # ID=131_1;partial=10;start_type=Edge;rbs_motif=None;rbs_spacer=None;gc_cont=0.426[# 1 # 882 # 1 # ID=131_1;partial=10;start_type=Edge;rbs_motif=None;rbs_spacer=None;gc_cont=0.426]	multi-dom	224392	1	113	0.00119695	39.4858	COG1475	Spo0J	C	-	Chromosome segregation protein Spo0J, contains ParB-like nuclease domain [Cell cycle control, cell division, chromosome partitioning]; Stage 0 sporulation protein J (antagonist of Soj) containing ParB-like nuclease domain [Transcription].
Q#2169 - >Contig_2031_3 # 521 # 871 # -1 # ID=2031_3;partial=01;start_type=Edge;rbs_motif=None;rbs_spacer=None;gc_cont=0.516[# 521 # 871 # -1 # ID=2031_3;partial=01;start_type=Edge;rbs_motif=None;rbs_spacer=None;gc_cont=0.516]	multi-dom	224392	10	116	3.05944e-13	63.3681	COG1475	Spo0J	N	-	Chromosome segregation protein Spo0J, contains ParB-like nuclease domain [Cell cycle control, cell division, chromosome partitioning]; Stage 0 sporulation protein J (antagonist of Soj) containing ParB-like nuclease domain [Transcription].
Q#2422 - >Contig_2341_1 # 1 # 558 # -1 # ID=2341_1;partial=10;start_type=GTG;rbs_motif=None;rbs_spacer=None;gc_cont=0.509[# 1 # 558 # -1 # ID=2341_1;partial=10;start_type=GTG;rbs_motif=None;rbs_spacer=None;gc_cont=0.509]	multi-dom	224392	1	90	1.73132e-08	52.1974	COG1475	Spo0J	C	-	Chromosome segregation protein Spo0J, contains ParB-like nuclease domain [Cell cycle control, cell division, chromosome partitioning]; Stage 0 sporulation protein J (antagonist of Soj) containing ParB-like nuclease domain [Transcription].
Q#3092 - >Contig_3767_1 # 1 # 903 # 1 # ID=3767_1;partial=10;start_type=Edge;rbs_motif=None;rbs_spacer=None;gc_cont=0.346[# 1 # 903 # 1 # ID=3767_1;partial=10;start_type=Edge;rbs_motif=None;rbs_spacer=None;gc_cont=0.346]	multi-dom	179385	8	163	5.09333e-05	44.6458	PRK02224	PRK02224	NC	-	chromosome segregation protein; Provisional
Q#2534 - >Contig_2505_2 # 273 # 722 # 1 # ID=2505_2;partial=01;start_type=GTG;rbs_motif=None;rbs_spacer=None;gc_cont=0.440[# 273 # 722 # 1 # ID=2505_2;partial=01;start_type=GTG;rbs_motif=None;rbs_spacer=None;gc_cont=0.440]	multi-dom	179385	13	148	0.00701185	35.401	PRK02224	PRK02224	NC	-	chromosome segregation protein; Provisional
Q#2997 - >Contig_3219_1 # 52 # 600 # 1 # ID=3219_1;partial=01;start_type=ATG;rbs_motif=None;rbs_spacer=None;gc_cont=0.455[# 52 # 600 # 1 # ID=3219_1;partial=01;start_type=ATG;rbs_motif=None;rbs_spacer=None;gc_cont=0.455]	multi-dom	179385	50	129	0.00222773	37.7122	PRK02224	PRK02224	NC	-	chromosome segregation protein; Provisional
Q#605 - >Contig_149_1 # 2 # 637 # 1 # ID=149_1;partial=10;start_type=Edge;rbs_motif=None;rbs_spacer=None;gc_cont=0.487[# 2 # 637 # 1 # ID=149_1;partial=10;start_type=Edge;rbs_motif=None;rbs_spacer=None;gc_cont=0.487]	superfamily	307728	119	193	0.00170384	38.3223	cl15546	Peptidase_M27 superfamily	C	-	Clostridial neurotoxin zinc protease; These toxins are zinc proteases that block neurotransmitter release by proteolytic cleavage of synaptic proteins such as synaptobrevins, syntaxin and SNAP-25.
Q#2296 - >Contig_2174_2 # 174 # 545 # 1 # ID=2174_2;partial=00;start_type=TTG;rbs_motif=GGA/GAG/AGG;rbs_spacer=5-10bp;gc_cont=0.422[# 174 # 545 # 1 # ID=2174_2;partial=00;start_type=TTG;rbs_motif=GGA/GAG/AGG;rbs_spacer=5-10bp;gc_cont=0.422]	superfamily	336345	16	82	0.00136171	36.8036	cl38202	CobT superfamily	N	-	Cobalamin biosynthesis protein CobT; This family consists of several bacterial cobalamin biosynthesis (CobT) proteins. CobT is involved in the transformation of precorrin-3 into cobyrinic acid.
Q#510 - >Contig_381_1 # 2 # 778 # -1 # ID=381_1;partial=10;start_type=GTG;rbs_motif=AGxAGG/AGGxGG;rbs_spacer=5-10bp;gc_cont=0.584[# 2 # 778 # -1 # ID=381_1;partial=10;start_type=GTG;rbs_motif=AGxAGG/AGGxGG;rbs_spacer=5-10bp;gc_cont=0.584]	multi-dom	318193	33	247	0.00329782	38.5607	pfam15921	CCDC158	NC	-	Coiled-coil domain-containing protein 158; CCDC158 is a family of proteins found in eukaryotes. The function is not known.
Q#636 - >Contig_468_1 # 1 # 465 # 1 # ID=468_1;partial=10;start_type=Edge;rbs_motif=None;rbs_spacer=None;gc_cont=0.424[# 1 # 465 # 1 # ID=468_1;partial=10;start_type=Edge;rbs_motif=None;rbs_spacer=None;gc_cont=0.424]	multi-dom	318193	36	142	0.000675409	38.5607	pfam15921	CCDC158	NC	-	Coiled-coil domain-containing protein 158; CCDC158 is a family of proteins found in eukaryotes. The function is not known.
Q#1155 - >Contig_435_1 # 2 # 652 # 1 # ID=435_1;partial=10;start_type=Edge;rbs_motif=None;rbs_spacer=None;gc_cont=0.579[# 2 # 652 # 1 # ID=435_1;partial=10;start_type=Edge;rbs_motif=None;rbs_spacer=None;gc_cont=0.579]	specific	224197	157	194	0.000482285	37.137	COG1278	CspC	NC	cl09927	Cold shock protein, CspA family [Transcription]; Cold shock proteins [Transcription].
Q#1624 - >Contig_5021_2 # 129 # 659 # -1 # ID=5021_2;partial=01;start_type=Edge;rbs_motif=None;rbs_spacer=None;gc_cont=0.567[# 129 # 659 # -1 # ID=5021_2;partial=01;start_type=Edge;rbs_motif=None;rbs_spacer=None;gc_cont=0.567]	multi-dom	189968	97	139	2.05599e-06	42.8614	pfam01391	Collagen	C	-	Collagen triple helix repeat (20 copies); Members of this family belong to the collagen superfamily. Collagens are generally extracellular structural proteins involved in formation of connective tissue structure. The alignment contains 20 copies of the G-X-Y repeat that forms a triple helix. The first position of the repeat is glycine, the second and third positions can be any residue but are fre…
Q#990 - >Contig_1173_3 # 418 # 813 # -1 # ID=1173_3;partial=00;start_type=ATG;rbs_motif=None;rbs_spacer=None;gc_cont=0.513[# 418 # 813 # -1 # ID=1173_3;partial=00;start_type=ATG;rbs_motif=None;rbs_spacer=None;gc_cont=0.513]	multi-dom	189968	20	79	3.53121e-12	57.1138	pfam01391	Collagen	-	-	Collagen triple helix repeat (20 copies); Members of this family belong to the collagen superfamily. Collagens are generally extracellular structural proteins involved in formation of connective tissue structure. The alignment contains 20 copies of the G-X-Y repeat that forms a triple helix. The first position of the repeat is glycine, the second and third positions can be any residue but are fre…
Q#2877 - >Contig_53_7 # 3550 # 4680 # -1 # ID=53_7;partial=01;start_type=Edge;rbs_motif=None;rbs_spacer=None;gc_cont=0.503[# 3550 # 4680 # -1 # ID=53_7;partial=01;start_type=Edge;rbs_motif=None;rbs_spacer=None;gc_cont=0.503]	multi-dom	189968	286	344	0.000728493	37.0834	pfam01391	Collagen	-	-	Collagen triple helix repeat (20 copies); Members of this family belong to the collagen superfamily. Collagens are generally extracellular structural proteins involved in formation of connective tissue structure. The alignment contains 20 copies of the G-X-Y repeat that forms a triple helix. The first position of the repeat is glycine, the second and third positions can be any residue but are fre…
Q#1866 - >Contig_1726_1 # 18 # 665 # 1 # ID=1726_1;partial=00;start_type=ATG;rbs_motif=AGGAG;rbs_spacer=5-10bp;gc_cont=0.534[# 18 # 665 # 1 # ID=1726_1;partial=00;start_type=ATG;rbs_motif=AGGAG;rbs_spacer=5-10bp;gc_cont=0.534]	multi-dom	189968	26	75	8.32846e-12	57.8842	pfam01391	Collagen	-	-	Collagen triple helix repeat (20 copies); Members of this family belong to the collagen superfamily. Collagens are generally extracellular structural proteins involved in formation of connective tissue structure. The alignment contains 20 copies of the G-X-Y repeat that forms a triple helix. The first position of the repeat is glycine, the second and third positions can be any residue but are fre…
Q#882 - >Contig_272_1 # 1 # 1461 # -1 # ID=272_1;partial=10;start_type=TTG;rbs_motif=None;rbs_spacer=None;gc_cont=0.336[# 1 # 1461 # -1 # ID=272_1;partial=10;start_type=TTG;rbs_motif=None;rbs_spacer=None;gc_cont=0.336]	specific	338714	129	297	1.61668e-20	87.823	pfam13385	Laminin_G_3	-	cl22861	Concanavalin A-like lectin/glucanases superfamily; This domain belongs to the Concanavalin A-like lectin/glucanases superfamily.
Q#2205 - >Contig_1245_1 # 65 # 763 # 1 # ID=1245_1;partial=00;start_type=ATG;rbs_motif=GGA/GAG/AGG;rbs_spacer=5-10bp;gc_cont=0.436[# 65 # 763 # 1 # ID=1245_1;partial=00;start_type=ATG;rbs_motif=GGA/GAG/AGG;rbs_spacer=5-10bp;gc_cont=0.436]	specific	338714	108	225	4.93182e-16	72.415	pfam13385	Laminin_G_3	C	cl22861	Concanavalin A-like lectin/glucanases superfamily; This domain belongs to the Concanavalin A-like lectin/glucanases superfamily.
Q#3036 - >Contig_2106_1 # 3 # 392 # -1 # ID=2106_1;partial=10;start_type=GTG;rbs_motif=GGA/GAG/AGG;rbs_spacer=3-4bp;gc_cont=0.354[# 3 # 392 # -1 # ID=2106_1;partial=10;start_type=GTG;rbs_motif=GGA/GAG/AGG;rbs_spacer=3-4bp;gc_cont=0.354]	specific	338714	2	98	9.75601e-16	68.563	pfam13385	Laminin_G_3	N	cl22861	Concanavalin A-like lectin/glucanases superfamily; This domain belongs to the Concanavalin A-like lectin/glucanases superfamily.
Q#3195 - >Contig_2319_1 # 2 # 880 # -1 # ID=2319_1;partial=10;start_type=GTG;rbs_motif=GGAG/GAGG;rbs_spacer=5-10bp;gc_cont=0.547[# 2 # 880 # -1 # ID=2319_1;partial=10;start_type=GTG;rbs_motif=GGAG/GAGG;rbs_spacer=5-10bp;gc_cont=0.547]	specific	338714	124	278	6.84065e-10	56.2366	pfam13385	Laminin_G_3	-	cl22861	Concanavalin A-like lectin/glucanases superfamily; This domain belongs to the Concanavalin A-like lectin/glucanases superfamily.
Q#3211 - >Contig_2330_1 # 2 # 937 # 1 # ID=2330_1;partial=10;start_type=Edge;rbs_motif=None;rbs_spacer=None;gc_cont=0.527[# 2 # 937 # 1 # ID=2330_1;partial=10;start_type=Edge;rbs_motif=None;rbs_spacer=None;gc_cont=0.527]	specific	338714	8	164	7.67294e-11	59.3182	pfam13385	Laminin_G_3	-	cl22861	Concanavalin A-like lectin/glucanases superfamily; This domain belongs to the Concanavalin A-like lectin/glucanases superfamily.
Q#3869 - >Contig_2886_1 # 1 # 948 # -1 # ID=2886_1;partial=11;start_type=Edge;rbs_motif=None;rbs_spacer=None;gc_cont=0.370[# 1 # 948 # -1 # ID=2886_1;partial=11;start_type=Edge;rbs_motif=None;rbs_spacer=None;gc_cont=0.370]	specific	338714	14	151	1.17794e-23	94.3714	pfam13385	Laminin_G_3	-	cl22861	Concanavalin A-like lectin/glucanases superfamily; This domain belongs to the Concanavalin A-like lectin/glucanases superfamily.
Q#811 - >Contig_3902_1 # 126 # 752 # 1 # ID=3902_1;partial=01;start_type=TTG;rbs_motif=None;rbs_spacer=None;gc_cont=0.544[# 126 # 752 # 1 # ID=3902_1;partial=01;start_type=TTG;rbs_motif=None;rbs_spacer=None;gc_cont=0.544]	specific	338714	96	209	4.88926e-11	58.5478	pfam13385	Laminin_G_3	-	cl22861	Concanavalin A-like lectin/glucanases superfamily; This domain belongs to the Concanavalin A-like lectin/glucanases superfamily.
Q#3066 - >Contig_38_5 # 2104 # 3144 # -1 # ID=38_5;partial=00;start_type=GTG;rbs_motif=None;rbs_spacer=None;gc_cont=0.437[# 2104 # 3144 # -1 # ID=38_5;partial=00;start_type=GTG;rbs_motif=None;rbs_spacer=None;gc_cont=0.437]	specific	338714	131	273	1.98998e-11	61.2442	pfam13385	Laminin_G_3	-	cl22861	Concanavalin A-like lectin/glucanases superfamily; This domain belongs to the Concanavalin A-like lectin/glucanases superfamily.
Q#3144 - >Contig_62_2 # 26 # 478 # -1 # ID=62_2;partial=00;start_type=ATG;rbs_motif=None;rbs_spacer=None;gc_cont=0.406[# 26 # 478 # -1 # ID=62_2;partial=00;start_type=ATG;rbs_motif=None;rbs_spacer=None;gc_cont=0.406]	specific	338714	46	147	3.82892e-13	62.3998	pfam13385	Laminin_G_3	C	cl22861	Concanavalin A-like lectin/glucanases superfamily; This domain belongs to the Concanavalin A-like lectin/glucanases superfamily.
Q#2152 - >Contig_2394_2 # 504 # 1010 # 1 # ID=2394_2;partial=00;start_type=ATG;rbs_motif=None;rbs_spacer=None;gc_cont=0.329[# 504 # 1010 # 1 # ID=2394_2;partial=00;start_type=ATG;rbs_motif=None;rbs_spacer=None;gc_cont=0.329]	specific	338714	46	164	7.92982e-13	62.0146	pfam13385	Laminin_G_3	C	cl22861	Concanavalin A-like lectin/glucanases superfamily; This domain belongs to the Concanavalin A-like lectin/glucanases superfamily.
Q#2940 - >Contig_3445_1 # 2 # 412 # -1 # ID=3445_1;partial=10;start_type=GTG;rbs_motif=None;rbs_spacer=None;gc_cont=0.358[# 2 # 412 # -1 # ID=3445_1;partial=10;start_type=GTG;rbs_motif=None;rbs_spacer=None;gc_cont=0.358]	specific	338714	24	129	2.33828e-13	62.785	pfam13385	Laminin_G_3	C	cl22861	Concanavalin A-like lectin/glucanases superfamily; This domain belongs to the Concanavalin A-like lectin/glucanases superfamily.
Q#3354 - >Contig_4020_3 # 615 # 1016 # 1 # ID=4020_3;partial=00;start_type=ATG;rbs_motif=AGGAG/GGAGG;rbs_spacer=11-12bp;gc_cont=0.296[# 615 # 1016 # 1 # ID=4020_3;partial=00;start_type=ATG;rbs_motif=AGGAG/GGAGG;rbs_spacer=11-12bp;gc_cont=0.296]	specific	338714	3	127	3.59854e-14	64.711	pfam13385	Laminin_G_3	-	cl22861	Concanavalin A-like lectin/glucanases superfamily; This domain belongs to the Concanavalin A-like lectin/glucanases superfamily.
Q#963 - >Contig_5466_1 # 3 # 749 # 1 # ID=5466_1;partial=11;start_type=Edge;rbs_motif=None;rbs_spacer=None;gc_cont=0.519[# 3 # 749 # 1 # ID=5466_1;partial=11;start_type=Edge;rbs_motif=None;rbs_spacer=None;gc_cont=0.519]	specific	338714	44	182	1.06319e-14	68.9482	pfam13385	Laminin_G_3	-	cl22861	Concanavalin A-like lectin/glucanases superfamily; This domain belongs to the Concanavalin A-like lectin/glucanases superfamily.
Q#2226 - >Contig_7864_2 # 68 # 547 # -1 # ID=7864_2;partial=01;start_type=Edge;rbs_motif=None;rbs_spacer=None;gc_cont=0.463[# 68 # 547 # -1 # ID=7864_2;partial=01;start_type=Edge;rbs_motif=None;rbs_spacer=None;gc_cont=0.463]	specific	338714	45	153	1.15742e-12	61.6294	pfam13385	Laminin_G_3	C	cl22861	Concanavalin A-like lectin/glucanases superfamily; This domain belongs to the Concanavalin A-like lectin/glucanases superfamily.
Q#1324 - >Contig_1079_1 # 3 # 752 # -1 # ID=1079_1;partial=10;start_type=ATG;rbs_motif=AGGAG;rbs_spacer=5-10bp;gc_cont=0.324[# 3 # 752 # -1 # ID=1079_1;partial=10;start_type=ATG;rbs_motif=AGGAG;rbs_spacer=5-10bp;gc_cont=0.324]	specific	338714	88	229	7.44703e-19	80.119	pfam13385	Laminin_G_3	-	cl22861	Concanavalin A-like lectin/glucanases superfamily; This domain belongs to the Concanavalin A-like lectin/glucanases superfamily.
Q#2094 - >Contig_1950_1 # 16 # 900 # -1 # ID=1950_1;partial=01;start_type=Edge;rbs_motif=None;rbs_spacer=None;gc_cont=0.468[# 16 # 900 # -1 # ID=1950_1;partial=01;start_type=Edge;rbs_motif=None;rbs_spacer=None;gc_cont=0.468]	specific	338714	82	239	5.62677e-22	89.3638	pfam13385	Laminin_G_3	-	cl22861	Concanavalin A-like lectin/glucanases superfamily; This domain belongs to the Concanavalin A-like lectin/glucanases superfamily.
Q#2569 - >Contig_8795_1 # 1 # 423 # -1 # ID=8795_1;partial=11;start_type=Edge;rbs_motif=None;rbs_spacer=None;gc_cont=0.364[# 1 # 423 # -1 # ID=8795_1;partial=11;start_type=Edge;rbs_motif=None;rbs_spacer=None;gc_cont=0.364]	superfamily	172358	1	71	0.00594149	35.4814	cl30572	PRK13831 superfamily	C	-	conjugal transfer protein TrbI; Provisional
Q#1209 - >Contig_4444_1 # 1 # 552 # -1 # ID=4444_1;partial=10;start_type=ATG;rbs_motif=GGAGG;rbs_spacer=5-10bp;gc_cont=0.647[# 1 # 552 # -1 # ID=4444_1;partial=10;start_type=ATG;rbs_motif=GGAGG;rbs_spacer=5-10bp;gc_cont=0.647]	superfamily	237539	2	87	0.00336542	37.4028	cl27279	PRK13878 superfamily	N	-	conjugal transfer relaxase TraI; Provisional
Q#520 - >Contig_769_1 # 2 # 502 # -1 # ID=769_1;partial=10;start_type=ATG;rbs_motif=GGA/GAG/AGG;rbs_spacer=5-10bp;gc_cont=0.491[# 2 # 502 # -1 # ID=769_1;partial=10;start_type=ATG;rbs_motif=GGA/GAG/AGG;rbs_spacer=5-10bp;gc_cont=0.491]	multi-dom	274285	12	104	2.24157e-07	49.1314	TIGR02760	TraI_TIGR	N	-	conjugative transfer relaxase protein TraI; This protein is a component of the relaxosome complex. In the process of conjugative plasmid transfer the realaxosome binds to the plasmid at the oriT (origin of transfer) site. The relaxase protein TraI mediates the single-strand nicking and ATP-dependent unwinding (relaxation, helicase activity) of the plasmid molecule. These two activities reside in …
Q#731 - >Contig_5131_1 # 2 # 331 # -1 # ID=5131_1;partial=10;start_type=ATG;rbs_motif=GGA/GAG/AGG;rbs_spacer=5-10bp;gc_cont=0.573[# 2 # 331 # -1 # ID=5131_1;partial=10;start_type=ATG;rbs_motif=GGA/GAG/AGG;rbs_spacer=5-10bp;gc_cont=0.573]	multi-dom	274285	4	72	0.000623307	37.5754	TIGR02760	TraI_TIGR	N	-	conjugative transfer relaxase protein TraI; This protein is a component of the relaxosome complex. In the process of conjugative plasmid transfer the realaxosome binds to the plasmid at the oriT (origin of transfer) site. The relaxase protein TraI mediates the single-strand nicking and ATP-dependent unwinding (relaxation, helicase activity) of the plasmid molecule. These two activities reside in …
Q#1345 - >Contig_569_3 # 232 # 570 # -1 # ID=569_3;partial=00;start_type=ATG;rbs_motif=None;rbs_spacer=None;gc_cont=0.348[# 232 # 570 # -1 # ID=569_3;partial=00;start_type=ATG;rbs_motif=None;rbs_spacer=None;gc_cont=0.348]	superfamily	354820	12	110	2.0242e-48	150.379	cl21464	cupin_like superfamily	-	-	Conserved domain found in cupin and related proteins; A diverse protein domains superfamily which includes both metal-dependent and metal-independent enzymes, as well as catalytically inactive seed storage proteins
Q#3760 - >Contig_2789_1 # 25 # 333 # -1 # ID=2789_1;partial=00;start_type=GTG;rbs_motif=GGA/GAG/AGG;rbs_spacer=5-10bp;gc_cont=0.466[# 25 # 333 # -1 # ID=2789_1;partial=00;start_type=GTG;rbs_motif=GGA/GAG/AGG;rbs_spacer=5-10bp;gc_cont=0.466]	superfamily	354820	18	65	1.29643e-15	67.2444	cl21464	cupin_like superfamily	N	-	Conserved domain found in cupin and related proteins; A diverse protein domains superfamily which includes both metal-dependent and metal-independent enzymes, as well as catalytically inactive seed storage proteins
Q#3761 - >Contig_2789_2 # 422 # 733 # -1 # ID=2789_2;partial=00;start_type=ATG;rbs_motif=GGA/GAG/AGG;rbs_spacer=5-10bp;gc_cont=0.471[# 422 # 733 # -1 # ID=2789_2;partial=00;start_type=ATG;rbs_motif=GGA/GAG/AGG;rbs_spacer=5-10bp;gc_cont=0.471]	superfamily	354820	41	88	0.000442914	36.8136	cl21464	cupin_like superfamily	C	-	Conserved domain found in cupin and related proteins; A diverse protein domains superfamily which includes both metal-dependent and metal-independent enzymes, as well as catalytically inactive seed storage proteins
Q#929 - >Contig_4057_1 # 1 # 348 # -1 # ID=4057_1;partial=10;start_type=ATG;rbs_motif=GGA/GAG/AGG;rbs_spacer=5-10bp;gc_cont=0.586[# 1 # 348 # -1 # ID=4057_1;partial=10;start_type=ATG;rbs_motif=GGA/GAG/AGG;rbs_spacer=5-10bp;gc_cont=0.586]	superfamily	351715	4	109	3.38384e-46	147.351	cl02268	DUF2460 superfamily	C	-	Conserved hypothetical protein 2217 (DUF2460); This model represents a family of conserved hypothetical proteins. It is usually (but not always) found in apparent phage-derived regions of bacterial chromosomes.
Q#510 - >Contig_4832_1 # 1 # 753 # -1 # ID=4832_1;partial=10;start_type=ATG;rbs_motif=None;rbs_spacer=None;gc_cont=0.450[# 1 # 753 # -1 # ID=4832_1;partial=10;start_type=ATG;rbs_motif=None;rbs_spacer=None;gc_cont=0.450]	superfamily	324472	180	251	4.5245e-18	75.9506	cl09752	Phg_2220_C superfamily	-	-	Conserved phage C-terminus (Phg_2220_C); This entry represents the conserved C-terminal domain of a family of proteins found exclusively in bacteriophage and in bacterial prophage regions. The functions of this domain and the proteins containing it are unknown.
Q#1088 - >Contig_5656_2 # 256 # 726 # -1 # ID=5656_2;partial=01;start_type=Edge;rbs_motif=None;rbs_spacer=None;gc_cont=0.240[# 256 # 726 # -1 # ID=5656_2;partial=01;start_type=Edge;rbs_motif=None;rbs_spacer=None;gc_cont=0.240]	superfamily	339457	71	108	0.00312327	34.9063	cl21108	GLTSCR1 superfamily	N	-	Conserved region of unknown function on GLTSCR protein; This domain family is found in eukaryotes, and is typically between 105 and 124 amino acids in length. It is found on glioma tumor suppressor candidate region gene proteins. ** Forced reload
Q#168 - >Contig_505_3 # 797 # 1177 # 1 # ID=505_3;partial=00;start_type=ATG;rbs_motif=None;rbs_spacer=None;gc_cont=0.344[# 797 # 1177 # 1 # ID=505_3;partial=00;start_type=ATG;rbs_motif=None;rbs_spacer=None;gc_cont=0.344]	superfamily	354414	29	65	0.00313949	35.7638	cl19362	Coprogen_oxidas superfamily	NC	-	Coproporphyrinogen III oxidase; Coproporphyrinogen III oxidase.
Q#1435 - >Contig_1601_2 # 376 # 1179 # -1 # ID=1601_2;partial=00;start_type=ATG;rbs_motif=AGGAG;rbs_spacer=5-10bp;gc_cont=0.649[# 376 # 1179 # -1 # ID=1601_2;partial=00;start_type=ATG;rbs_motif=AGGAG;rbs_spacer=5-10bp;gc_cont=0.649]	superfamily	354381	99	159	0.00180511	38.8158	cl19107	SPFH_like superfamily	N	-	core domain of the SPFH (stomatin, prohibitin, flotillin, and HflK/C) superfamily; This model summarizes proteins similar to stomatin, prohibitin, flotillin, HflK/C (SPFH) and podocin. The conserved domain common to the SPFH superfamily has also been referred to as the Band 7 domain. Many superfamily members are associated with lipid rafts. Individual proteins of the SPFH superfamily may cluster …
Q#1011 - >Contig_5553_1 # 2 # 445 # 1 # ID=5553_1;partial=10;start_type=Edge;rbs_motif=None;rbs_spacer=None;gc_cont=0.468[# 2 # 445 # 1 # ID=5553_1;partial=10;start_type=Edge;rbs_motif=None;rbs_spacer=None;gc_cont=0.468]	superfamily	354381	5	123	0.00596728	35.349	cl19107	SPFH_like superfamily	N	-	core domain of the SPFH (stomatin, prohibitin, flotillin, and HflK/C) superfamily; This model summarizes proteins similar to stomatin, prohibitin, flotillin, HflK/C (SPFH) and podocin. The conserved domain common to the SPFH superfamily has also been referred to as the Band 7 domain. Many superfamily members are associated with lipid rafts. Individual proteins of the SPFH superfamily may cluster …
Q#2744 - >Contig_7051_1 # 71 # 442 # -1 # ID=7051_1;partial=01;start_type=Edge;rbs_motif=None;rbs_spacer=None;gc_cont=0.659[# 71 # 442 # -1 # ID=7051_1;partial=01;start_type=Edge;rbs_motif=None;rbs_spacer=None;gc_cont=0.659]	superfamily	351521	28	68	0.00671076	34.4333	cl01482	CpxP_like superfamily	NC	-	CpxP component of the bacterial Cpx-two-component system and related proteins; This family summarizes bacterial proteins related to CpxP, a periplasmic protein that forms part of a two-component system which acts as a global modulator of cell-envelope stress in gram-negative bacteria. CpxP aids in combating extracytoplasmic protein-mediated toxicity, and may also be involved in the response to al…
Q#1195 - >Contig_1351_1 # 1 # 303 # 1 # ID=1351_1;partial=10;start_type=Edge;rbs_motif=None;rbs_spacer=None;gc_cont=0.525[# 1 # 303 # 1 # ID=1351_1;partial=10;start_type=Edge;rbs_motif=None;rbs_spacer=None;gc_cont=0.525]	superfamily	351200	1	65	0.00836246	33.8493	cl00656	Cas1_I-II-III superfamily	NC	-	CRISPR/Cas system-associated protein Cas1; CRISPR (Clustered Regularly Interspaced Short Palindromic Repeats) and associated Cas proteins comprise a system for heritable host defense by prokaryotic cells against phage and other foreign DNA; Cas1 is the most universal CRISPR system protein thought to be involved in spacer integration; Cas1 is metal-dependent deoxyribonuclease, also binds RNA; Show…
Q#1978 - >Contig_5563_1 # 3 # 305 # -1 # ID=5563_1;partial=10;start_type=ATG;rbs_motif=GGAGG;rbs_spacer=5-10bp;gc_cont=0.627[# 3 # 305 # -1 # ID=5563_1;partial=10;start_type=ATG;rbs_motif=GGAGG;rbs_spacer=5-10bp;gc_cont=0.627]	superfamily	276225	8	96	0.000389397	37.5758	cl19006	Cas10d_I-D superfamily	N	-	CRISPR/Cas system-associated protein Cas10d; CRISPR (Clustered Regularly Interspaced Short Palindromic Repeats) and associated Cas proteins comprise a system for heritable host defense by prokaryotic cells against phage and other foreign DNA; Large proteins, some contain Zn-finger domain. Fused to N-terminal HD domain; signature gene for I-D subtype; also known as Csc3 family
Q#288 - >Contig_41_3 # 677 # 1537 # 1 # ID=41_3;partial=00;start_type=ATG;rbs_motif=AGGAG;rbs_spacer=5-10bp;gc_cont=0.381[# 677 # 1537 # 1 # ID=41_3;partial=00;start_type=ATG;rbs_motif=AGGAG;rbs_spacer=5-10bp;gc_cont=0.381]	superfamily	351191	115	280	0.00534375	37.2622	cl00641	Cas4_I-A_I-B_I-C_I-D_II-B superfamily	N	-	CRISPR/Cas system-associated protein Cas4; CRISPR (Clustered Regularly Interspaced Short Palindromic Repeats) and associated Cas proteins comprise a system for heritable host defense by prokaryotic cells against phage and other foreign DNA; Cas4 is RecB-like nuclease with three-cysteine C-terminal cluster
Q#526 - >Contig_119_13 # 3260 # 3649 # 1 # ID=119_13;partial=01;start_type=ATG;rbs_motif=None;rbs_spacer=None;gc_cont=0.574[# 3260 # 3649 # 1 # ID=119_13;partial=01;start_type=ATG;rbs_motif=None;rbs_spacer=None;gc_cont=0.574]	superfamily	351191	1	102	8.55574e-06	43.3475	cl00641	Cas4_I-A_I-B_I-C_I-D_II-B superfamily	C	-	CRISPR/Cas system-associated protein Cas4; CRISPR (Clustered Regularly Interspaced Short Palindromic Repeats) and associated Cas proteins comprise a system for heritable host defense by prokaryotic cells against phage and other foreign DNA; Cas4 is RecB-like nuclease with three-cysteine C-terminal cluster
Q#1923 - >Contig_996_2 # 189 # 992 # 1 # ID=996_2;partial=00;start_type=TTG;rbs_motif=GGA/GAG/AGG;rbs_spacer=11-12bp;gc_cont=0.529[# 189 # 992 # 1 # ID=996_2;partial=00;start_type=TTG;rbs_motif=GGA/GAG/AGG;rbs_spacer=11-12bp;gc_cont=0.529]	superfamily	351191	76	258	0.000709966	39.572	cl00641	Cas4_I-A_I-B_I-C_I-D_II-B superfamily	-	-	CRISPR/Cas system-associated protein Cas4; CRISPR (Clustered Regularly Interspaced Short Palindromic Repeats) and associated Cas proteins comprise a system for heritable host defense by prokaryotic cells against phage and other foreign DNA; Cas4 is RecB-like nuclease with three-cysteine C-terminal cluster
Q#2115 - >Contig_1190_3 # 770 # 1483 # -1 # ID=1190_3;partial=01;start_type=Edge;rbs_motif=None;rbs_spacer=None;gc_cont=0.683[# 770 # 1483 # -1 # ID=1190_3;partial=01;start_type=Edge;rbs_motif=None;rbs_spacer=None;gc_cont=0.683]	superfamily	351191	66	198	1.38133e-17	78.4772	cl00641	Cas4_I-A_I-B_I-C_I-D_II-B superfamily	N	-	CRISPR/Cas system-associated protein Cas4; CRISPR (Clustered Regularly Interspaced Short Palindromic Repeats) and associated Cas proteins comprise a system for heritable host defense by prokaryotic cells against phage and other foreign DNA; Cas4 is RecB-like nuclease with three-cysteine C-terminal cluster
Q#2395 - >Contig_1381_1 # 1 # 1044 # 1 # ID=1381_1;partial=10;start_type=Edge;rbs_motif=None;rbs_spacer=None;gc_cont=0.591[# 1 # 1044 # 1 # ID=1381_1;partial=10;start_type=Edge;rbs_motif=None;rbs_spacer=None;gc_cont=0.591]	superfamily	351191	71	227	2.86335e-17	81.4822	cl00641	Cas4_I-A_I-B_I-C_I-D_II-B superfamily	C	-	CRISPR/Cas system-associated protein Cas4; CRISPR (Clustered Regularly Interspaced Short Palindromic Repeats) and associated Cas proteins comprise a system for heritable host defense by prokaryotic cells against phage and other foreign DNA; Cas4 is RecB-like nuclease with three-cysteine C-terminal cluster
Q#2853 - >Contig_1843_2 # 390 # 797 # -1 # ID=1843_2;partial=01;start_type=Edge;rbs_motif=None;rbs_spacer=None;gc_cont=0.498[# 390 # 797 # -1 # ID=1843_2;partial=01;start_type=Edge;rbs_motif=None;rbs_spacer=None;gc_cont=0.498]	superfamily	351191	21	130	5.92925e-12	60.3728	cl00641	Cas4_I-A_I-B_I-C_I-D_II-B superfamily	N	-	CRISPR/Cas system-associated protein Cas4; CRISPR (Clustered Regularly Interspaced Short Palindromic Repeats) and associated Cas proteins comprise a system for heritable host defense by prokaryotic cells against phage and other foreign DNA; Cas4 is RecB-like nuclease with three-cysteine C-terminal cluster
Q#3075 - >Contig_2177_2 # 122 # 442 # 1 # ID=2177_2;partial=00;start_type=ATG;rbs_motif=None;rbs_spacer=None;gc_cont=0.586[# 122 # 442 # 1 # ID=2177_2;partial=00;start_type=ATG;rbs_motif=None;rbs_spacer=None;gc_cont=0.586]	superfamily	351191	9	82	4.31552e-11	56.906	cl00641	Cas4_I-A_I-B_I-C_I-D_II-B superfamily	N	-	CRISPR/Cas system-associated protein Cas4; CRISPR (Clustered Regularly Interspaced Short Palindromic Repeats) and associated Cas proteins comprise a system for heritable host defense by prokaryotic cells against phage and other foreign DNA; Cas4 is RecB-like nuclease with three-cysteine C-terminal cluster
Q#3241 - >Contig_2354_1 # 3 # 539 # 1 # ID=2354_1;partial=10;start_type=Edge;rbs_motif=None;rbs_spacer=None;gc_cont=0.475[# 3 # 539 # 1 # ID=2354_1;partial=10;start_type=Edge;rbs_motif=None;rbs_spacer=None;gc_cont=0.475]	superfamily	351191	1	165	7.8462e-43	145.811	cl00641	Cas4_I-A_I-B_I-C_I-D_II-B superfamily	NC	-	CRISPR/Cas system-associated protein Cas4; CRISPR (Clustered Regularly Interspaced Short Palindromic Repeats) and associated Cas proteins comprise a system for heritable host defense by prokaryotic cells against phage and other foreign DNA; Cas4 is RecB-like nuclease with three-cysteine C-terminal cluster
Q#3399 - >Contig_2472_2 # 283 # 591 # 1 # ID=2472_2;partial=00;start_type=GTG;rbs_motif=GGAG/GAGG;rbs_spacer=5-10bp;gc_cont=0.602[# 283 # 591 # 1 # ID=2472_2;partial=00;start_type=GTG;rbs_motif=GGAG/GAGG;rbs_spacer=5-10bp;gc_cont=0.602]	superfamily	351191	10	46	0.000379704	37.5695	cl00641	Cas4_I-A_I-B_I-C_I-D_II-B superfamily	C	-	CRISPR/Cas system-associated protein Cas4; CRISPR (Clustered Regularly Interspaced Short Palindromic Repeats) and associated Cas proteins comprise a system for heritable host defense by prokaryotic cells against phage and other foreign DNA; Cas4 is RecB-like nuclease with three-cysteine C-terminal cluster
Q#3400 - >Contig_2472_3 # 695 # 1117 # 1 # ID=2472_3;partial=01;start_type=ATG;rbs_motif=GGA/GAG/AGG;rbs_spacer=5-10bp;gc_cont=0.650[# 695 # 1117 # 1 # ID=2472_3;partial=01;start_type=ATG;rbs_motif=GGA/GAG/AGG;rbs_spacer=5-10bp;gc_cont=0.650]	superfamily	351191	20	140	4.45708e-20	83.7934	cl00641	Cas4_I-A_I-B_I-C_I-D_II-B superfamily	NC	-	CRISPR/Cas system-associated protein Cas4; CRISPR (Clustered Regularly Interspaced Short Palindromic Repeats) and associated Cas proteins comprise a system for heritable host defense by prokaryotic cells against phage and other foreign DNA; Cas4 is RecB-like nuclease with three-cysteine C-terminal cluster
Q#3857 - >Contig_2873_1 # 2 # 607 # 1 # ID=2873_1;partial=10;start_type=Edge;rbs_motif=None;rbs_spacer=None;gc_cont=0.297[# 2 # 607 # 1 # ID=2873_1;partial=10;start_type=Edge;rbs_motif=None;rbs_spacer=None;gc_cont=0.297]	superfamily	351191	7	86	1.30551e-05	43.8106	cl00641	Cas4_I-A_I-B_I-C_I-D_II-B superfamily	NC	-	CRISPR/Cas system-associated protein Cas4; CRISPR (Clustered Regularly Interspaced Short Palindromic Repeats) and associated Cas proteins comprise a system for heritable host defense by prokaryotic cells against phage and other foreign DNA; Cas4 is RecB-like nuclease with three-cysteine C-terminal cluster
Q#645 - >Contig_3679_1 # 3 # 509 # -1 # ID=3679_1;partial=10;start_type=ATG;rbs_motif=AGGAG;rbs_spacer=5-10bp;gc_cont=0.576[# 3 # 509 # -1 # ID=3679_1;partial=10;start_type=ATG;rbs_motif=AGGAG;rbs_spacer=5-10bp;gc_cont=0.576]	superfamily	351191	14	169	1.30932e-15	71.1584	cl00641	Cas4_I-A_I-B_I-C_I-D_II-B superfamily	C	-	CRISPR/Cas system-associated protein Cas4; CRISPR (Clustered Regularly Interspaced Short Palindromic Repeats) and associated Cas proteins comprise a system for heritable host defense by prokaryotic cells against phage and other foreign DNA; Cas4 is RecB-like nuclease with three-cysteine C-terminal cluster
Q#843 - >Contig_3942_2 # 390 # 752 # 1 # ID=3942_2;partial=01;start_type=ATG;rbs_motif=GGAG/GAGG;rbs_spacer=5-10bp;gc_cont=0.543[# 390 # 752 # 1 # ID=3942_2;partial=01;start_type=ATG;rbs_motif=GGAG/GAGG;rbs_spacer=5-10bp;gc_cont=0.543]	superfamily	351191	19	74	9.75556e-13	61.9136	cl00641	Cas4_I-A_I-B_I-C_I-D_II-B superfamily	C	-	CRISPR/Cas system-associated protein Cas4; CRISPR (Clustered Regularly Interspaced Short Palindromic Repeats) and associated Cas proteins comprise a system for heritable host defense by prokaryotic cells against phage and other foreign DNA; Cas4 is RecB-like nuclease with three-cysteine C-terminal cluster
Q#1016 - >Contig_4165_1 # 2 # 559 # -1 # ID=4165_1;partial=10;start_type=ATG;rbs_motif=GGAG/GAGG;rbs_spacer=5-10bp;gc_cont=0.656[# 2 # 559 # -1 # ID=4165_1;partial=10;start_type=ATG;rbs_motif=GGAG/GAGG;rbs_spacer=5-10bp;gc_cont=0.656]	superfamily	351191	9	174	3.77622e-11	60.2963	cl00641	Cas4_I-A_I-B_I-C_I-D_II-B superfamily	C	-	CRISPR/Cas system-associated protein Cas4; CRISPR (Clustered Regularly Interspaced Short Palindromic Repeats) and associated Cas proteins comprise a system for heritable host defense by prokaryotic cells against phage and other foreign DNA; Cas4 is RecB-like nuclease with three-cysteine C-terminal cluster
Q#1258 - >Contig_4513_1 # 3 # 485 # -1 # ID=4513_1;partial=10;start_type=GTG;rbs_motif=AGGAG;rbs_spacer=5-10bp;gc_cont=0.658[# 3 # 485 # -1 # ID=4513_1;partial=10;start_type=GTG;rbs_motif=AGGAG;rbs_spacer=5-10bp;gc_cont=0.658]	superfamily	351191	10	156	6.41384e-24	95.3494	cl00641	Cas4_I-A_I-B_I-C_I-D_II-B superfamily	C	-	CRISPR/Cas system-associated protein Cas4; CRISPR (Clustered Regularly Interspaced Short Palindromic Repeats) and associated Cas proteins comprise a system for heritable host defense by prokaryotic cells against phage and other foreign DNA; Cas4 is RecB-like nuclease with three-cysteine C-terminal cluster
Q#1331 - >Contig_4604_2 # 301 # 627 # 1 # ID=4604_2;partial=00;start_type=GTG;rbs_motif=GGA/GAG/AGG;rbs_spacer=5-10bp;gc_cont=0.434[# 301 # 627 # 1 # ID=4604_2;partial=00;start_type=GTG;rbs_motif=GGA/GAG/AGG;rbs_spacer=5-10bp;gc_cont=0.434]	superfamily	351191	2	94	2.13047e-12	60.3728	cl00641	Cas4_I-A_I-B_I-C_I-D_II-B superfamily	N	-	CRISPR/Cas system-associated protein Cas4; CRISPR (Clustered Regularly Interspaced Short Palindromic Repeats) and associated Cas proteins comprise a system for heritable host defense by prokaryotic cells against phage and other foreign DNA; Cas4 is RecB-like nuclease with three-cysteine C-terminal cluster
Q#1938 - >Contig_5500_1 # 3 # 446 # 1 # ID=5500_1;partial=10;start_type=Edge;rbs_motif=None;rbs_spacer=None;gc_cont=0.570[# 3 # 446 # 1 # ID=5500_1;partial=10;start_type=Edge;rbs_motif=None;rbs_spacer=None;gc_cont=0.570]	superfamily	351191	1	119	4.21064e-12	61.8371	cl00641	Cas4_I-A_I-B_I-C_I-D_II-B superfamily	N	-	CRISPR/Cas system-associated protein Cas4; CRISPR (Clustered Regularly Interspaced Short Palindromic Repeats) and associated Cas proteins comprise a system for heritable host defense by prokaryotic cells against phage and other foreign DNA; Cas4 is RecB-like nuclease with three-cysteine C-terminal cluster
Q#1951 - >Contig_5519_1 # 1 # 405 # 1 # ID=5519_1;partial=10;start_type=Edge;rbs_motif=None;rbs_spacer=None;gc_cont=0.489[# 1 # 405 # 1 # ID=5519_1;partial=10;start_type=Edge;rbs_motif=None;rbs_spacer=None;gc_cont=0.489]	superfamily	351191	16	131	4.49097e-05	40.8786	cl00641	Cas4_I-A_I-B_I-C_I-D_II-B superfamily	N	-	CRISPR/Cas system-associated protein Cas4; CRISPR (Clustered Regularly Interspaced Short Palindromic Repeats) and associated Cas proteins comprise a system for heritable host defense by prokaryotic cells against phage and other foreign DNA; Cas4 is RecB-like nuclease with three-cysteine C-terminal cluster
Q#2283 - >Contig_6096_1 # 2 # 493 # 1 # ID=6096_1;partial=10;start_type=Edge;rbs_motif=None;rbs_spacer=None;gc_cont=0.610[# 2 # 493 # 1 # ID=6096_1;partial=10;start_type=Edge;rbs_motif=None;rbs_spacer=None;gc_cont=0.610]	superfamily	351191	7	138	1.87205e-22	91.4974	cl00641	Cas4_I-A_I-B_I-C_I-D_II-B superfamily	NC	-	CRISPR/Cas system-associated protein Cas4; CRISPR (Clustered Regularly Interspaced Short Palindromic Repeats) and associated Cas proteins comprise a system for heritable host defense by prokaryotic cells against phage and other foreign DNA; Cas4 is RecB-like nuclease with three-cysteine C-terminal cluster
Q#2468 - >Contig_6424_1 # 26 # 523 # -1 # ID=6424_1;partial=01;start_type=Edge;rbs_motif=None;rbs_spacer=None;gc_cont=0.614[# 26 # 523 # -1 # ID=6424_1;partial=01;start_type=Edge;rbs_motif=None;rbs_spacer=None;gc_cont=0.614]	superfamily	351191	6	138	6.1099e-30	111.528	cl00641	Cas4_I-A_I-B_I-C_I-D_II-B superfamily	N	-	CRISPR/Cas system-associated protein Cas4; CRISPR (Clustered Regularly Interspaced Short Palindromic Repeats) and associated Cas proteins comprise a system for heritable host defense by prokaryotic cells against phage and other foreign DNA; Cas4 is RecB-like nuclease with three-cysteine C-terminal cluster
Q#2757 - >Contig_7090_1 # 2 # 433 # 1 # ID=7090_1;partial=11;start_type=Edge;rbs_motif=None;rbs_spacer=None;gc_cont=0.567[# 2 # 433 # 1 # ID=7090_1;partial=11;start_type=Edge;rbs_motif=None;rbs_spacer=None;gc_cont=0.567]	superfamily	351191	3	80	0.00182483	36.7991	cl00641	Cas4_I-A_I-B_I-C_I-D_II-B superfamily	NC	-	CRISPR/Cas system-associated protein Cas4; CRISPR (Clustered Regularly Interspaced Short Palindromic Repeats) and associated Cas proteins comprise a system for heritable host defense by prokaryotic cells against phage and other foreign DNA; Cas4 is RecB-like nuclease with three-cysteine C-terminal cluster
Q#2776 - >Contig_7146_1 # 1 # 354 # -1 # ID=7146_1;partial=10;start_type=ATG;rbs_motif=None;rbs_spacer=None;gc_cont=0.452[# 1 # 354 # -1 # ID=7146_1;partial=10;start_type=ATG;rbs_motif=None;rbs_spacer=None;gc_cont=0.452]	superfamily	351191	3	117	2.162e-18	78.4006	cl00641	Cas4_I-A_I-B_I-C_I-D_II-B superfamily	NC	-	CRISPR/Cas system-associated protein Cas4; CRISPR (Clustered Regularly Interspaced Short Palindromic Repeats) and associated Cas proteins comprise a system for heritable host defense by prokaryotic cells against phage and other foreign DNA; Cas4 is RecB-like nuclease with three-cysteine C-terminal cluster
Q#2797 - >Contig_7211_1 # 2 # 406 # 1 # ID=7211_1;partial=11;start_type=Edge;rbs_motif=None;rbs_spacer=None;gc_cont=0.479[# 2 # 406 # 1 # ID=7211_1;partial=11;start_type=Edge;rbs_motif=None;rbs_spacer=None;gc_cont=0.479]	superfamily	351191	1	135	1.80366e-06	44.9648	cl00641	Cas4_I-A_I-B_I-C_I-D_II-B superfamily	C	-	CRISPR/Cas system-associated protein Cas4; CRISPR (Clustered Regularly Interspaced Short Palindromic Repeats) and associated Cas proteins comprise a system for heritable host defense by prokaryotic cells against phage and other foreign DNA; Cas4 is RecB-like nuclease with three-cysteine C-terminal cluster
Q#3622 - >Contig_241_3 # 669 # 1166 # -1 # ID=241_3;partial=00;start_type=ATG;rbs_motif=None;rbs_spacer=None;gc_cont=0.446[# 669 # 1166 # -1 # ID=241_3;partial=00;start_type=ATG;rbs_motif=None;rbs_spacer=None;gc_cont=0.446]	superfamily	351191	21	162	0.000412089	39.1868	cl00641	Cas4_I-A_I-B_I-C_I-D_II-B superfamily	C	-	CRISPR/Cas system-associated protein Cas4; CRISPR (Clustered Regularly Interspaced Short Palindromic Repeats) and associated Cas proteins comprise a system for heritable host defense by prokaryotic cells against phage and other foreign DNA; Cas4 is RecB-like nuclease with three-cysteine C-terminal cluster
Q#134 - >Contig_483_1 # 270 # 806 # 1 # ID=483_1;partial=00;start_type=ATG;rbs_motif=None;rbs_spacer=None;gc_cont=0.304[# 270 # 806 # 1 # ID=483_1;partial=00;start_type=ATG;rbs_motif=None;rbs_spacer=None;gc_cont=0.304]	superfamily	351191	46	143	0.000110956	41.1128	cl00641	Cas4_I-A_I-B_I-C_I-D_II-B superfamily	N	-	CRISPR/Cas system-associated protein Cas4; CRISPR (Clustered Regularly Interspaced Short Palindromic Repeats) and associated Cas proteins comprise a system for heritable host defense by prokaryotic cells against phage and other foreign DNA; Cas4 is RecB-like nuclease with three-cysteine C-terminal cluster
Q#335 - >Contig_635_4 # 503 # 1234 # -1 # ID=635_4;partial=00;start_type=ATG;rbs_motif=GGA/GAG/AGG;rbs_spacer=5-10bp;gc_cont=0.448[# 503 # 1234 # -1 # ID=635_4;partial=00;start_type=ATG;rbs_motif=GGA/GAG/AGG;rbs_spacer=5-10bp;gc_cont=0.448]	superfamily	351191	116	205	0.000325784	40.1082	cl00641	Cas4_I-A_I-B_I-C_I-D_II-B superfamily	NC	-	CRISPR/Cas system-associated protein Cas4; CRISPR (Clustered Regularly Interspaced Short Palindromic Repeats) and associated Cas proteins comprise a system for heritable host defense by prokaryotic cells against phage and other foreign DNA; Cas4 is RecB-like nuclease with three-cysteine C-terminal cluster
Q#963 - >Contig_1157_4 # 697 # 1413 # -1 # ID=1157_4;partial=00;start_type=GTG;rbs_motif=None;rbs_spacer=None;gc_cont=0.499[# 697 # 1413 # -1 # ID=1157_4;partial=00;start_type=GTG;rbs_motif=None;rbs_spacer=None;gc_cont=0.499]	superfamily	351191	1	100	0.00163659	37.797	cl00641	Cas4_I-A_I-B_I-C_I-D_II-B superfamily	C	-	CRISPR/Cas system-associated protein Cas4; CRISPR (Clustered Regularly Interspaced Short Palindromic Repeats) and associated Cas proteins comprise a system for heritable host defense by prokaryotic cells against phage and other foreign DNA; Cas4 is RecB-like nuclease with three-cysteine C-terminal cluster
Q#3055 - >Contig_3737_1 # 3 # 521 # 1 # ID=3737_1;partial=10;start_type=Edge;rbs_motif=None;rbs_spacer=None;gc_cont=0.437[# 3 # 521 # 1 # ID=3737_1;partial=10;start_type=Edge;rbs_motif=None;rbs_spacer=None;gc_cont=0.437]	superfamily	351191	14	132	2.25582e-23	94.1938	cl00641	Cas4_I-A_I-B_I-C_I-D_II-B superfamily	N	-	CRISPR/Cas system-associated protein Cas4; CRISPR (Clustered Regularly Interspaced Short Palindromic Repeats) and associated Cas proteins comprise a system for heritable host defense by prokaryotic cells against phage and other foreign DNA; Cas4 is RecB-like nuclease with three-cysteine C-terminal cluster
Q#2323 - >Contig_8115_1 # 1 # 483 # 1 # ID=8115_1;partial=10;start_type=Edge;rbs_motif=None;rbs_spacer=None;gc_cont=0.427[# 1 # 483 # 1 # ID=8115_1;partial=10;start_type=Edge;rbs_motif=None;rbs_spacer=None;gc_cont=0.427]	superfamily	351191	4	98	1.99118e-07	48.4316	cl00641	Cas4_I-A_I-B_I-C_I-D_II-B superfamily	N	-	CRISPR/Cas system-associated protein Cas4; CRISPR (Clustered Regularly Interspaced Short Palindromic Repeats) and associated Cas proteins comprise a system for heritable host defense by prokaryotic cells against phage and other foreign DNA; Cas4 is RecB-like nuclease with three-cysteine C-terminal cluster
Q#2792 - >Contig_27_4 # 1518 # 2159 # 1 # ID=27_4;partial=00;start_type=ATG;rbs_motif=None;rbs_spacer=None;gc_cont=0.625[# 1518 # 2159 # 1 # ID=27_4;partial=00;start_type=ATG;rbs_motif=None;rbs_spacer=None;gc_cont=0.625]	superfamily	351191	32	204	1.21001e-06	47.276	cl00641	Cas4_I-A_I-B_I-C_I-D_II-B superfamily	N	-	CRISPR/Cas system-associated protein Cas4; CRISPR (Clustered Regularly Interspaced Short Palindromic Repeats) and associated Cas proteins comprise a system for heritable host defense by prokaryotic cells against phage and other foreign DNA; Cas4 is RecB-like nuclease with three-cysteine C-terminal cluster
Q#2999 - >Contig_97_3 # 1445 # 2284 # 1 # ID=97_3;partial=00;start_type=ATG;rbs_motif=GGA/GAG/AGG;rbs_spacer=5-10bp;gc_cont=0.636[# 1445 # 2284 # 1 # ID=97_3;partial=00;start_type=ATG;rbs_motif=GGA/GAG/AGG;rbs_spacer=5-10bp;gc_cont=0.636]	superfamily	351191	131	229	0.00219887	38.4164	cl00641	Cas4_I-A_I-B_I-C_I-D_II-B superfamily	NC	-	CRISPR/Cas system-associated protein Cas4; CRISPR (Clustered Regularly Interspaced Short Palindromic Repeats) and associated Cas proteins comprise a system for heritable host defense by prokaryotic cells against phage and other foreign DNA; Cas4 is RecB-like nuclease with three-cysteine C-terminal cluster
Q#19 - >Contig_107_3 # 884 # 1606 # -1 # ID=107_3;partial=00;start_type=ATG;rbs_motif=None;rbs_spacer=None;gc_cont=0.394[# 884 # 1606 # -1 # ID=107_3;partial=00;start_type=ATG;rbs_motif=None;rbs_spacer=None;gc_cont=0.394]	superfamily	351191	3	231	2.91203e-55	180.479	cl00641	Cas4_I-A_I-B_I-C_I-D_II-B superfamily	C	-	CRISPR/Cas system-associated protein Cas4; CRISPR (Clustered Regularly Interspaced Short Palindromic Repeats) and associated Cas proteins comprise a system for heritable host defense by prokaryotic cells against phage and other foreign DNA; Cas4 is RecB-like nuclease with three-cysteine C-terminal cluster
Q#22 - >Contig_108_4 # 1047 # 1454 # 1 # ID=108_4;partial=00;start_type=ATG;rbs_motif=None;rbs_spacer=None;gc_cont=0.520[# 1047 # 1454 # 1 # ID=108_4;partial=00;start_type=ATG;rbs_motif=None;rbs_spacer=None;gc_cont=0.520]	superfamily	351191	1	108	2.55576e-11	58.4468	cl00641	Cas4_I-A_I-B_I-C_I-D_II-B superfamily	N	-	CRISPR/Cas system-associated protein Cas4; CRISPR (Clustered Regularly Interspaced Short Palindromic Repeats) and associated Cas proteins comprise a system for heritable host defense by prokaryotic cells against phage and other foreign DNA; Cas4 is RecB-like nuclease with three-cysteine C-terminal cluster
Q#812 - >Contig_611_2 # 258 # 701 # -1 # ID=611_2;partial=00;start_type=ATG;rbs_motif=GGA/GAG/AGG;rbs_spacer=5-10bp;gc_cont=0.509[# 258 # 701 # -1 # ID=611_2;partial=00;start_type=ATG;rbs_motif=GGA/GAG/AGG;rbs_spacer=5-10bp;gc_cont=0.509]	superfamily	351191	34	117	5.13364e-06	44.5031	cl00641	Cas4_I-A_I-B_I-C_I-D_II-B superfamily	N	-	CRISPR/Cas system-associated protein Cas4; CRISPR (Clustered Regularly Interspaced Short Palindromic Repeats) and associated Cas proteins comprise a system for heritable host defense by prokaryotic cells against phage and other foreign DNA; Cas4 is RecB-like nuclease with three-cysteine C-terminal cluster
Q#1782 - >Contig_1649_1 # 3 # 308 # 1 # ID=1649_1;partial=10;start_type=Edge;rbs_motif=None;rbs_spacer=None;gc_cont=0.497[# 3 # 308 # 1 # ID=1649_1;partial=10;start_type=Edge;rbs_motif=None;rbs_spacer=None;gc_cont=0.497]	superfamily	351191	5	76	0.00101115	36.1052	cl00641	Cas4_I-A_I-B_I-C_I-D_II-B superfamily	N	-	CRISPR/Cas system-associated protein Cas4; CRISPR (Clustered Regularly Interspaced Short Palindromic Repeats) and associated Cas proteins comprise a system for heritable host defense by prokaryotic cells against phage and other foreign DNA; Cas4 is RecB-like nuclease with three-cysteine C-terminal cluster
Q#2037 - >Contig_1889_1 # 52 # 912 # -1 # ID=1889_1;partial=00;start_type=ATG;rbs_motif=None;rbs_spacer=None;gc_cont=0.319[# 52 # 912 # -1 # ID=1889_1;partial=00;start_type=ATG;rbs_motif=None;rbs_spacer=None;gc_cont=0.319]	superfamily	351191	120	248	1.36441e-07	50.1234	cl00641	Cas4_I-A_I-B_I-C_I-D_II-B superfamily	N	-	CRISPR/Cas system-associated protein Cas4; CRISPR (Clustered Regularly Interspaced Short Palindromic Repeats) and associated Cas proteins comprise a system for heritable host defense by prokaryotic cells against phage and other foreign DNA; Cas4 is RecB-like nuclease with three-cysteine C-terminal cluster
Q#2774 - >Contig_2847_1 # 124 # 642 # 1 # ID=2847_1;partial=00;start_type=ATG;rbs_motif=None;rbs_spacer=None;gc_cont=0.407[# 124 # 642 # 1 # ID=2847_1;partial=00;start_type=ATG;rbs_motif=None;rbs_spacer=None;gc_cont=0.407]	superfamily	351191	71	157	2.28046e-11	59.6024	cl00641	Cas4_I-A_I-B_I-C_I-D_II-B superfamily	NC	-	CRISPR/Cas system-associated protein Cas4; CRISPR (Clustered Regularly Interspaced Short Palindromic Repeats) and associated Cas proteins comprise a system for heritable host defense by prokaryotic cells against phage and other foreign DNA; Cas4 is RecB-like nuclease with three-cysteine C-terminal cluster
Q#1710 - >Contig_1589_1 # 3 # 350 # -1 # ID=1589_1;partial=10;start_type=ATG;rbs_motif=None;rbs_spacer=None;gc_cont=0.460[# 3 # 350 # -1 # ID=1589_1;partial=10;start_type=ATG;rbs_motif=None;rbs_spacer=None;gc_cont=0.460]	superfamily	354829	75	114	0.00586006	34.3206	cl21482	RuvC_like superfamily	N	-	Crossover junction endodeoxyribonuclease RuvC and similar proteins; The RuvC-like family consists of bacterial RuvC, fungal Cruciform cutting endonuclease 1 (CCE1), and bacterial YqgF. RuvC and CCE1 are Holliday junction resolvases (HJRs), endonucleases that specifically resolve Holliday junction DNA intermediates during homologous recombination. RuvC is part of the RuvABC pathway in Escherichia …
Q#947 - >Contig_312_4 # 476 # 1039 # -1 # ID=312_4;partial=00;start_type=ATG;rbs_motif=None;rbs_spacer=None;gc_cont=0.452[# 476 # 1039 # -1 # ID=312_4;partial=00;start_type=ATG;rbs_motif=None;rbs_spacer=None;gc_cont=0.452]	superfamily	355015	27	161	2.34926e-15	69.4862	cl23717	crotonase-like superfamily	-	-	Crotonase/Enoyl-Coenzyme A (CoA) hydratase superfamily. This superfamily contains a diverse set of enzymes including enoyl-CoA hydratase, napthoate synthase, methylmalonyl-CoA decarboxylase, 3-hydoxybutyryl-CoA dehydratase, and dienoyl-CoA isomerase. Many of these play important roles in fatty acid metabolism. In addition to a conserved structural core and the formation of trimers (or dimers of t…
Q#2407 - >Contig_1391_1 # 1 # 501 # -1 # ID=1391_1;partial=10;start_type=GTG;rbs_motif=GGAG/GAGG;rbs_spacer=5-10bp;gc_cont=0.419[# 1 # 501 # -1 # ID=1391_1;partial=10;start_type=GTG;rbs_motif=GGAG/GAGG;rbs_spacer=5-10bp;gc_cont=0.419]	superfamily	355015	21	163	2.64697e-22	87.2054	cl23717	crotonase-like superfamily	-	-	Crotonase/Enoyl-Coenzyme A (CoA) hydratase superfamily. This superfamily contains a diverse set of enzymes including enoyl-CoA hydratase, napthoate synthase, methylmalonyl-CoA decarboxylase, 3-hydoxybutyryl-CoA dehydratase, and dienoyl-CoA isomerase. Many of these play important roles in fatty acid metabolism. In addition to a conserved structural core and the formation of trimers (or dimers of t…
Q#2902 - >Contig_1905_2 # 257 # 592 # 1 # ID=1905_2;partial=00;start_type=ATG;rbs_motif=None;rbs_spacer=None;gc_cont=0.366[# 257 # 592 # 1 # ID=1905_2;partial=00;start_type=ATG;rbs_motif=None;rbs_spacer=None;gc_cont=0.366]	superfamily	355015	1	82	2.1138e-25	94.5992	cl23717	crotonase-like superfamily	C	-	Crotonase/Enoyl-Coenzyme A (CoA) hydratase superfamily. This superfamily contains a diverse set of enzymes including enoyl-CoA hydratase, napthoate synthase, methylmalonyl-CoA decarboxylase, 3-hydoxybutyryl-CoA dehydratase, and dienoyl-CoA isomerase. Many of these play important roles in fatty acid metabolism. In addition to a conserved structural core and the formation of trimers (or dimers of t…
Q#1077 - >Contig_4250_1 # 70 # 579 # -1 # ID=4250_1;partial=00;start_type=GTG;rbs_motif=None;rbs_spacer=None;gc_cont=0.608[# 70 # 579 # -1 # ID=4250_1;partial=00;start_type=GTG;rbs_motif=None;rbs_spacer=None;gc_cont=0.608]	superfamily	355015	1	128	1.72823e-25	95.2946	cl23717	crotonase-like superfamily	N	-	Crotonase/Enoyl-Coenzyme A (CoA) hydratase superfamily. This superfamily contains a diverse set of enzymes including enoyl-CoA hydratase, napthoate synthase, methylmalonyl-CoA decarboxylase, 3-hydoxybutyryl-CoA dehydratase, and dienoyl-CoA isomerase. Many of these play important roles in fatty acid metabolism. In addition to a conserved structural core and the formation of trimers (or dimers of t…
Q#1520 - >Contig_4878_1 # 2 # 430 # -1 # ID=4878_1;partial=10;start_type=GTG;rbs_motif=None;rbs_spacer=None;gc_cont=0.315[# 2 # 430 # -1 # ID=4878_1;partial=10;start_type=GTG;rbs_motif=None;rbs_spacer=None;gc_cont=0.315]	superfamily	355015	4	34	0.000166746	39.9441	cl23717	crotonase-like superfamily	N	-	Crotonase/Enoyl-Coenzyme A (CoA) hydratase superfamily. This superfamily contains a diverse set of enzymes including enoyl-CoA hydratase, napthoate synthase, methylmalonyl-CoA decarboxylase, 3-hydoxybutyryl-CoA dehydratase, and dienoyl-CoA isomerase. Many of these play important roles in fatty acid metabolism. In addition to a conserved structural core and the formation of trimers (or dimers of t…
Q#2304 - >Contig_6131_1 # 1 # 552 # 1 # ID=6131_1;partial=11;start_type=Edge;rbs_motif=None;rbs_spacer=None;gc_cont=0.330[# 1 # 552 # 1 # ID=6131_1;partial=11;start_type=Edge;rbs_motif=None;rbs_spacer=None;gc_cont=0.330]	superfamily	355015	1	102	8.38228e-10	54.4634	cl23717	crotonase-like superfamily	N	-	Crotonase/Enoyl-Coenzyme A (CoA) hydratase superfamily. This superfamily contains a diverse set of enzymes including enoyl-CoA hydratase, napthoate synthase, methylmalonyl-CoA decarboxylase, 3-hydoxybutyryl-CoA dehydratase, and dienoyl-CoA isomerase. Many of these play important roles in fatty acid metabolism. In addition to a conserved structural core and the formation of trimers (or dimers of t…
Q#2472 - >Contig_2744_2 # 303 # 821 # 1 # ID=2744_2;partial=00;start_type=ATG;rbs_motif=AGGA;rbs_spacer=5-10bp;gc_cont=0.408[# 303 # 821 # 1 # ID=2744_2;partial=00;start_type=ATG;rbs_motif=AGGA;rbs_spacer=5-10bp;gc_cont=0.408]	superfamily	355015	49	170	1.36289e-26	99.2392	cl23717	crotonase-like superfamily	C	-	Crotonase/Enoyl-Coenzyme A (CoA) hydratase superfamily. This superfamily contains a diverse set of enzymes including enoyl-CoA hydratase, napthoate synthase, methylmalonyl-CoA decarboxylase, 3-hydoxybutyryl-CoA dehydratase, and dienoyl-CoA isomerase. Many of these play important roles in fatty acid metabolism. In addition to a conserved structural core and the formation of trimers (or dimers of t…
Q#3351 - >Contig_4018_2 # 262 # 600 # 1 # ID=4018_2;partial=00;start_type=ATG;rbs_motif=None;rbs_spacer=None;gc_cont=0.327[# 262 # 600 # 1 # ID=4018_2;partial=00;start_type=ATG;rbs_motif=None;rbs_spacer=None;gc_cont=0.327]	superfamily	355015	1	91	2.44996e-05	40.8388	cl23717	crotonase-like superfamily	N	-	Crotonase/Enoyl-Coenzyme A (CoA) hydratase superfamily. This superfamily contains a diverse set of enzymes including enoyl-CoA hydratase, napthoate synthase, methylmalonyl-CoA decarboxylase, 3-hydoxybutyryl-CoA dehydratase, and dienoyl-CoA isomerase. Many of these play important roles in fatty acid metabolism. In addition to a conserved structural core and the formation of trimers (or dimers of t…
Q#435 - >Contig_4730_1 # 35 # 580 # 1 # ID=4730_1;partial=00;start_type=ATG;rbs_motif=GGAG/GAGG;rbs_spacer=5-10bp;gc_cont=0.425[# 35 # 580 # 1 # ID=4730_1;partial=00;start_type=ATG;rbs_motif=GGAG/GAGG;rbs_spacer=5-10bp;gc_cont=0.425]	superfamily	355015	34	180	5.51646e-17	73.7234	cl23717	crotonase-like superfamily	-	-	Crotonase/Enoyl-Coenzyme A (CoA) hydratase superfamily. This superfamily contains a diverse set of enzymes including enoyl-CoA hydratase, napthoate synthase, methylmalonyl-CoA decarboxylase, 3-hydoxybutyryl-CoA dehydratase, and dienoyl-CoA isomerase. Many of these play important roles in fatty acid metabolism. In addition to a conserved structural core and the formation of trimers (or dimers of t…
Q#1207 - >Contig_5853_2 # 289 # 708 # -1 # ID=5853_2;partial=01;start_type=Edge;rbs_motif=None;rbs_spacer=None;gc_cont=0.424[# 289 # 708 # -1 # ID=5853_2;partial=01;start_type=Edge;rbs_motif=None;rbs_spacer=None;gc_cont=0.424]	superfamily	355015	1	138	9.56099e-22	84.8006	cl23717	crotonase-like superfamily	N	-	Crotonase/Enoyl-Coenzyme A (CoA) hydratase superfamily. This superfamily contains a diverse set of enzymes including enoyl-CoA hydratase, napthoate synthase, methylmalonyl-CoA decarboxylase, 3-hydoxybutyryl-CoA dehydratase, and dienoyl-CoA isomerase. Many of these play important roles in fatty acid metabolism. In addition to a conserved structural core and the formation of trimers (or dimers of t…
Q#1911 - >Contig_1768_2 # 377 # 730 # -1 # ID=1768_2;partial=00;start_type=ATG;rbs_motif=None;rbs_spacer=None;gc_cont=0.362[# 377 # 730 # -1 # ID=1768_2;partial=00;start_type=ATG;rbs_motif=None;rbs_spacer=None;gc_cont=0.362]	superfamily	355015	17	100	3.82326e-25	92.5982	cl23717	crotonase-like superfamily	C	-	Crotonase/Enoyl-Coenzyme A (CoA) hydratase superfamily. This superfamily contains a diverse set of enzymes including enoyl-CoA hydratase, napthoate synthase, methylmalonyl-CoA decarboxylase, 3-hydoxybutyryl-CoA dehydratase, and dienoyl-CoA isomerase. Many of these play important roles in fatty acid metabolism. In addition to a conserved structural core and the formation of trimers (or dimers of t…
Q#2121 - >Contig_1981_1 # 2 # 391 # -1 # ID=1981_1;partial=10;start_type=TTG;rbs_motif=GGA/GAG/AGG;rbs_spacer=5-10bp;gc_cont=0.459[# 2 # 391 # -1 # ID=1981_1;partial=10;start_type=TTG;rbs_motif=GGA/GAG/AGG;rbs_spacer=5-10bp;gc_cont=0.459]	superfamily	355015	1	130	5.8605e-24	90.1934	cl23717	crotonase-like superfamily	C	-	Crotonase/Enoyl-Coenzyme A (CoA) hydratase superfamily. This superfamily contains a diverse set of enzymes including enoyl-CoA hydratase, napthoate synthase, methylmalonyl-CoA decarboxylase, 3-hydoxybutyryl-CoA dehydratase, and dienoyl-CoA isomerase. Many of these play important roles in fatty acid metabolism. In addition to a conserved structural core and the formation of trimers (or dimers of t…
Q#2198 - >Contig_2067_1 # 187 # 765 # -1 # ID=2067_1;partial=00;start_type=ATG;rbs_motif=AGGA;rbs_spacer=5-10bp;gc_cont=0.364[# 187 # 765 # -1 # ID=2067_1;partial=00;start_type=ATG;rbs_motif=AGGA;rbs_spacer=5-10bp;gc_cont=0.364]	superfamily	355015	25	166	5.73258e-15	68.7158	cl23717	crotonase-like superfamily	-	-	Crotonase/Enoyl-Coenzyme A (CoA) hydratase superfamily. This superfamily contains a diverse set of enzymes including enoyl-CoA hydratase, napthoate synthase, methylmalonyl-CoA decarboxylase, 3-hydoxybutyryl-CoA dehydratase, and dienoyl-CoA isomerase. Many of these play important roles in fatty acid metabolism. In addition to a conserved structural core and the formation of trimers (or dimers of t…
Q#2381 - >Contig_2285_1 # 230 # 538 # -1 # ID=2285_1;partial=00;start_type=GTG;rbs_motif=None;rbs_spacer=None;gc_cont=0.534[# 230 # 538 # -1 # ID=2285_1;partial=00;start_type=GTG;rbs_motif=None;rbs_spacer=None;gc_cont=0.534]	superfamily	355015	7	59	1.99769e-11	56.3894	cl23717	crotonase-like superfamily	N	-	Crotonase/Enoyl-Coenzyme A (CoA) hydratase superfamily. This superfamily contains a diverse set of enzymes including enoyl-CoA hydratase, napthoate synthase, methylmalonyl-CoA decarboxylase, 3-hydoxybutyryl-CoA dehydratase, and dienoyl-CoA isomerase. Many of these play important roles in fatty acid metabolism. In addition to a conserved structural core and the formation of trimers (or dimers of t…
Q#1022 - >Contig_360_1 # 2 # 901 # 1 # ID=360_1;partial=10;start_type=Edge;rbs_motif=None;rbs_spacer=None;gc_cont=0.562[# 2 # 901 # 1 # ID=360_1;partial=10;start_type=Edge;rbs_motif=None;rbs_spacer=None;gc_cont=0.562]	superfamily	106966	1	288	3.60459e-35	134.533	cl28660	PHA00657 superfamily	NC	-	crystallin beta/gamma motif-containing protein
Q#1023 - >Contig_360_2 # 1008 # 2237 # 1 # ID=360_2;partial=01;start_type=ATG;rbs_motif=None;rbs_spacer=None;gc_cont=0.555[# 1008 # 2237 # 1 # ID=360_2;partial=01;start_type=ATG;rbs_motif=None;rbs_spacer=None;gc_cont=0.555]	superfamily	106966	62	392	1.17986e-32	130.681	cl28660	PHA00657 superfamily	N	-	crystallin beta/gamma motif-containing protein
Q#1465 - >Contig_648_1 # 1 # 852 # 1 # ID=648_1;partial=10;start_type=Edge;rbs_motif=None;rbs_spacer=None;gc_cont=0.565[# 1 # 852 # 1 # ID=648_1;partial=10;start_type=Edge;rbs_motif=None;rbs_spacer=None;gc_cont=0.565]	superfamily	106966	1	241	5.69813e-23	98.7095	cl28660	PHA00657 superfamily	C	-	crystallin beta/gamma motif-containing protein
Q#2730 - >Contig_1694_3 # 592 # 903 # -1 # ID=1694_3;partial=01;start_type=Edge;rbs_motif=None;rbs_spacer=None;gc_cont=0.526[# 592 # 903 # -1 # ID=1694_3;partial=01;start_type=Edge;rbs_motif=None;rbs_spacer=None;gc_cont=0.526]	superfamily	106966	17	88	1.03841e-18	79.4495	cl28660	PHA00657 superfamily	N	-	crystallin beta/gamma motif-containing protein
Q#2766 - >Contig_1729_2 # 177 # 884 # -1 # ID=1729_2;partial=01;start_type=Edge;rbs_motif=None;rbs_spacer=None;gc_cont=0.555[# 177 # 884 # -1 # ID=1729_2;partial=01;start_type=Edge;rbs_motif=None;rbs_spacer=None;gc_cont=0.555]	superfamily	106966	23	199	1.25986e-10	60.5747	cl28660	PHA00657 superfamily	NC	-	crystallin beta/gamma motif-containing protein
Q#2937 - >Contig_1953_1 # 48 # 587 # -1 # ID=1953_1;partial=00;start_type=ATG;rbs_motif=None;rbs_spacer=None;gc_cont=0.543[# 48 # 587 # -1 # ID=1953_1;partial=00;start_type=ATG;rbs_motif=None;rbs_spacer=None;gc_cont=0.543]	superfamily	106966	1	139	1.35858e-08	53.2559	cl28660	PHA00657 superfamily	N	-	crystallin beta/gamma motif-containing protein
Q#3290 - >Contig_2387_2 # 716 # 1177 # 1 # ID=2387_2;partial=01;start_type=ATG;rbs_motif=None;rbs_spacer=None;gc_cont=0.604[# 716 # 1177 # 1 # ID=2387_2;partial=01;start_type=ATG;rbs_motif=None;rbs_spacer=None;gc_cont=0.604]	superfamily	106966	26	133	1.35288e-19	84.0719	cl28660	PHA00657 superfamily	NC	-	crystallin beta/gamma motif-containing protein
Q#309 - >Contig_3299_1 # 3 # 797 # -1 # ID=3299_1;partial=10;start_type=GTG;rbs_motif=GGAGG;rbs_spacer=5-10bp;gc_cont=0.587[# 3 # 797 # -1 # ID=3299_1;partial=10;start_type=GTG;rbs_motif=GGAGG;rbs_spacer=5-10bp;gc_cont=0.587]	superfamily	106966	29	265	1.04164e-11	64.8119	cl28660	PHA00657 superfamily	NC	-	crystallin beta/gamma motif-containing protein
Q#1135 - >Contig_4337_1 # 2 # 451 # -1 # ID=4337_1;partial=10;start_type=ATG;rbs_motif=GGA/GAG/AGG;rbs_spacer=5-10bp;gc_cont=0.596[# 2 # 451 # -1 # ID=4337_1;partial=10;start_type=ATG;rbs_motif=GGA/GAG/AGG;rbs_spacer=5-10bp;gc_cont=0.596]	superfamily	106966	9	150	2.13337e-19	83.3015	cl28660	PHA00657 superfamily	NC	-	crystallin beta/gamma motif-containing protein
Q#1483 - >Contig_4827_1 # 169 # 678 # -1 # ID=4827_1;partial=01;start_type=Edge;rbs_motif=None;rbs_spacer=None;gc_cont=0.724[# 169 # 678 # -1 # ID=4827_1;partial=01;start_type=Edge;rbs_motif=None;rbs_spacer=None;gc_cont=0.724]	superfamily	106966	64	123	3.44002e-06	45.9371	cl28660	PHA00657 superfamily	C	-	crystallin beta/gamma motif-containing protein
Q#2385 - >Contig_6280_1 # 1 # 537 # 1 # ID=6280_1;partial=11;start_type=Edge;rbs_motif=None;rbs_spacer=None;gc_cont=0.670[# 1 # 537 # 1 # ID=6280_1;partial=11;start_type=Edge;rbs_motif=None;rbs_spacer=None;gc_cont=0.670]	superfamily	106966	35	156	3.93529e-17	77.9087	cl28660	PHA00657 superfamily	NC	-	crystallin beta/gamma motif-containing protein
Q#3039 - >Contig_3722_1 # 2 # 730 # 1 # ID=3722_1;partial=10;start_type=Edge;rbs_motif=None;rbs_spacer=None;gc_cont=0.631[# 2 # 730 # 1 # ID=3722_1;partial=10;start_type=Edge;rbs_motif=None;rbs_spacer=None;gc_cont=0.631]	specific	271189	61	223	4.55007e-29	106.489	cd01189	INT_ICEBs1_C_like	-	cl00213	C-terminal catalytic domain of integrases from bacterial phages and conjugate transposons; This family of tyrosine based site-specific integrases is has origins in bacterial phages and conjugate transposons. One member is the integrase from Bacillus subtilis conjugative transposon ICEBs1. ICEBs1 can be excised and transfered to various recipients in response to DNA damage or high concentrations o…
Q#2313 - >Contig_1318_2 # 317 # 1006 # -1 # ID=1318_2;partial=00;start_type=ATG;rbs_motif=AGGAG;rbs_spacer=5-10bp;gc_cont=0.559[# 317 # 1006 # -1 # ID=1318_2;partial=00;start_type=ATG;rbs_motif=AGGAG;rbs_spacer=5-10bp;gc_cont=0.559]	specific	119330	124	210	9.58684e-28	101.052	cd06571	Bac_DnaA_C	-	cl07055	C-terminal domain of bacterial DnaA proteins. The DNA-binding C-terminal domain of DnaA contains a helix-turn-helix motif that specifically interacts with the DnaA box, a 9-mer motif that occurs repetitively in the replication origin oriC. Multiple copies of DnaA, which is an ATPase, bind to 9-mers at the origin and form an initial complex in which the DNA strands are being separated in an ATP-de…
Q#3615 - >Contig_2663_2 # 618 # 1025 # -1 # ID=2663_2;partial=01;start_type=Edge;rbs_motif=None;rbs_spacer=None;gc_cont=0.544[# 618 # 1025 # -1 # ID=2663_2;partial=01;start_type=Edge;rbs_motif=None;rbs_spacer=None;gc_cont=0.544]	specific	119330	1	53	6.01428e-14	62.532	cd06571	Bac_DnaA_C	N	cl07055	C-terminal domain of bacterial DnaA proteins. The DNA-binding C-terminal domain of DnaA contains a helix-turn-helix motif that specifically interacts with the DnaA box, a 9-mer motif that occurs repetitively in the replication origin oriC. Multiple copies of DnaA, which is an ATPase, bind to 9-mers at the origin and form an initial complex in which the DNA strands are being separated in an ATP-de…
Q#2909 - >Contig_8_5 # 943 # 1359 # 1 # ID=8_5;partial=00;start_type=ATG;rbs_motif=None;rbs_spacer=None;gc_cont=0.321[# 943 # 1359 # 1 # ID=8_5;partial=00;start_type=ATG;rbs_motif=None;rbs_spacer=None;gc_cont=0.321]	superfamily	352649	10	78	8.67876e-10	51.7464	cl07055	Bac_DnaA_C superfamily	-	-	C-terminal domain of bacterial DnaA proteins. The DNA-binding C-terminal domain of DnaA contains a helix-turn-helix motif that specifically interacts with the DnaA box, a 9-mer motif that occurs repetitively in the replication origin oriC. Multiple copies of DnaA, which is an ATPase, bind to 9-mers at the origin and form an initial complex in which the DNA strands are being separated in an ATP-de…
Q#3621 - >Contig_241_1 # 28 # 453 # -1 # ID=241_1;partial=00;start_type=ATG;rbs_motif=None;rbs_spacer=None;gc_cont=0.383[# 28 # 453 # -1 # ID=241_1;partial=00;start_type=ATG;rbs_motif=None;rbs_spacer=None;gc_cont=0.383]	superfamily	352649	30	78	0.000154912	37.4876	cl07055	Bac_DnaA_C superfamily	-	-	C-terminal domain of bacterial DnaA proteins. The DNA-binding C-terminal domain of DnaA contains a helix-turn-helix motif that specifically interacts with the DnaA box, a 9-mer motif that occurs repetitively in the replication origin oriC. Multiple copies of DnaA, which is an ATPase, bind to 9-mers at the origin and form an initial complex in which the DNA strands are being separated in an ATP-de…
Q#3802 - >Contig_328_1 # 1 # 372 # -1 # ID=328_1;partial=10;start_type=ATG;rbs_motif=None;rbs_spacer=None;gc_cont=0.387[# 1 # 372 # -1 # ID=328_1;partial=10;start_type=ATG;rbs_motif=None;rbs_spacer=None;gc_cont=0.387]	specific	119330	26	115	1.76202e-23	86.4143	cd06571	Bac_DnaA_C	-	cl07055	C-terminal domain of bacterial DnaA proteins. The DNA-binding C-terminal domain of DnaA contains a helix-turn-helix motif that specifically interacts with the DnaA box, a 9-mer motif that occurs repetitively in the replication origin oriC. Multiple copies of DnaA, which is an ATPase, bind to 9-mers at the origin and form an initial complex in which the DNA strands are being separated in an ATP-de…
Q#3805 - >Contig_329_5 # 1036 # 1464 # -1 # ID=329_5;partial=00;start_type=ATG;rbs_motif=GGA/GAG/AGG;rbs_spacer=5-10bp;gc_cont=0.366[# 1036 # 1464 # -1 # ID=329_5;partial=00;start_type=ATG;rbs_motif=GGA/GAG/AGG;rbs_spacer=5-10bp;gc_cont=0.366]	superfamily	352649	21	63	0.000863104	35.5616	cl07055	Bac_DnaA_C superfamily	N	-	C-terminal domain of bacterial DnaA proteins. The DNA-binding C-terminal domain of DnaA contains a helix-turn-helix motif that specifically interacts with the DnaA box, a 9-mer motif that occurs repetitively in the replication origin oriC. Multiple copies of DnaA, which is an ATPase, bind to 9-mers at the origin and form an initial complex in which the DNA strands are being separated in an ATP-de…
Q#2098 - >Contig_2348_1 # 82 # 630 # -1 # ID=2348_1;partial=00;start_type=ATG;rbs_motif=AGGA;rbs_spacer=5-10bp;gc_cont=0.505[# 82 # 630 # -1 # ID=2348_1;partial=00;start_type=ATG;rbs_motif=AGGA;rbs_spacer=5-10bp;gc_cont=0.505]	superfamily	352649	92	152	2.23664e-06	43.6572	cl07055	Bac_DnaA_C superfamily	C	-	C-terminal domain of bacterial DnaA proteins. The DNA-binding C-terminal domain of DnaA contains a helix-turn-helix motif that specifically interacts with the DnaA box, a 9-mer motif that occurs repetitively in the replication origin oriC. Multiple copies of DnaA, which is an ATPase, bind to 9-mers at the origin and form an initial complex in which the DNA strands are being separated in an ATP-de…
Q#1303 - >Contig_1059_3 # 523 # 876 # -1 # ID=1059_3;partial=00;start_type=ATG;rbs_motif=None;rbs_spacer=None;gc_cont=0.325[# 523 # 876 # -1 # ID=1059_3;partial=00;start_type=ATG;rbs_motif=None;rbs_spacer=None;gc_cont=0.325]	superfamily	352649	70	103	2.98156e-06	42.1164	cl07055	Bac_DnaA_C superfamily	C	-	C-terminal domain of bacterial DnaA proteins. The DNA-binding C-terminal domain of DnaA contains a helix-turn-helix motif that specifically interacts with the DnaA box, a 9-mer motif that occurs repetitively in the replication origin oriC. Multiple copies of DnaA, which is an ATPase, bind to 9-mers at the origin and form an initial complex in which the DNA strands are being separated in an ATP-de…
Q#1470 - >Contig_1228_2 # 258 # 584 # -1 # ID=1228_2;partial=00;start_type=ATG;rbs_motif=None;rbs_spacer=None;gc_cont=0.284[# 258 # 584 # -1 # ID=1228_2;partial=00;start_type=ATG;rbs_motif=None;rbs_spacer=None;gc_cont=0.284]	superfamily	352649	14	73	2.00883e-07	44.8128	cl07055	Bac_DnaA_C superfamily	-	-	C-terminal domain of bacterial DnaA proteins. The DNA-binding C-terminal domain of DnaA contains a helix-turn-helix motif that specifically interacts with the DnaA box, a 9-mer motif that occurs repetitively in the replication origin oriC. Multiple copies of DnaA, which is an ATPase, bind to 9-mers at the origin and form an initial complex in which the DNA strands are being separated in an ATP-de…
Q#1001 - >Contig_343_3 # 684 # 1379 # 1 # ID=343_3;partial=01;start_type=ATG;rbs_motif=AGGAG;rbs_spacer=5-10bp;gc_cont=0.420[# 684 # 1379 # 1 # ID=343_3;partial=01;start_type=ATG;rbs_motif=AGGAG;rbs_spacer=5-10bp;gc_cont=0.420]	superfamily	354296	129	150	0.000363925	39.5218	cl17013	W2 superfamily	N	-	C-terminal domain of eIF4-gamma/eIF5/eIF2b-epsilon; This domain is found at the C-terminus of several translation initiation factors, including the epsilon chain of eIF2b, where it has been found to catalyze the conversion of eIF2.GDP to its active eIF2.GTP form. The structure of the domain resembles that of a set of concatenated HEAT repeats.
Q#1902 - >Contig_5441_1 # 3 # 512 # 1 # ID=5441_1;partial=10;start_type=Edge;rbs_motif=None;rbs_spacer=None;gc_cont=0.502[# 3 # 512 # 1 # ID=5441_1;partial=10;start_type=Edge;rbs_motif=None;rbs_spacer=None;gc_cont=0.502]	specific	350196	101	150	2.24989e-11	56.4159	cd18809	SF1_C_RecD	N	cl38915	C-terminal helicase domain of RecD family helicases; RecD is a member of the RecBCD (EC 3.1.11.5, Exonuclease V) complex. It is the alpha chain of the complex and functions as a 3'-5' helicase. The RecBCD enzyme is both a helicase that unwinds, or separates the strands of DNA, and a nuclease that makes single-stranded nicks in DNA. RecD family helicases are DEAD-like helicases belonging to superf…
Q#1877 - >Contig_956_1 # 2 # 490 # 1 # ID=956_1;partial=10;start_type=Edge;rbs_motif=None;rbs_spacer=None;gc_cont=0.528[# 2 # 490 # 1 # ID=956_1;partial=10;start_type=Edge;rbs_motif=None;rbs_spacer=None;gc_cont=0.528]	specific	350172	66	129	7.81175e-11	55.0177	cd18785	SF2_C	-	cl38915	C-terminal helicase domain of superfamily 2 DEAD/H-box helicases; Superfamily (SF)2 helicases include DEAD-box helicases, UvrB, RecG, Ski2, Sucrose Non-Fermenting (SNF) family helicases, and dicer proteins, among others. Similar to SF1 helicases, they do not form toroidal structures like SF3-6 helicases. SF2 helicases are a diverse family of proteins involved in ATP-dependent RNA or DNA unwinding…
Q#606 - >Contig_149_2 # 657 # 1382 # 1 # ID=149_2;partial=00;start_type=ATG;rbs_motif=None;rbs_spacer=None;gc_cont=0.492[# 657 # 1382 # 1 # ID=149_2;partial=00;start_type=ATG;rbs_motif=None;rbs_spacer=None;gc_cont=0.492]	superfamily	365791	1	90	3.93565e-20	82.222	cl38915	DEAD-like_helicase_C superfamily	-	-	C-terminal helicase domain of the DEAD-like helicases; This hierarchy of DEAD-like helicases is composed of two superfamilies, SF1 and SF2, that share almost identical folds and extensive structural similarity in their catalytic core. Helicases are involved in ATP-dependent RNA or DNA unwinding. Two distinct types of helicases exist, those forming toroidal, predominantly hexameric structures, and…
Q#894 - >Contig_282_2 # 685 # 1530 # -1 # ID=282_2;partial=01;start_type=Edge;rbs_motif=None;rbs_spacer=None;gc_cont=0.285[# 685 # 1530 # -1 # ID=282_2;partial=01;start_type=Edge;rbs_motif=None;rbs_spacer=None;gc_cont=0.285]	superfamily	365791	22	75	0.00497065	36.3005	cl38915	DEAD-like_helicase_C superfamily	N	-	C-terminal helicase domain of the DEAD-like helicases; This hierarchy of DEAD-like helicases is composed of two superfamilies, SF1 and SF2, that share almost identical folds and extensive structural similarity in their catalytic core. Helicases are involved in ATP-dependent RNA or DNA unwinding. Two distinct types of helicases exist, those forming toroidal, predominantly hexameric structures, and…
Q#1250 - >Contig_502_1 # 198 # 566 # 1 # ID=502_1;partial=00;start_type=ATG;rbs_motif=AGGAG;rbs_spacer=5-10bp;gc_cont=0.404[# 198 # 566 # 1 # ID=502_1;partial=00;start_type=ATG;rbs_motif=AGGAG;rbs_spacer=5-10bp;gc_cont=0.404]	superfamily	365791	40	83	2.2044e-09	51.3233	cl38915	DEAD-like_helicase_C superfamily	N	-	C-terminal helicase domain of the DEAD-like helicases; This hierarchy of DEAD-like helicases is composed of two superfamilies, SF1 and SF2, that share almost identical folds and extensive structural similarity in their catalytic core. Helicases are involved in ATP-dependent RNA or DNA unwinding. Two distinct types of helicases exist, those forming toroidal, predominantly hexameric structures, and…
Q#1846 - >Contig_925_1 # 1 # 435 # 1 # ID=925_1;partial=10;start_type=Edge;rbs_motif=None;rbs_spacer=None;gc_cont=0.471[# 1 # 435 # 1 # ID=925_1;partial=10;start_type=Edge;rbs_motif=None;rbs_spacer=None;gc_cont=0.471]	superfamily	365791	4	110	3.46255e-13	62.1088	cl38915	DEAD-like_helicase_C superfamily	-	-	C-terminal helicase domain of the DEAD-like helicases; This hierarchy of DEAD-like helicases is composed of two superfamilies, SF1 and SF2, that share almost identical folds and extensive structural similarity in their catalytic core. Helicases are involved in ATP-dependent RNA or DNA unwinding. Two distinct types of helicases exist, those forming toroidal, predominantly hexameric structures, and…
Q#1877 - >Contig_956_1 # 2 # 490 # 1 # ID=956_1;partial=10;start_type=Edge;rbs_motif=None;rbs_spacer=None;gc_cont=0.528[# 2 # 490 # 1 # ID=956_1;partial=10;start_type=Edge;rbs_motif=None;rbs_spacer=None;gc_cont=0.528]	superfamily	365791	30	96	0.00053268	37.872	cl38915	DEAD-like_helicase_C superfamily	NC	-	C-terminal helicase domain of the DEAD-like helicases; This hierarchy of DEAD-like helicases is composed of two superfamilies, SF1 and SF2, that share almost identical folds and extensive structural similarity in their catalytic core. Helicases are involved in ATP-dependent RNA or DNA unwinding. Two distinct types of helicases exist, those forming toroidal, predominantly hexameric structures, and…
Q#1975 - >Contig_1049_2 # 232 # 783 # -1 # ID=1049_2;partial=00;start_type=ATG;rbs_motif=None;rbs_spacer=None;gc_cont=0.335[# 232 # 783 # -1 # ID=1049_2;partial=00;start_type=ATG;rbs_motif=None;rbs_spacer=None;gc_cont=0.335]	superfamily	365791	28	144	1.51074e-06	45.1601	cl38915	DEAD-like_helicase_C superfamily	-	-	C-terminal helicase domain of the DEAD-like helicases; This hierarchy of DEAD-like helicases is composed of two superfamilies, SF1 and SF2, that share almost identical folds and extensive structural similarity in their catalytic core. Helicases are involved in ATP-dependent RNA or DNA unwinding. Two distinct types of helicases exist, those forming toroidal, predominantly hexameric structures, and…
Q#2550 - >Contig_1511_2 # 189 # 1046 # -1 # ID=1511_2;partial=01;start_type=Edge;rbs_motif=None;rbs_spacer=None;gc_cont=0.375[# 189 # 1046 # -1 # ID=1511_2;partial=01;start_type=Edge;rbs_motif=None;rbs_spacer=None;gc_cont=0.375]	superfamily	365791	125	246	2.88862e-09	54.0197	cl38915	DEAD-like_helicase_C superfamily	-	-	C-terminal helicase domain of the DEAD-like helicases; This hierarchy of DEAD-like helicases is composed of two superfamilies, SF1 and SF2, that share almost identical folds and extensive structural similarity in their catalytic core. Helicases are involved in ATP-dependent RNA or DNA unwinding. Two distinct types of helicases exist, those forming toroidal, predominantly hexameric structures, and…
Q#2615 - >Contig_1577_2 # 72 # 989 # -1 # ID=1577_2;partial=01;start_type=Edge;rbs_motif=None;rbs_spacer=None;gc_cont=0.584[# 72 # 989 # -1 # ID=1577_2;partial=01;start_type=Edge;rbs_motif=None;rbs_spacer=None;gc_cont=0.584]	superfamily	365791	226	271	0.000712781	38.9969	cl38915	DEAD-like_helicase_C superfamily	N	-	C-terminal helicase domain of the DEAD-like helicases; This hierarchy of DEAD-like helicases is composed of two superfamilies, SF1 and SF2, that share almost identical folds and extensive structural similarity in their catalytic core. Helicases are involved in ATP-dependent RNA or DNA unwinding. Two distinct types of helicases exist, those forming toroidal, predominantly hexameric structures, and…
Q#3835 - >Contig_2853_1 # 1 # 405 # -1 # ID=2853_1;partial=10;start_type=ATG;rbs_motif=None;rbs_spacer=None;gc_cont=0.528[# 1 # 405 # -1 # ID=2853_1;partial=10;start_type=ATG;rbs_motif=None;rbs_spacer=None;gc_cont=0.528]	superfamily	365791	77	135	1.7342e-06	44.0045	cl38915	DEAD-like_helicase_C superfamily	N	-	C-terminal helicase domain of the DEAD-like helicases; This hierarchy of DEAD-like helicases is composed of two superfamilies, SF1 and SF2, that share almost identical folds and extensive structural similarity in their catalytic core. Helicases are involved in ATP-dependent RNA or DNA unwinding. Two distinct types of helicases exist, those forming toroidal, predominantly hexameric structures, and…
Q#3971 - >Contig_2980_2 # 403 # 744 # 1 # ID=2980_2;partial=00;start_type=GTG;rbs_motif=None;rbs_spacer=None;gc_cont=0.430[# 403 # 744 # 1 # ID=2980_2;partial=00;start_type=GTG;rbs_motif=None;rbs_spacer=None;gc_cont=0.430]	superfamily	365791	1	70	2.61088e-14	64.0348	cl38915	DEAD-like_helicase_C superfamily	N	-	C-terminal helicase domain of the DEAD-like helicases; This hierarchy of DEAD-like helicases is composed of two superfamilies, SF1 and SF2, that share almost identical folds and extensive structural similarity in their catalytic core. Helicases are involved in ATP-dependent RNA or DNA unwinding. Two distinct types of helicases exist, those forming toroidal, predominantly hexameric structures, and…
Q#957 - >Contig_4093_1 # 2 # 388 # -1 # ID=4093_1;partial=10;start_type=TTG;rbs_motif=None;rbs_spacer=None;gc_cont=0.336[# 2 # 388 # -1 # ID=4093_1;partial=10;start_type=TTG;rbs_motif=None;rbs_spacer=None;gc_cont=0.336]	superfamily	365791	43	129	8.53588e-08	47.4713	cl38915	DEAD-like_helicase_C superfamily	C	-	C-terminal helicase domain of the DEAD-like helicases; This hierarchy of DEAD-like helicases is composed of two superfamilies, SF1 and SF2, that share almost identical folds and extensive structural similarity in their catalytic core. Helicases are involved in ATP-dependent RNA or DNA unwinding. Two distinct types of helicases exist, those forming toroidal, predominantly hexameric structures, and…
Q#1119 - >Contig_4307_1 # 3 # 437 # 1 # ID=4307_1;partial=10;start_type=Edge;rbs_motif=None;rbs_spacer=None;gc_cont=0.303[# 3 # 437 # 1 # ID=4307_1;partial=10;start_type=Edge;rbs_motif=None;rbs_spacer=None;gc_cont=0.303]	superfamily	365791	33	95	8.21087e-08	47.9961	cl38915	DEAD-like_helicase_C superfamily	N	-	C-terminal helicase domain of the DEAD-like helicases; This hierarchy of DEAD-like helicases is composed of two superfamilies, SF1 and SF2, that share almost identical folds and extensive structural similarity in their catalytic core. Helicases are involved in ATP-dependent RNA or DNA unwinding. Two distinct types of helicases exist, those forming toroidal, predominantly hexameric structures, and…
Q#2753 - >Contig_7079_1 # 2 # 436 # -1 # ID=7079_1;partial=11;start_type=Edge;rbs_motif=None;rbs_spacer=None;gc_cont=0.457[# 2 # 436 # -1 # ID=7079_1;partial=11;start_type=Edge;rbs_motif=None;rbs_spacer=None;gc_cont=0.457]	superfamily	365791	50	145	2.25753e-15	67.1992	cl38915	DEAD-like_helicase_C superfamily	-	-	C-terminal helicase domain of the DEAD-like helicases; This hierarchy of DEAD-like helicases is composed of two superfamilies, SF1 and SF2, that share almost identical folds and extensive structural similarity in their catalytic core. Helicases are involved in ATP-dependent RNA or DNA unwinding. Two distinct types of helicases exist, those forming toroidal, predominantly hexameric structures, and…
Q#3182 - >Contig_73_6 # 1989 # 2555 # 1 # ID=73_6;partial=00;start_type=ATG;rbs_motif=None;rbs_spacer=None;gc_cont=0.356[# 1989 # 2555 # 1 # ID=73_6;partial=00;start_type=ATG;rbs_motif=None;rbs_spacer=None;gc_cont=0.356]	superfamily	365791	121	173	1.61483e-05	42.6033	cl38915	DEAD-like_helicase_C superfamily	N	-	C-terminal helicase domain of the DEAD-like helicases; This hierarchy of DEAD-like helicases is composed of two superfamilies, SF1 and SF2, that share almost identical folds and extensive structural similarity in their catalytic core. Helicases are involved in ATP-dependent RNA or DNA unwinding. Two distinct types of helicases exist, those forming toroidal, predominantly hexameric structures, and…
Q#3882 - >Contig_368_4 # 825 # 1571 # -1 # ID=368_4;partial=00;start_type=GTG;rbs_motif=None;rbs_spacer=None;gc_cont=0.369[# 825 # 1571 # -1 # ID=368_4;partial=00;start_type=GTG;rbs_motif=None;rbs_spacer=None;gc_cont=0.369]	superfamily	365791	181	233	7.80163e-05	41.4477	cl38915	DEAD-like_helicase_C superfamily	N	-	C-terminal helicase domain of the DEAD-like helicases; This hierarchy of DEAD-like helicases is composed of two superfamilies, SF1 and SF2, that share almost identical folds and extensive structural similarity in their catalytic core. Helicases are involved in ATP-dependent RNA or DNA unwinding. Two distinct types of helicases exist, those forming toroidal, predominantly hexameric structures, and…
Q#568 - >Contig_800_1 # 2 # 538 # -1 # ID=800_1;partial=10;start_type=ATG;rbs_motif=None;rbs_spacer=None;gc_cont=0.346[# 2 # 538 # -1 # ID=800_1;partial=10;start_type=ATG;rbs_motif=None;rbs_spacer=None;gc_cont=0.346]	superfamily	365791	10	119	1.09569e-11	59.0273	cl38915	DEAD-like_helicase_C superfamily	N	-	C-terminal helicase domain of the DEAD-like helicases; This hierarchy of DEAD-like helicases is composed of two superfamilies, SF1 and SF2, that share almost identical folds and extensive structural similarity in their catalytic core. Helicases are involved in ATP-dependent RNA or DNA unwinding. Two distinct types of helicases exist, those forming toroidal, predominantly hexameric structures, and…
Q#894 - >Contig_1091_2 # 239 # 589 # 1 # ID=1091_2;partial=00;start_type=GTG;rbs_motif=None;rbs_spacer=None;gc_cont=0.322[# 239 # 589 # 1 # ID=1091_2;partial=00;start_type=GTG;rbs_motif=None;rbs_spacer=None;gc_cont=0.322]	superfamily	365791	49	113	0.000411319	37.0709	cl38915	DEAD-like_helicase_C superfamily	C	-	C-terminal helicase domain of the DEAD-like helicases; This hierarchy of DEAD-like helicases is composed of two superfamilies, SF1 and SF2, that share almost identical folds and extensive structural similarity in their catalytic core. Helicases are involved in ATP-dependent RNA or DNA unwinding. Two distinct types of helicases exist, those forming toroidal, predominantly hexameric structures, and…
Q#1164 - >Contig_1318_4 # 852 # 1178 # 1 # ID=1318_4;partial=00;start_type=ATG;rbs_motif=None;rbs_spacer=None;gc_cont=0.370[# 852 # 1178 # 1 # ID=1318_4;partial=00;start_type=ATG;rbs_motif=None;rbs_spacer=None;gc_cont=0.370]	superfamily	365791	26	69	1.65681e-08	48.6269	cl38915	DEAD-like_helicase_C superfamily	N	-	C-terminal helicase domain of the DEAD-like helicases; This hierarchy of DEAD-like helicases is composed of two superfamilies, SF1 and SF2, that share almost identical folds and extensive structural similarity in their catalytic core. Helicases are involved in ATP-dependent RNA or DNA unwinding. Two distinct types of helicases exist, those forming toroidal, predominantly hexameric structures, and…
Q#1523 - >Contig_1685_1 # 3 # 383 # 1 # ID=1685_1;partial=10;start_type=Edge;rbs_motif=None;rbs_spacer=None;gc_cont=0.365[# 3 # 383 # 1 # ID=1685_1;partial=10;start_type=Edge;rbs_motif=None;rbs_spacer=None;gc_cont=0.365]	superfamily	365791	93	116	0.00184614	35.6697	cl38915	DEAD-like_helicase_C superfamily	N	-	C-terminal helicase domain of the DEAD-like helicases; This hierarchy of DEAD-like helicases is composed of two superfamilies, SF1 and SF2, that share almost identical folds and extensive structural similarity in their catalytic core. Helicases are involved in ATP-dependent RNA or DNA unwinding. Two distinct types of helicases exist, those forming toroidal, predominantly hexameric structures, and…
Q#2857 - >Contig_3270_1 # 3 # 467 # -1 # ID=3270_1;partial=10;start_type=ATG;rbs_motif=4Base/6BMM;rbs_spacer=13-15bp;gc_cont=0.404[# 3 # 467 # -1 # ID=3270_1;partial=10;start_type=ATG;rbs_motif=4Base/6BMM;rbs_spacer=13-15bp;gc_cont=0.404]	superfamily	365791	90	155	2.10104e-07	47.0861	cl38915	DEAD-like_helicase_C superfamily	C	-	C-terminal helicase domain of the DEAD-like helicases; This hierarchy of DEAD-like helicases is composed of two superfamilies, SF1 and SF2, that share almost identical folds and extensive structural similarity in their catalytic core. Helicases are involved in ATP-dependent RNA or DNA unwinding. Two distinct types of helicases exist, those forming toroidal, predominantly hexameric structures, and…
Q#2993 - >Contig_3596_1 # 23 # 433 # 1 # ID=3596_1;partial=00;start_type=ATG;rbs_motif=None;rbs_spacer=None;gc_cont=0.372[# 23 # 433 # 1 # ID=3596_1;partial=00;start_type=ATG;rbs_motif=None;rbs_spacer=None;gc_cont=0.372]	superfamily	365791	8	83	1.63715e-11	57.4865	cl38915	DEAD-like_helicase_C superfamily	N	-	C-terminal helicase domain of the DEAD-like helicases; This hierarchy of DEAD-like helicases is composed of two superfamilies, SF1 and SF2, that share almost identical folds and extensive structural similarity in their catalytic core. Helicases are involved in ATP-dependent RNA or DNA unwinding. Two distinct types of helicases exist, those forming toroidal, predominantly hexameric structures, and…
Q#73 - >Contig_4286_1 # 3 # 317 # 1 # ID=4286_1;partial=10;start_type=Edge;rbs_motif=None;rbs_spacer=None;gc_cont=0.311[# 3 # 317 # 1 # ID=4286_1;partial=10;start_type=Edge;rbs_motif=None;rbs_spacer=None;gc_cont=0.311]	superfamily	365791	14	100	2.32731e-09	50.5529	cl38915	DEAD-like_helicase_C superfamily	C	-	C-terminal helicase domain of the DEAD-like helicases; This hierarchy of DEAD-like helicases is composed of two superfamilies, SF1 and SF2, that share almost identical folds and extensive structural similarity in their catalytic core. Helicases are involved in ATP-dependent RNA or DNA unwinding. Two distinct types of helicases exist, those forming toroidal, predominantly hexameric structures, and…
Q#242 - >Contig_4489_2 # 259 # 624 # 1 # ID=4489_2;partial=00;start_type=ATG;rbs_motif=None;rbs_spacer=None;gc_cont=0.344[# 259 # 624 # 1 # ID=4489_2;partial=00;start_type=ATG;rbs_motif=None;rbs_spacer=None;gc_cont=0.344]	superfamily	365791	54	110	9.99952e-10	52.6185	cl38915	DEAD-like_helicase_C superfamily	N	-	C-terminal helicase domain of the DEAD-like helicases; This hierarchy of DEAD-like helicases is composed of two superfamilies, SF1 and SF2, that share almost identical folds and extensive structural similarity in their catalytic core. Helicases are involved in ATP-dependent RNA or DNA unwinding. Two distinct types of helicases exist, those forming toroidal, predominantly hexameric structures, and…
Q#566 - >Contig_4900_1 # 2 # 646 # 1 # ID=4900_1;partial=10;start_type=Edge;rbs_motif=None;rbs_spacer=None;gc_cont=0.417[# 2 # 646 # 1 # ID=4900_1;partial=10;start_type=Edge;rbs_motif=None;rbs_spacer=None;gc_cont=0.417]	superfamily	365791	152	214	3.50914e-08	50.6925	cl38915	DEAD-like_helicase_C superfamily	N	-	C-terminal helicase domain of the DEAD-like helicases; This hierarchy of DEAD-like helicases is composed of two superfamilies, SF1 and SF2, that share almost identical folds and extensive structural similarity in their catalytic core. Helicases are involved in ATP-dependent RNA or DNA unwinding. Two distinct types of helicases exist, those forming toroidal, predominantly hexameric structures, and…
Q#857 - >Contig_5311_2 # 206 # 547 # -1 # ID=5311_2;partial=00;start_type=ATG;rbs_motif=None;rbs_spacer=None;gc_cont=0.392[# 206 # 547 # -1 # ID=5311_2;partial=00;start_type=ATG;rbs_motif=None;rbs_spacer=None;gc_cont=0.392]	superfamily	365791	47	100	9.79954e-11	54.9297	cl38915	DEAD-like_helicase_C superfamily	N	-	C-terminal helicase domain of the DEAD-like helicases; This hierarchy of DEAD-like helicases is composed of two superfamilies, SF1 and SF2, that share almost identical folds and extensive structural similarity in their catalytic core. Helicases are involved in ATP-dependent RNA or DNA unwinding. Two distinct types of helicases exist, those forming toroidal, predominantly hexameric structures, and…
Q#867 - >Contig_5326_1 # 3 # 659 # -1 # ID=5326_1;partial=10;start_type=ATG;rbs_motif=None;rbs_spacer=None;gc_cont=0.447[# 3 # 659 # -1 # ID=5326_1;partial=10;start_type=ATG;rbs_motif=None;rbs_spacer=None;gc_cont=0.447]	superfamily	365791	155	219	9.42525e-08	49.0121	cl38915	DEAD-like_helicase_C superfamily	C	-	C-terminal helicase domain of the DEAD-like helicases; This hierarchy of DEAD-like helicases is composed of two superfamilies, SF1 and SF2, that share almost identical folds and extensive structural similarity in their catalytic core. Helicases are involved in ATP-dependent RNA or DNA unwinding. Two distinct types of helicases exist, those forming toroidal, predominantly hexameric structures, and…
Q#1095 - >Contig_5669_3 # 382 # 726 # -1 # ID=5669_3;partial=01;start_type=Edge;rbs_motif=None;rbs_spacer=None;gc_cont=0.267[# 382 # 726 # -1 # ID=5669_3;partial=01;start_type=Edge;rbs_motif=None;rbs_spacer=None;gc_cont=0.267]	superfamily	365791	33	90	1.75172e-08	49.1517	cl38915	DEAD-like_helicase_C superfamily	N	-	C-terminal helicase domain of the DEAD-like helicases; This hierarchy of DEAD-like helicases is composed of two superfamilies, SF1 and SF2, that share almost identical folds and extensive structural similarity in their catalytic core. Helicases are involved in ATP-dependent RNA or DNA unwinding. Two distinct types of helicases exist, those forming toroidal, predominantly hexameric structures, and…
Q#1168 - >Contig_5788_1 # 65 # 400 # -1 # ID=5788_1;partial=00;start_type=ATG;rbs_motif=None;rbs_spacer=None;gc_cont=0.307[# 65 # 400 # -1 # ID=5788_1;partial=00;start_type=ATG;rbs_motif=None;rbs_spacer=None;gc_cont=0.307]	superfamily	365791	10	72	7.60976e-09	49.3973	cl38915	DEAD-like_helicase_C superfamily	N	-	C-terminal helicase domain of the DEAD-like helicases; This hierarchy of DEAD-like helicases is composed of two superfamilies, SF1 and SF2, that share almost identical folds and extensive structural similarity in their catalytic core. Helicases are involved in ATP-dependent RNA or DNA unwinding. Two distinct types of helicases exist, those forming toroidal, predominantly hexameric structures, and…
Q#1452 - >Contig_6284_1 # 2 # 367 # -1 # ID=6284_1;partial=10;start_type=TTG;rbs_motif=GGA/GAG/AGG;rbs_spacer=5-10bp;gc_cont=0.344[# 2 # 367 # -1 # ID=6284_1;partial=10;start_type=TTG;rbs_motif=GGA/GAG/AGG;rbs_spacer=5-10bp;gc_cont=0.344]	superfamily	365791	83	103	0.00838601	33.7437	cl38915	DEAD-like_helicase_C superfamily	NC	-	C-terminal helicase domain of the DEAD-like helicases; This hierarchy of DEAD-like helicases is composed of two superfamilies, SF1 and SF2, that share almost identical folds and extensive structural similarity in their catalytic core. Helicases are involved in ATP-dependent RNA or DNA unwinding. Two distinct types of helicases exist, those forming toroidal, predominantly hexameric structures, and…
Q#1518 - >Contig_6402_1 # 181 # 657 # -1 # ID=6402_1;partial=01;start_type=Edge;rbs_motif=None;rbs_spacer=None;gc_cont=0.335[# 181 # 657 # -1 # ID=6402_1;partial=01;start_type=Edge;rbs_motif=None;rbs_spacer=None;gc_cont=0.335]	superfamily	365791	12	75	4.34457e-11	57.2409	cl38915	DEAD-like_helicase_C superfamily	N	-	C-terminal helicase domain of the DEAD-like helicases; This hierarchy of DEAD-like helicases is composed of two superfamilies, SF1 and SF2, that share almost identical folds and extensive structural similarity in their catalytic core. Helicases are involved in ATP-dependent RNA or DNA unwinding. Two distinct types of helicases exist, those forming toroidal, predominantly hexameric structures, and…
Q#2570 - >Contig_8796_1 # 57 # 422 # -1 # ID=8796_1;partial=01;start_type=Edge;rbs_motif=None;rbs_spacer=None;gc_cont=0.325[# 57 # 422 # -1 # ID=8796_1;partial=01;start_type=Edge;rbs_motif=None;rbs_spacer=None;gc_cont=0.325]	superfamily	365791	12	113	5.6348e-12	58.2569	cl38915	DEAD-like_helicase_C superfamily	C	-	C-terminal helicase domain of the DEAD-like helicases; This hierarchy of DEAD-like helicases is composed of two superfamilies, SF1 and SF2, that share almost identical folds and extensive structural similarity in their catalytic core. Helicases are involved in ATP-dependent RNA or DNA unwinding. Two distinct types of helicases exist, those forming toroidal, predominantly hexameric structures, and…
Q#2707 - >Contig_9_18 # 7906 # 8640 # -1 # ID=9_18;partial=00;start_type=ATG;rbs_motif=None;rbs_spacer=None;gc_cont=0.650[# 7906 # 8640 # -1 # ID=9_18;partial=00;start_type=ATG;rbs_motif=None;rbs_spacer=None;gc_cont=0.650]	superfamily	365791	27	129	2.33209e-13	64.8052	cl38915	DEAD-like_helicase_C superfamily	-	-	C-terminal helicase domain of the DEAD-like helicases; This hierarchy of DEAD-like helicases is composed of two superfamilies, SF1 and SF2, that share almost identical folds and extensive structural similarity in their catalytic core. Helicases are involved in ATP-dependent RNA or DNA unwinding. Two distinct types of helicases exist, those forming toroidal, predominantly hexameric structures, and…
[truncated: 3,948 more rows]
