# Supplementary material for: Diverse and unique viruses discovered in the surface water of the East China Sea
Source: BMC Genomics. 2020 Jun 26;21:441. doi: 10.1186/s12864-020-06861-y (PMC7318539; doi:10.1186/s12864-020-06861-y)
Supplement: Supplementary file 9 — Additional file 9: Table S5. Protospacers targeting analysis of the ECS viromes. [file 12864_2020_6861_MOESM9_ESM.xlsx]

## Sheet: Sheet1
Query	Seed ortholog	Evalue	Score	Predicted name	GO term	KEGG KO	BiGG reactions	Tax scope	eggNOG OGs	Best OG	COG Cat.	eggNOG HMM Desc.
Contig_1_3	232721.Ajs_4258	4.3e-58	229.9					bactNOG[38]	05SEX@bactNOG,11YMQ@NOG,17DS5@proNOG	NA|NA|NA	L	phage DNA methylase
Contig_1_32	298386.PBPRA1348	5.9e-33	146	YBDN				bactNOG[38]	05BZV@bactNOG,0QHR4@gproNOG,16PBN@proNOG,COG3969@NOG	NA|NA|NA	S	Domain of unknown function (DUF3440)
Contig_3_5	261292.Nit79A3_2325	2.8e-73	282	MFLA_0831				bactNOG[38]	05VZ1@bactNOG,0B7WY@bproNOG,0XP8I@NOG,16T3V@proNOG	NA|NA|NA	L	replication
Contig_3_11	298386.PBPRB0947	2.3e-12	77.8					bactNOG[38]	08D85@bactNOG,0R59G@gproNOG,1036W@NOG,16ZZF@proNOG	NA|NA|NA
Contig_3_14	796620.VIBC2010_18669	9.3e-13	79					bactNOG[38]	07J5Q@bactNOG,0R3XR@gproNOG,0Y2MA@NOG,17U4A@proNOG	NA|NA|NA
Contig_4_5	608538.Hydth_0882	1.2e-31	143.3	SGLY_0535				bactNOG[38]	02G8Y@aquNOG,05CCM@bactNOG,0XNW6@NOG	NA|NA|NA	S	Terminase-like family
Contig_4_20	375286.mma_2202	2.8e-15	88.2					bactNOG[38]	08QDM@bactNOG,0BAS4@bproNOG,11FEB@NOG,176N9@proNOG	NA|NA|NA
Contig_4_24	690850.Desaf_3489	1.2e-09	69.3					bactNOG[38]	06IXN@bactNOG,0GJTI@delNOG,0HK0E@dproNOG,0Y93C@NOG,17WDD@proNOG	NA|NA|NA
Contig_5_3	269482.Bcep1808_1169	2.1e-48	197.2					bactNOG[38]	05PBZ@bactNOG,0BFBE@bproNOG,11XM2@NOG,17K3B@proNOG	NA|NA|NA
Contig_5_4	882884.SARI_02650	2.8e-99	367.9	GP2				bactNOG[38]	08E8Z@bactNOG,0QXAN@gproNOG,170D5@proNOG,COG5565@NOG	NA|NA|NA	S	Terminase-like family
Contig_5_5	521000.PROVRETT_06008	5.2e-115	420.6					bactNOG[38]	07XNI@bactNOG,0QM2J@gproNOG,0ZHID@NOG,1755V@proNOG	NA|NA|NA
Contig_5_6	279238.Saro_3002	2.5e-29	134.8					bactNOG[38]	06FNY@bactNOG,0Y7YY@NOG,17VYG@proNOG	NA|NA|NA	S	Bacteriophage, scaffolding protein
Contig_5_7	279238.Saro_3001	2.4e-78	298.1					bactNOG[38]	061RJ@bactNOG,12AUI@NOG,17PY2@proNOG	NA|NA|NA	S	P22 coat protein - gene protein 5
Contig_6_5	351746.Pput_1922	6.2e-99	365.9	EXO		K01143		bactNOG[38]	05RMG@bactNOG,0QU6C@gproNOG,11FJH@NOG,17H6J@proNOG	NA|NA|NA	L	Exonuclease
Contig_6_6	595537.Varpa_1980	4e-52	210.3	BH03730				bactNOG[38]	07IHT@bactNOG,0ZN59@NOG,18411@proNOG	NA|NA|NA	S	ERF superfamily
Contig_6_7	1042876.PPS_2447	3e-85	320.9					bactNOG[38]	06JC4@bactNOG,0QNEF@gproNOG,11VSU@NOG,173XB@proNOG	NA|NA|NA
Contig_6_13	340100.Bpet0943	9.8e-08	61.6					bactNOG[38]	07BNT@bactNOG,0BQ65@bproNOG,0ZGR4@NOG,18A4I@proNOG	NA|NA|NA
Contig_6_20	642492.Clole_0946	6e-13	80.1					bactNOG[38]	05JMW@bactNOG,0ET7X@cloNOG,0NJAA@firmNOG,COG3935@NOG	NA|NA|NA	L	phage protein
Contig_6_21	637616.MDMS009_2475	2e-92	345.1	DNAB	GO:0000166,GO:0000228,GO:0001882,GO:0001883,GO:0003674,GO:0003678,GO:0003824,GO:0004386,GO:0005488,GO:0005524,GO:0005575,GO:0005618,GO:0005622,GO:0005623,GO:0005634,GO:0005657,GO:0005658,GO:0005694,GO:0005737,GO:0005829,GO:0006139,GO:0006152,GO:0006163,GO:0006195,GO:0006200,GO:0006259,GO:0006260,GO:0006261,GO:0006268,GO:0006270,GO:0006271,GO:0006725,GO:0006753,GO:0006793,GO:0006796,GO:0006807,GO:…	K02314		bactNOG[38]	05CDU@bactNOG,0QJCQ@gproNOG,16Q6V@proNOG,COG0305@NOG	NA|NA|NA	L	Replicative dna helicase
Contig_6_23	234621.RER_00450	5.3e-70	270	CFR9IM		K00571,K00590		bactNOG[38]	00D1P@actNOG,07U79@bactNOG,COG0863@NOG	NA|NA|NA	L	DNA methylase N-4 N-6
Contig_7_8	220341.STY1887	7.6e-30	135.2					bactNOG[38]	05YPC@bactNOG,0QZR6@gproNOG,123I5@NOG,1789P@proNOG	NA|NA|NA	S	Protein of unknown function (DUF1353)
Contig_7_17	488538.SAR116_0383	1.4e-19	102.1					bactNOG[38]	01ZPT@aproNOG,0904U@bactNOG,17AZP@proNOG,COG4675@NOG	NA|NA|NA	S	Tail Collar
Contig_8_2	220664.PFL_3773	5.1e-29	133.3	NING				bactNOG[38]	05MAY@bactNOG,0QV3K@gproNOG,11XAF@NOG,17HIX@proNOG	NA|NA|NA	S	bacteriophage lambda NinG
Contig_8_11	743720.Psefu_1468	6.6e-40	169.1					bactNOG[38]	05SKZ@bactNOG,120JP@NOG,17JC7@proNOG	NA|NA|NA
Contig_9_15	644282.Deba_1834	1.6e-12	78.2					bactNOG[38]	08K17@bactNOG,0GCN5@delNOG,0HD5E@dproNOG,0ZJRM@NOG,177CY@proNOG	NA|NA|NA
Contig_10_3	744980.TRICHSKD4_4953	1.3e-20	105.9					bactNOG[38]	01ZHX@aproNOG,08KM8@bactNOG,103MM@NOG,16S13@proNOG	NA|NA|NA
Contig_10_5	856793.MICA_1838	2.1e-15	87.4					bactNOG[38]	01ZHX@aproNOG,08KM8@bactNOG,103MM@NOG,16S13@proNOG	NA|NA|NA
Contig_10_12	343509.SG1195	6.5e-20	104					bactNOG[38]	08N90@bactNOG,0QTF2@gproNOG,0ZYDZ@NOG,176T9@proNOG	NA|NA|NA
Contig_10_13	349102.Rsph17025_0444	1.1e-31	142.9					bactNOG[38]	027SX@aproNOG,08N90@bactNOG,0ZYDZ@NOG,176T9@proNOG	NA|NA|NA
Contig_11_2	526222.Desal_2356	9.9e-31	138.3					bactNOG[38]	05MZH@bactNOG,0GIX1@delNOG,0HJH2@dproNOG,11VYX@NOG,17GTY@proNOG	NA|NA|NA	S	Protein of unknown function (DUF3154)
Contig_11_4	32051.SynWH7803_2393	3.7e-09	68.2					bactNOG[38]	07WDX@bactNOG,0FKC0@cyaNOG,COG4995@NOG	NA|NA|NA	U	activity domain protein
Contig_11_8	350701.BDAG_00940	1.1e-59	235.7	BB2209		K17680		bactNOG[38]	07YQ6@bactNOG,0BC2M@bproNOG,0ZW9G@NOG,16VX8@proNOG	NA|NA|NA
Contig_11_9	720554.Clocl_0687	4.4e-09	66.2					bactNOG[38]	07EH1@bactNOG,0EUK6@cloNOG,0P3EK@firmNOG,1210S@NOG	NA|NA|NA
Contig_11_11	323848.Nmul_A0060	5e-14	82.8					bactNOG[38]	07FS6@bactNOG,0BQHW@bproNOG,0ZR5S@NOG,16UB9@proNOG	NA|NA|NA
Contig_11_20	339671.Asuc_1209	1.6e-21	107.8					bactNOG[38]	05STG@bactNOG,12192@NOG	NA|NA|NA	S	Protein of unknown function (DUF1071)
Contig_12_2	279238.Saro_2997	2.2e-80	305.1					bactNOG[38]	05W3W@bactNOG,0XVZB@NOG,16YNR@proNOG	NA|NA|NA	L	Phage stabilisation protein
Contig_13_15	889201.HMPREF9960_1696	3.6e-41	174.1	DCM		K00558	CYTOM	bactNOG[38]	04TJT@bacNOG,05DVF@bactNOG,0NFF9@firmNOG,COG0270@NOG	NA|NA|NA	L	Cytosine-specific methyltransferase
Contig_13_20	888057.HMPREF9064_1184	4.5e-33	146.7	EXO		K01143		bactNOG[38]	05RMG@bactNOG,0QU6C@gproNOG,11FJH@NOG,17H6J@proNOG	NA|NA|NA	L	Exonuclease
Contig_14_2	1117943.SFHH103_00131	3e-16	90.1					bactNOG[38]	01USN@aproNOG,08E8Z@bactNOG,170D5@proNOG,COG5565@NOG	NA|NA|NA	L	DNA packaging protein gp2
Contig_14_4	1117943.SFHH103_00131	1.1e-64	251.9					bactNOG[38]	01USN@aproNOG,08E8Z@bactNOG,170D5@proNOG,COG5565@NOG	NA|NA|NA	L	DNA packaging protein gp2
Contig_14_10	439235.Dalk_3972	8.9e-26	123.2					bactNOG[38]	05M1G@bactNOG,0GQ7H@delNOG,0HQ3W@dproNOG,11UR5@NOG,17KP7@proNOG	NA|NA|NA
Contig_18_2	856793.MICA_1841	6.8e-26	123.2					bactNOG[38]	026MY@aproNOG,060DW@bactNOG,1298N@NOG,17P8K@proNOG	NA|NA|NA
Contig_18_4	342108.amb4269	1.8e-10	71.2					bactNOG[38]	02A33@aproNOG,090MQ@bactNOG,11QF1@NOG,17DKS@proNOG	NA|NA|NA
Contig_18_5	585503.HMPREF7545_1740	5.7e-35	154.5					bactNOG[38]	08KM8@bactNOG,0NTVG@firmNOG,0X4BZ@negNOG,103MM@NOG	NA|NA|NA
Contig_18_6	350701.BDAG_00946	6.5e-09	66.2					bactNOG[38]	08KM8@bactNOG,0BBHK@bproNOG,103MM@NOG,16S13@proNOG	NA|NA|NA
Contig_20_2	471874.PROSTU_01900	1.4e-08	64.7					bactNOG[38]	05ND4@bactNOG,0QU91@gproNOG,11WE8@NOG,17H1R@proNOG	NA|NA|NA
Contig_20_3	521000.PROVRETT_06007	4.2e-79	300.8			K06909		bactNOG[38]	08N0N@bactNOG,0QKB6@gproNOG,16TGK@proNOG,COG1783@NOG	NA|NA|NA	S	Phage terminase, large subunit
Contig_20_4	743721.Psesu_1164	2e-60	238.8					bactNOG[38]	07XNI@bactNOG,0QM2J@gproNOG,0ZHID@NOG,1755V@proNOG	NA|NA|NA
Contig_20_7	572265.HDEF_1682	1.5e-27	128.3					bactNOG[38]	06PWM@bactNOG,0R0A4@gproNOG,0YFYF@NOG,17YTK@proNOG	NA|NA|NA	S	P22 coat protein - gene protein 5
Contig_22_4	408672.NBCG_04500	7.2e-22	108.6			K00526		bactNOG[38]	07TF0@bactNOG,COG0208@NOG	NA|NA|NA	F	reductase
Contig_22_5	944559.HMPREF9413_4813	4.6e-24	116.3					bactNOG[38]	061DU@bactNOG,0NQJ0@firmNOG,0ZXH1@NOG	NA|NA|NA
Contig_22_13	411474.COPEUT_00781	3.7e-15	86.7					bactNOG[38]	05KAH@bactNOG,0EU93@cloNOG,0NKT7@firmNOG,COG4186@NOG	NA|NA|NA	S	phosphoesterase or phosphohydrolase
Contig_22_20	718254.ENC_27650	6.1e-19	99.4					bactNOG[38]	06D82@bactNOG,0R3GG@gproNOG,1235A@NOG,17TTZ@proNOG	NA|NA|NA	V	HNHc
Contig_23_9	572265.HDEF_1679	6.3e-40	169.9			K06909		bactNOG[38]	08N0N@bactNOG,0QKB6@gproNOG,16TGK@proNOG,COG1783@NOG	NA|NA|NA	S	Phage terminase, large subunit
Contig_23_14	342108.amb4233	2.9e-41	174.9					bactNOG[38]	01ZE9@aproNOG,08MGJ@bactNOG,0ZKS3@NOG,175ER@proNOG	NA|NA|NA	S	Bacteriophage head to tail connecting protein
Contig_26_2	158189.SpiBuddy_1854	2.1e-12	79.3					bactNOG[38]	07GHR@bactNOG,1002N@NOG,1AQRW@spiNOG	NA|NA|NA
Contig_26_3	1052684.PPM_2752	1.3e-07	63.5					bactNOG[38]	073MA@bactNOG,0Z4Y4@NOG	NA|NA|NA
Contig_27_2	608538.HTH_0543	2.1e-13	81.3	SGLY_0535				bactNOG[38]	05CCM@bactNOG,0XNW6@NOG	NA|NA|NA	S	phage protein
Contig_27_3	187410.Y1030	3.9e-41	173.7	BB2214				bactNOG[38]	08KTB@bactNOG,0R1J7@gproNOG,0Y4VD@NOG,173BE@proNOG	NA|NA|NA	S	Terminase-like family
Contig_27_4	443152.MDG893_20669	3.4e-21	106.7			K01185		bactNOG[38]	08VH1@bactNOG,0QUID@gproNOG,11JK8@NOG,17KEW@proNOG	NA|NA|NA	S	lysozyme
Contig_27_5	76869.PputGB1_3423	1.1e-16	91.7			K01419		bactNOG[38]	07CVW@bactNOG,0ZA3P@NOG,187CG@proNOG	NA|NA|NA	O	20S proteasome, A and B subunits
Contig_30_7	314278.NB231_13971	1.1e-35	154.8			K01447		bactNOG[38]	05MKX@bactNOG,18D05@proNOG,COG3023@NOG	NA|NA|NA	M	Ami_2
Contig_32_1	155864.Z3935	3.5e-11	73.2					bactNOG[38]	06D82@bactNOG,0R3GG@gproNOG,1235A@NOG,17TTZ@proNOG	NA|NA|NA	V	HNHc
Contig_32_2	408672.NBCG_04499	2.8e-107	394			K00525		bactNOG[38]	07S02@bactNOG,COG0209@NOG	NA|NA|NA	F	Ribonucleotide reductase, barrel domain
Contig_32_3	408672.NBCG_04499	5.5e-52	209.5			K00525		bactNOG[38]	07S02@bactNOG,COG0209@NOG	NA|NA|NA	F	Ribonucleotide reductase, barrel domain
Contig_32_6	520999.PROVALCAL_00295	2.6e-25	120.2					bactNOG[38]	05VMC@bactNOG,1267Z@NOG,1794N@proNOG	NA|NA|NA	S	peptidase M15A
Contig_33_4	755732.Fluta_0539	9.7e-13	80.5					bactNOG[38]	07EQ9@bactNOG,09S85@bctoNOG,0PEKY@flaNOG,0ZYED@NOG	NA|NA|NA
Contig_33_5	272568.Gdia_2453	2e-07	61.2	HDEN_0164				bactNOG[38]	0235J@aproNOG,05RIB@bactNOG,120TS@NOG,17ISR@proNOG	NA|NA|NA	S	Phage stabilisation protein
Contig_33_6	553217.ENHAE0001_2214	6.5e-28	130.2					bactNOG[38]	05W3W@bactNOG,0QNXR@gproNOG,0XVZB@NOG,16YNR@proNOG	NA|NA|NA	L	DNA stabilization
Contig_36_4	220664.PFL_3787	4.2e-16	90.1					bactNOG[38]	05ZKY@bactNOG,125QP@NOG,17MQ6@proNOG	NA|NA|NA
Contig_36_5	220664.PFL_3788	1.8e-18	97.8					bactNOG[38]	063B9@bactNOG,11ZXY@NOG,17S8W@proNOG	NA|NA|NA	S	Siphovirus Gp157
Contig_39_2	862908.BMS_0194	1.3e-07	62.4	GLMS	GO:0005575,GO:0005622,GO:0005623,GO:0005737,GO:0005886,GO:0008150,GO:0016020,GO:0040007,GO:0044424,GO:0044464,GO:0071944	K00820	GF6PTA	bactNOG[38]	05C46@bactNOG,0GAY7@delNOG,0HC9K@dproNOG,16PFR@proNOG,COG0449@NOG	NA|NA|NA	M	Catalyzes the first step in hexosamine metabolism, converting fructose-6P into glucosamine-6P using glutamine as a nitrogen source (By similarity)
Contig_39_8	273121.WS0211	8.8e-15	86.3					bactNOG[38]	05H3B@bactNOG,0GF6J@delNOG,0I3VK@eproNOG,11S4R@NOG,17EIV@proNOG	NA|NA|NA
Contig_41_4	521000.PROVRETT_05497	6e-12	75.9					bactNOG[38]	0902J@bactNOG,0QSV2@gproNOG,11PPE@NOG,17D50@proNOG	NA|NA|NA	S	endodeoxyribonuclease RusA
Contig_42_4	272568.GDI_3669	7.3e-81	306.6					bactNOG[38]	027DW@aproNOG,08PND@bactNOG,118M1@NOG,17EWD@proNOG	NA|NA|NA	S	Terminase-like family
Contig_44_3	298386.PBPRB0563	1.1e-27	129.4		GO:0005575,GO:0005622,GO:0005623,GO:0005694,GO:0019012,GO:0019015,GO:0019038,GO:0043226,GO:0043228,GO:0043229,GO:0043232,GO:0044422,GO:0044423,GO:0044424,GO:0044427,GO:0044446,GO:0044464			bactNOG[38]	05FYS@bactNOG,0QSW2@gproNOG,11PW3@NOG,17EUI@proNOG	NA|NA|NA	S	replication protein O
Contig_45_1	204773.HEAR2267	1.3e-42	179.5	HDEN_0178				bactNOG[38]	08C66@bactNOG,0BB2V@bproNOG,0XSV1@NOG,16TJB@proNOG	NA|NA|NA	L	Inherit from COG: antirestriction protein
Contig_48_3	471874.PROSTU_01900	1.9e-15	87.8					bactNOG[38]	05ND4@bactNOG,0QU91@gproNOG,11WE8@NOG,17H1R@proNOG	NA|NA|NA
Contig_51_1	882884.SARI_02641	1.6e-10	71.6					bactNOG[38]	05FRP@bactNOG,0QS7C@gproNOG,11N7W@NOG,17C79@proNOG	NA|NA|NA	L	transfer protein
Contig_53_6	187410.Y1030	3.3e-43	181.4	BB2214				bactNOG[38]	08KTB@bactNOG,0R1J7@gproNOG,0Y4VD@NOG,173BE@proNOG	NA|NA|NA	S	Terminase-like family
Contig_58_1	349102.Rsph17025_0444	3.6e-37	161					bactNOG[38]	027SX@aproNOG,08N90@bactNOG,0ZYDZ@NOG,176T9@proNOG	NA|NA|NA
Contig_58_2	349102.Rsph17025_0444	2.6e-08	63.9					bactNOG[38]	027SX@aproNOG,08N90@bactNOG,0ZYDZ@NOG,176T9@proNOG	NA|NA|NA
Contig_58_3	349102.Rsph17025_0444	2.8e-49	201.1					bactNOG[38]	027SX@aproNOG,08N90@bactNOG,0ZYDZ@NOG,176T9@proNOG	NA|NA|NA
Contig_58_4	269482.Bcep1808_1185	2.6e-10	72					bactNOG[38]	05XMT@bactNOG,0YNA7@NOG,17QEH@proNOG	NA|NA|NA
Contig_60_1	1085623.GNIT_1814	1.5e-35	155.2					bactNOG[38]	06FTZ@bactNOG,0XVPY@NOG,17YWP@proNOG	NA|NA|NA
Contig_61_3	160492.XF1560	1.2e-13	82.4	YDAU				bactNOG[38]	05ZTP@bactNOG,0QXZ4@gproNOG,17MBM@proNOG,COG3756@NOG	NA|NA|NA	S	Protein of unknown function (DUF1376)
Contig_63_9	667129.HMPREF0758_4114	1.8e-14	84.3					bactNOG[38]	06MJG@bactNOG,0QP7T@gproNOG,0YFMR@NOG,173Z4@proNOG	NA|NA|NA	S	bacteriophage protein
Contig_67_2	717231.Flexsi_2146	4e-52	211.1	DNAB	GO:0000166,GO:0000228,GO:0001882,GO:0001883,GO:0003674,GO:0003678,GO:0003824,GO:0004386,GO:0005488,GO:0005524,GO:0005575,GO:0005618,GO:0005622,GO:0005623,GO:0005634,GO:0005657,GO:0005658,GO:0005694,GO:0005737,GO:0005829,GO:0006139,GO:0006152,GO:0006163,GO:0006195,GO:0006200,GO:0006259,GO:0006260,GO:0006261,GO:0006268,GO:0006270,GO:0006271,GO:0006725,GO:0006753,GO:0006793,GO:0006796,GO:0006807,GO:…	K02314		bactNOG[38]	05CDU@bactNOG,0G4ZA@defNOG,COG0305@NOG	NA|NA|NA	L	Replicative DNA helicase
Contig_67_3	351746.Pput_1918	2.2e-12	77	SARE_3725				bactNOG[38]	06F4C@bactNOG,0Y7FD@NOG	NA|NA|NA
Contig_70_7	391009.Tmel_1462	9e-16	89					bactNOG[38]	05PXU@bactNOG,0ZVYG@NOG	NA|NA|NA	S	Terminase-like family
Contig_70_8	572546.Arcpr_1511	1.9e-09	67.8					arNOG[11]	0KSED@eurNOG,COG1444@NOG,arCOG01951@arNOG	NA|NA|NA	S	Phage Terminase
Contig_71_4	438753.AZC_3597	2.5e-09	68.2					bactNOG[38]	01VBD@aproNOG,08KNP@bactNOG,176BV@proNOG,COG0749@NOG	NA|NA|NA	L	DNA Polymerase
Contig_71_6	160488.PP_2270	5.6e-12	76.3	GLX_15390		K17680		bactNOG[38]	08PTR@bactNOG,0QPMH@gproNOG,174JS@proNOG,COG0358@NOG	NA|NA|NA	L	TOPRIM
Contig_71_8	525282.HMPREF0391_10156	6.5e-16	89	LGAS_0604				bactNOG[38]	067RE@bactNOG,0F1XS@cloNOG,0NPAK@firmNOG,0XUCJ@NOG	NA|NA|NA	V	NUMOD4 motif
Contig_71_9	244592.SADFL11_1113	1.8e-09	67.4					bactNOG[38]	08IX4@bactNOG,COG0305@NOG	NA|NA|NA	L	TOPRIM
Contig_72_1	394.NGR_c11340	1.2e-15	87.8	GP2				bactNOG[38]	01USN@aproNOG,08E8Z@bactNOG,170D5@proNOG,COG5565@NOG	NA|NA|NA	L	DNA packaging protein gp2
Contig_72_11	439235.Dalk_3972	1e-09	68.6					bactNOG[38]	05M1G@bactNOG,0GQ7H@delNOG,0HQ3W@dproNOG,11UR5@NOG,17KP7@proNOG	NA|NA|NA
Contig_73_12	629265.PMA4326_09935	6.3e-09	65.5					bactNOG[38]	05U62@bactNOG,17HJM@proNOG,COG3756@NOG	NA|NA|NA	S	Protein of unknown function (DUF1376)
Contig_74_2	652103.Rpdx1_3632	1.5e-12	78.6	GP34	GO:0005575,GO:0005622,GO:0005623,GO:0005694,GO:0019012,GO:0019015,GO:0019038,GO:0043226,GO:0043228,GO:0043229,GO:0043232,GO:0044422,GO:0044423,GO:0044424,GO:0044427,GO:0044446,GO:0044464			bactNOG[38]	01QAK@aproNOG,05EFC@bactNOG,16R63@proNOG,COG4695@NOG	NA|NA|NA	S	portal protein
Contig_74_3	644966.Tmar_0036	2.8e-114	417.5	OCAR_6611	GO:0000003,GO:0003674,GO:0003676,GO:0003677,GO:0005488,GO:0005575,GO:0005622,GO:0005623,GO:0005694,GO:0006139,GO:0006259,GO:0006323,GO:0006725,GO:0006807,GO:0008150,GO:0008152,GO:0009987,GO:0016032,GO:0016043,GO:0019012,GO:0019015,GO:0019038,GO:0019058,GO:0019067,GO:0019068,GO:0019072,GO:0019073,GO:0022607,GO:0034641,GO:0043170,GO:0043226,GO:0043228,GO:0043229,GO:0043232,GO:0044085,GO:0044237,GO:…			bactNOG[38]	05V4M@bactNOG,COG5323@NOG	NA|NA|NA	S	phage DNA Packaging protein
Contig_74_7	552398.HMPREF0866_01621	2.3e-08	64.3	DCM		K00571,K03497,K07319		bactNOG[38]	07RMW@bactNOG,0ENTV@cloNOG,0NDQP@firmNOG,COG0863@NOG	NA|NA|NA	L	DNA methylase N-4 N-6 domain protein
Contig_75_1	1003200.AXXA_27995	1.4e-26	124.8					bactNOG[38]	05RT9@bactNOG,0BH2B@bproNOG,1207T@NOG,17J1V@proNOG	NA|NA|NA	S	Inherit from proNOG: endoprotease
Contig_75_2	517433.PanABDRAFT_3535	1.4e-70	271.9					bactNOG[38]	08W37@bactNOG,11KCE@NOG,17WE8@proNOG	NA|NA|NA
Contig_75_3	318586.Pden_3763	3.4e-16	90.1					bactNOG[38]	06HS9@bactNOG,0Y4AM@NOG,187KW@proNOG	NA|NA|NA
Contig_75_6	517433.PanABDRAFT_3531	7.8e-17	92.8					bactNOG[38]	0691A@bactNOG,0XV97@NOG,17RNN@proNOG	NA|NA|NA
Contig_75_7	76869.PputGB1_1755	1.1e-56	225.7					bactNOG[38]	08KM8@bactNOG,0R1EU@gproNOG,103MM@NOG,16S13@proNOG	NA|NA|NA
Contig_81_6	556268.OFAG_00317	4.7e-15	86.3	BMUL_3855				bactNOG[38]	05JYE@bactNOG,0BDC0@bproNOG,11QW6@NOG,17DNV@proNOG	NA|NA|NA
Contig_82_2	760568.Desku_1126	2.9e-13	80.1					bactNOG[38]	05E56@bactNOG,0EPCA@cloNOG,0NEV5@firmNOG,COG1475@NOG,COG4725@NOG	NA|NA|NA	L	adenine-specific DNA methyltransferase
Contig_89_2	216596.RL3928	4.2e-14	84					bactNOG[38]	0234T@aproNOG,061CP@bactNOG,129QN@NOG,17K53@proNOG	NA|NA|NA
Contig_95_8	991905.SL003B_0602	2.1e-47	194.5			K06919		bactNOG[38]	01QHJ@aproNOG,05HYG@bactNOG,16TCG@proNOG,COG4227@NOG	NA|NA|NA	L	antirestriction protein
Contig_97_1	622637.Met49242DRAFT_4421	5.4e-21	107.5	POLA	GO:0003674,GO:0003676,GO:0003677,GO:0003824,GO:0003887,GO:0004518,GO:0004527,GO:0005488,GO:0005575,GO:0005618,GO:0005622,GO:0005623,GO:0005737,GO:0005886,GO:0006139,GO:0006259,GO:0006260,GO:0006261,GO:0006281,GO:0006725,GO:0006807,GO:0006950,GO:0006974,GO:0008150,GO:0008152,GO:0008408,GO:0008409,GO:0009058,GO:0009059,GO:0009987,GO:0016020,GO:0016740,GO:0016772,GO:0016779,GO:0016787,GO:0016788,GO:…	K02335,K06966		bactNOG[38]	01QAJ@aproNOG,05C2M@bactNOG,16Q2Q@proNOG,COG0258@NOG,COG0749@NOG	NA|NA|NA	L	DNA polymerase I
Contig_99_1	742766.HMPREF9455_00479	3.3e-16	91.7					bactNOG[38]	05BE3@bacteNOG,07KIG@bactNOG,09QPE@bctoNOG,0ZGMU@NOG	NA|NA|NA	S	Phage portal protein
Contig_100_5	1116375.VEJY3_09790	3.8e-19	99.8					bactNOG[38]	05VMC@bactNOG,1267Z@NOG,1794N@proNOG	NA|NA|NA	S	peptidase M15A
Contig_100_8	439235.Dalk_4545	3e-22	111.3					bactNOG[38]	07JTB@bactNOG,0ZPPJ@NOG,18CQU@proNOG	NA|NA|NA
Contig_101_5	290633.GOX2477	2e-43	181.4					bactNOG[38]	020AX@aproNOG,08ZE3@bactNOG,11NRA@NOG,17CIX@proNOG	NA|NA|NA
Contig_102_2	526222.Desal_2558	9.1e-18	96.3	BMUL_5603				bactNOG[38]	05R55@bactNOG,0GBHY@delNOG,0HD0J@dproNOG,16RZG@proNOG,COG0714@NOG	NA|NA|NA	S	ATPase associated with various cellular activities, AAA_3
Contig_102_7	744980.TRICHSKD4_3690	5.7e-26	123.6	BMUL_5605				bactNOG[38]	022AF@aproNOG,05J03@bactNOG,0XSQB@NOG,179ZR@proNOG	NA|NA|NA	S	VWA-like domain (DUF2201)
Contig_104_3	748224.HMPREF9436_01399	2.3e-26	124.8					bactNOG[38]	05M1G@bactNOG,0EYK1@cloNOG,0NTAI@firmNOG,11UR5@NOG	NA|NA|NA
Contig_106_3	720554.Clocl_0576	3.9e-13	80.9	THYA	GO:0000082,GO:0000083,GO:0000166,GO:0000278,GO:0001101,GO:0001501,GO:0001654,GO:0002064,GO:0002065,GO:0002066,GO:0002069,GO:0002070,GO:0003674,GO:0003676,GO:0003723,GO:0003729,GO:0003824,GO:0004146,GO:0004799,GO:0005488,GO:0005515,GO:0005542,GO:0005575,GO:0005622,GO:0005623,GO:0005634,GO:0005654,GO:0005730,GO:0005737,GO:0005739,GO:0005740,GO:0005743,GO:0005759,GO:0005829,GO:0005975,GO:0005976,GO:…	K00560,K02975,K13998,K15634	TMDS	NOG[107]	COG0207@NOG	NA|NA|NA	F	Provides the sole de novo source of dTMP for DNA biosynthesis (By similarity)
Contig_109_2	523846.Mfer_1047	1.6e-51	208.8	ASPB-LIKE1		K13010		arNOG[11]	0KRBV@eurNOG,0WRDX@metNOG,COG0399@NOG,arCOG00118@arNOG	NA|NA|NA	E	Cys/Met metabolism PLP-dependent enzyme
Contig_109_4	445932.Emin_0969	4.9e-17	92.4			K00571		bactNOG[38]	07TMH@bactNOG,COG0863@NOG	NA|NA|NA	L	DNA methylase n-4 n-6 domain protein
Contig_110_3	575589.HMPREF0018_01458	2.6e-27	127.9					bactNOG[38]	08Z5T@bactNOG,0QSCD@gproNOG,17CAN@proNOG,COG1783@NOG	NA|NA|NA	S	Inherit from COG: phage terminase (large subunit)
Contig_111_3	517722.CJLT1_010100015083	7.8e-09	66.2					NOG[107]	COG0749@NOG	NA|NA|NA	L	DNA polymerase
Contig_112_6	411470.RUMGNA_02196	1e-19	102.1	RUSA		K01160		bactNOG[38]	05QBX@bactNOG,0EX86@cloNOG,0NMN5@firmNOG,COG4570@NOG	NA|NA|NA	L	endodeoxyribonuclease RusA
Contig_116_2	525919.Apre_0805	3e-27	127.5	STERM_0814				bactNOG[38]	05PXR@bactNOG,0NFJ3@firmNOG,11TP8@NOG	NA|NA|NA	S	Erf family
Contig_121_1	557598.LHK_02983	2.3e-15	88.2	POLA	GO:0003674,GO:0003676,GO:0003677,GO:0003824,GO:0003887,GO:0004518,GO:0004527,GO:0005488,GO:0005575,GO:0005618,GO:0005622,GO:0005623,GO:0005737,GO:0005886,GO:0006139,GO:0006259,GO:0006260,GO:0006261,GO:0006281,GO:0006725,GO:0006807,GO:0006950,GO:0006974,GO:0008150,GO:0008152,GO:0008408,GO:0008409,GO:0009058,GO:0009059,GO:0009987,GO:0016020,GO:0016740,GO:0016772,GO:0016779,GO:0016787,GO:0016788,GO:…	K02335,K03469,K06966		bactNOG[38]	05C2M@bactNOG,0B8UV@bproNOG,16Q2Q@proNOG,COG0258@NOG,COG0749@NOG	NA|NA|NA	L	DNA polymerase i
Contig_122_5	926562.Oweho_0361	2.7e-15	86.7					bactNOG[38]	06B26@bactNOG,09QDG@bctoNOG,0Y4QW@NOG	NA|NA|NA	S	peptidase M15
Contig_125_1	404589.Anae109_2261	1.6e-52	210.7	COMEB		K01493	CMPDAi,DCMPDA	bactNOG[38]	08UK2@bactNOG,0GE4B@delNOG,0HEZN@dproNOG,17A1K@proNOG,COG2131@NOG	NA|NA|NA	F	CMP dCMP deaminase, zinc-binding
Contig_127_7	357809.Cphy_2810	7.9e-18	96.7					bactNOG[38]	07R0E@bactNOG,0EPA0@cloNOG,0NDX2@firmNOG,COG0463@NOG	NA|NA|NA	M	Glycosyl transferase family 2
Contig_128_1	882378.RBRH_01208	5.4e-74	283.5					bactNOG[38]	064QP@bactNOG,0XR3Q@NOG,17R3H@proNOG	NA|NA|NA	S	Uncharacterized protein conserved in bacteria (DUF2184)
Contig_128_2	556268.OFAG_00325	1.5e-10	71.6					bactNOG[38]	072MB@bactNOG,0Z0DD@NOG,184DK@proNOG	NA|NA|NA
Contig_128_3	669262.COK_0673	1e-19	102.8			K09960		bactNOG[38]	05J9F@bactNOG,0QTBI@gproNOG,17EFK@proNOG,COG3566@NOG	NA|NA|NA	S	Uncharacterized protein conserved in bacteria (DUF2213)
Contig_130_4	641491.DND132_2180	5.7e-28	130.2					bactNOG[38]	060DW@bactNOG,1298N@NOG,17P8K@proNOG	NA|NA|NA
Contig_131_5	655815.ZPR_1117	3.9e-10	70.1	NEUB		K01654,K08068,K18430		bactNOG[38]	05D2T@bactNOG,09D5B@bctoNOG,0P8U3@flaNOG,COG2089@NOG	NA|NA|NA	M	synthase
Contig_133_7	375286.mma_2226	1.2e-19	102.1	LGAS_0582				bactNOG[38]	08WCK@bactNOG,0BNAE@bproNOG,11KYA@NOG,17BR7@proNOG	NA|NA|NA	S	ERF superfamily
Contig_133_8	717608.CLS_06180	2.4e-09	67	OCAR_5543				bactNOG[38]	08NF7@bactNOG,0ERWI@cloNOG,0NG1H@firmNOG,COG5377@NOG	NA|NA|NA	L	YqaJ viral recombinase family protein
Contig_134_3	644107.SL1157_1676	4.9e-13	80.5	STF				bactNOG[38]	021Y7@aproNOG,05ZX7@bactNOG,125K2@NOG,17P18@proNOG	NA|NA|NA	S	Inherit from proNOG: tail collar domain protein
Contig_140_2	856793.MICA_1841	1.5e-28	132.1					bactNOG[38]	026MY@aproNOG,060DW@bactNOG,1298N@NOG,17P8K@proNOG	NA|NA|NA
Contig_143_3	717785.HYPMC_1243	3.7e-08	63.9	HDEN_0164				bactNOG[38]	0235J@aproNOG,05RIB@bactNOG,120TS@NOG,17ISR@proNOG	NA|NA|NA	S	Phage stabilisation protein
Contig_143_6	1064539.AZOBR_200062	1e-18	99					bactNOG[38]	023B1@aproNOG,065RU@bactNOG,0Y1KK@NOG,17VCE@proNOG	NA|NA|NA
Contig_143_7	314607.KB13_954	5.9e-24	115.5					bactNOG[38]	05VZZ@bactNOG,122KZ@NOG,17K8V@proNOG	NA|NA|NA
Contig_144_1	868131.MSWAN_2076	5e-13	80.1	ASPB-LIKE1		K13010		arNOG[11]	0KRBV@eurNOG,0WRDX@metNOG,COG0399@NOG,arCOG00118@arNOG	NA|NA|NA	E	Cys/Met metabolism PLP-dependent enzyme
Contig_146_4	342108.amb4233	3.3e-59	234.6					bactNOG[38]	01ZE9@aproNOG,08MGJ@bactNOG,0ZKS3@NOG,175ER@proNOG	NA|NA|NA	S	Bacteriophage head to tail connecting protein
Contig_149_1	556268.OFAG_00313	1.1e-31	142.1					bactNOG[38]	07S60@bactNOG,0BCHG@bproNOG,16UZ6@proNOG,COG1061@NOG	NA|NA|NA	L	Helicase
Contig_149_2	76114.ebA803	3.3e-32	144.1					bactNOG[38]	07S60@bactNOG,0BCHG@bproNOG,16UZ6@proNOG,COG1061@NOG	NA|NA|NA	L	Helicase
Contig_156_2	411490.ANACAC_00795	1.2e-19	101.3					bactNOG[38]	07MDZ@bactNOG,0ZRNP@NOG	NA|NA|NA	S	Protein of unknwon function (DUF3310)
Contig_156_8	3055.EDO96677	9.5e-34	148.3		GO:0003674,GO:0003824,GO:0004748,GO:0006139,GO:0006725,GO:0006753,GO:0006793,GO:0006796,GO:0006807,GO:0008150,GO:0008152,GO:0009058,GO:0009141,GO:0009142,GO:0009987,GO:0016491,GO:0016725,GO:0016728,GO:0018130,GO:0019438,GO:0019637,GO:0034641,GO:0034654,GO:0044237,GO:0044238,GO:0044249,GO:0044271,GO:0044281,GO:0044710,GO:0046483,GO:0055086,GO:0055114,GO:0071704,GO:0090407,GO:1901293,GO:1901360,GO:…			euNOG[57]	0IQ82@euNOG,COG1372@NOG	NA|NA|NA	L	Inherit from COG: Provides the precursors necessary for DNA synthesis. Catalyzes the biosynthesis of deoxyribonucleotides from the corresponding ribonucleotides (By similarity)
Contig_157_6	856793.MICA_1845	8e-29	133.3					bactNOG[38]	01ZE9@aproNOG,08MGJ@bactNOG,0ZKS3@NOG,175ER@proNOG	NA|NA|NA	S	Bacteriophage head to tail connecting protein
Contig_159_1	1140.Synpcc7942_0725	1.3e-30	138.3					NOG[107]	COG1061@NOG	NA|NA|NA	L	type iii restriction protein res subunit
Contig_161_1	298386.PBPRB0566	7.3e-50	201.8					bactNOG[38]	07JYE@bactNOG,0Z5IJ@NOG,17DJ0@proNOG	NA|NA|NA	S	Terminase, large subunit
Contig_162_3	234267.Acid_4108	1.8e-38	164.9	BB2214				bactNOG[38]	08KTB@bactNOG,0Y4VD@NOG	NA|NA|NA	S	Terminase-like family
Contig_163_2	552398.HMPREF0866_02111	4.4e-09	67		GO:0003674,GO:0003824,GO:0008150,GO:0008152,GO:0016874,GO:0016879,GO:0016884	K07010		bactNOG[38]	08Z86@bactNOG,0ETHT@cloNOG,0NJMP@firmNOG,COG2071@NOG	NA|NA|NA	S	peptidase c26
Contig_166_2	608538.Hydth_0541	1.7e-41	176					NOG[107]	0Y2S7@NOG	NA|NA|NA	S	Terminase-like family
Contig_167_1	608538.HTH_0543	2.7e-10	70.5	SGLY_0535				bactNOG[38]	05CCM@bactNOG,0XNW6@NOG	NA|NA|NA	S	phage protein
Contig_167_2	187410.Y1030	1.2e-40	172.2	BB2214				bactNOG[38]	08KTB@bactNOG,0R1J7@gproNOG,0Y4VD@NOG,173BE@proNOG	NA|NA|NA	S	Terminase-like family
Contig_174_1	76869.PputGB1_1746	6.5e-37	159.5					bactNOG[38]	07JYE@bactNOG,0Z5IJ@NOG,17DJ0@proNOG	NA|NA|NA	S	Terminase, large subunit
Contig_174_4	557598.LHK_01539	3.6e-58	230.3					bactNOG[38]	08MGJ@bactNOG,0BEDY@bproNOG,0ZKS3@NOG,175ER@proNOG	NA|NA|NA	S	Bacteriophage head to tail connecting protein
Contig_179_1	204669.Acid345_4366	6e-13	80.1					bactNOG[38]	00348@aciNOG,064UG@bactNOG,0ZGC3@NOG	NA|NA|NA	S	Terminase-like family
Contig_188_2	335543.Sfum_1886	1.6e-20	104.8					bactNOG[38]	063BB@bactNOG,0GHX4@delNOG,0HIM2@dproNOG,0YHYE@NOG,17423@proNOG	NA|NA|NA
Contig_189_2	640081.Dsui_0186	1.4e-26	125.2	OCAR_5556				bactNOG[38]	06UWM@bactNOG,0BAYD@bproNOG,0YK1B@NOG,175BR@proNOG	NA|NA|NA	L	DNA methylase N-4 N-6 domain protein
Contig_189_3	580332.Slit_1937	7.4e-157	559.3	OCAR_5556				bactNOG[38]	06UWM@bactNOG,0BAYD@bproNOG,0YK1B@NOG,175BR@proNOG	NA|NA|NA	L	DNA methylase N-4 N-6 domain protein
Contig_189_4	1007104.SUS17_2091	3.3e-26	122.9	OCAR_5556				bactNOG[38]	01RR3@aproNOG,06UWM@bactNOG,0YK1B@NOG,175BR@proNOG	NA|NA|NA	L	DNA methylase N-4 N-6 domain-containing protein
Contig_202_3	520999.PROVALCAL_00295	1e-31	141.4					bactNOG[38]	05VMC@bactNOG,1267Z@NOG,1794N@proNOG	NA|NA|NA	S	peptidase M15A
Contig_210_1	395492.Rleg2_1129	1.9e-09	67.4	RUSA		K01160		bactNOG[38]	02AX4@aproNOG,06019@bactNOG,17HBH@proNOG,COG4570@NOG	NA|NA|NA	L	Endodeoxyribonuclease RusA
Contig_210_4	1064539.AZOBR_110099	4.1e-16	89.4	DNAB	GO:0005575,GO:0005618,GO:0005622,GO:0005623,GO:0005737,GO:0005829,GO:0006950,GO:0006974,GO:0008150,GO:0009987,GO:0030312,GO:0033554,GO:0040007,GO:0044424,GO:0044444,GO:0044464,GO:0044699,GO:0044763,GO:0050896,GO:0051716,GO:0071944	K02314		bactNOG[38]	01QTJ@aproNOG,05CDU@bactNOG,16Q6V@proNOG,COG0305@NOG	NA|NA|NA	L	replicative DNA helicase
Contig_216_3	882.DVU1697	4.3e-19	100.1					bactNOG[38]	06GBQ@bactNOG,0Y78R@NOG,17W4M@proNOG	NA|NA|NA
Contig_217_1	641118.OINT_2001045	1.8e-23	114					bactNOG[38]	0269X@aproNOG,06FTZ@bactNOG,0XVPY@NOG,17YWP@proNOG	NA|NA|NA
Contig_217_8	504472.Slin_2289	3e-16	90.1	BDI_0123				bactNOG[38]	05GNA@bactNOG,09FRM@bctoNOG,0FYEM@cytNOG,11NUB@NOG	NA|NA|NA
Contig_217_11	467661.RKLH11_1441	1e-08	65.1			K00571		bactNOG[38]	01ZB0@aproNOG,07WUI@bactNOG,16VUC@proNOG,COG0863@NOG	NA|NA|NA	L	DNA methylase
Contig_219_3	67593.Physo155230	2.9e-20	104.8					euNOG[57]	COG3914@NOG,KOG4626@euNOG	NA|NA|NA	G, O, T	whole genome shotgun sequence
Contig_220_1	347834.RHE_CH01106	2.8e-12	77.4	ELI_1315	GO:0005575,GO:0005618,GO:0005623,GO:0030312,GO:0044464,GO:0071944			bactNOG[38]	060QQ@bactNOG,121KM@NOG,17PE3@proNOG	NA|NA|NA	S	tail fiber protein
Contig_221_1	679197.HMPREF9336_02242	1.9e-14	84.7					bactNOG[38]	00Y3B@actNOG,06WW2@bactNOG,0YRXA@NOG	NA|NA|NA
Contig_226_3	342108.amb4233	2.1e-55	222.2					bactNOG[38]	01ZE9@aproNOG,08MGJ@bactNOG,0ZKS3@NOG,175ER@proNOG	NA|NA|NA	S	Bacteriophage head to tail connecting protein
Contig_231_4	379731.PST_3652	9.3e-33	146.7	DNAB	GO:0000166,GO:0000228,GO:0001882,GO:0001883,GO:0003674,GO:0003678,GO:0003824,GO:0004386,GO:0005488,GO:0005524,GO:0005575,GO:0005618,GO:0005622,GO:0005623,GO:0005634,GO:0005657,GO:0005658,GO:0005694,GO:0005737,GO:0005829,GO:0006139,GO:0006152,GO:0006163,GO:0006195,GO:0006200,GO:0006259,GO:0006260,GO:0006261,GO:0006268,GO:0006270,GO:0006271,GO:0006725,GO:0006753,GO:0006793,GO:0006796,GO:0006807,GO:…	K02314		bactNOG[38]	05CDU@bactNOG,0QJCQ@gproNOG,16Q6V@proNOG,COG0305@NOG	NA|NA|NA	L	Replicative dna helicase
Contig_238_3	349161.Dred_0491	2.4e-24	117.1	DUT		K01520	DUTPDP	bactNOG[38]	08Z1K@bactNOG,0EUJY@cloNOG,0NJVX@firmNOG,COG0756@NOG	NA|NA|NA	F	This enzyme is involved in nucleotide metabolism it produces dUMP, the immediate precursor of thymidine nucleotides and it decreases the intracellular concentration of dUTP so that uracil cannot be incorporated into DNA (By similarity)
Contig_240_1	245014.CK3_29900	3.6e-21	107.5			K00961		bactNOG[38]	07FZF@bactNOG,0NTRB@firmNOG,0Y9P0@NOG	NA|NA|NA	L	DNA polymerase
Contig_248_4	742159.HMPREF0004_2574	2.7e-127	460.7			K06909		bactNOG[38]	08N0N@bactNOG,0B76A@bproNOG,16TGK@proNOG,COG1783@NOG	NA|NA|NA	S	Phage terminase, large subunit
Contig_248_5	266835.mll0464	4.1e-21	105.9					bactNOG[38]	05ZXY@bactNOG,128K6@NOG,180NA@proNOG	NA|NA|NA
Contig_253_5	634499.EpC_17760	4.1e-37	160.2					bactNOG[38]	07RPX@bactNOG,0QRNI@gproNOG,174ZZ@proNOG,COG3299@NOG	NA|NA|NA	S	Inherit from proNOG: bacteriophage protein
Contig_254_2	522373.Smlt1976	2.7e-09	67	HDEN_0178				bactNOG[38]	08C66@bactNOG,0QUNH@gproNOG,0XSV1@NOG,16TJB@proNOG	NA|NA|NA	L	Inherit from COG: Phage Mu protein F like protein
Contig_254_3	675815.VOA_000907	9e-17	92.8					bactNOG[38]	07VQ4@bactNOG,175K0@proNOG,COG0827@NOG,COG4646@NOG	NA|NA|NA	L	Inherit from COG: helicase
Contig_255_2	882.DVU1714	5.6e-21	106.3					bactNOG[38]	08KM8@bactNOG,103MM@NOG,16S13@proNOG	NA|NA|NA
Contig_255_4	137722.AZL_025410	9.9e-11	73.2					bactNOG[38]	01YE0@aproNOG,08KM8@bactNOG,103MM@NOG,16S13@proNOG	NA|NA|NA
Contig_257_2	634452.APA01_05190	1.2e-41	175.6	ERUM3880				bactNOG[38]	01TCN@aproNOG,06WJS@bactNOG,174HG@proNOG,COG5362@NOG,COG5410@NOG	NA|NA|NA	S	phage protein
Contig_257_3	163164.WD1016	1e-19	102.1	ERUM3880				bactNOG[38]	01TCN@aproNOG,06WJS@bactNOG,174HG@proNOG,COG5362@NOG,COG5410@NOG	NA|NA|NA	S	phage protein
Contig_258_1	573061.Clocel_0773	2.4e-15	87			K00558		bactNOG[38]	07RHI@bactNOG,0ENPP@cloNOG,0NEEQ@firmNOG,COG0270@NOG	NA|NA|NA	L	cytosine-specific methyltransferase
Contig_259_5	488538.SAR116_0391	3.8e-23	114					bactNOG[38]	01VBD@aproNOG,08KNP@bactNOG,176BV@proNOG,COG0749@NOG	NA|NA|NA	L	DNA Polymerase
Contig_260_6	331869.BAL199_25229	1.4e-48	197.6	SSB	GO:0000725,GO:0003674,GO:0003676,GO:0003677,GO:0003697,GO:0005488,GO:0006139,GO:0006259,GO:0006260,GO:0006281,GO:0006298,GO:0006310,GO:0006725,GO:0006807,GO:0006950,GO:0006974,GO:0007154,GO:0008150,GO:0008152,GO:0009058,GO:0009059,GO:0009432,GO:0009605,GO:0009987,GO:0009991,GO:0031668,GO:0033554,GO:0034641,GO:0034645,GO:0043170,GO:0043566,GO:0044237,GO:0044238,GO:0044249,GO:0044260,GO:0044699,GO:…	K03111		bactNOG[38]	01X0Q@aproNOG,08UUM@bactNOG,17CF7@proNOG,COG0629@NOG	NA|NA|NA	L	single-stranded DNA-binding protein
Contig_260_7	499229.TepRe1_1027	5.6e-17	92.8	LGAS_0582				bactNOG[38]	08WCK@bactNOG,0EVGC@cloNOG,0P571@firmNOG,11KYA@NOG	NA|NA|NA	S	Erf family
Contig_261_1	398578.Daci_1946	2.1e-28	130.6					bactNOG[38]	05GGF@bactNOG,11QR8@NOG,17E65@proNOG	NA|NA|NA	S	Major head protein
Contig_264_2	547045.NEISICOT_01398	1.3e-20	104.8					bactNOG[38]	05CFS@bactNOG,0BKWY@bproNOG,16PW0@proNOG,COG5511@NOG	NA|NA|NA	S	Phage portal protein, lambda family
Contig_264_3	547045.NEISICOT_01398	7.2e-50	203					bactNOG[38]	05CFS@bactNOG,0BKWY@bproNOG,16PW0@proNOG,COG5511@NOG	NA|NA|NA	S	Phage portal protein, lambda family
Contig_265_1	529507.PMI1715	4.1e-11	72.8					bactNOG[38]	06FWM@bactNOG,0R79Q@gproNOG,0Y1QB@NOG,17TUK@proNOG	NA|NA|NA
Contig_265_3	360910.BAV1333	5.6e-15	86.7					bactNOG[38]	08YNY@bactNOG,11M59@NOG,17BIY@proNOG	NA|NA|NA
Contig_266_3	234267.Acid_4108	5.7e-12	76.3	BB2214				bactNOG[38]	08KTB@bactNOG,0Y4VD@NOG	NA|NA|NA	S	Terminase-like family
Contig_266_4	438753.AZC_0838	8.5e-09	65.9	GP2				bactNOG[38]	01USN@aproNOG,08E8Z@bactNOG,170D5@proNOG,COG5565@NOG	NA|NA|NA	L	DNA packaging protein gp2
Contig_267_2	580331.Thit_0811	1.2e-25	122.5	POLA	GO:0003674,GO:0003824,GO:0003887,GO:0008150,GO:0008152,GO:0016740,GO:0016772,GO:0016779,GO:0034061	K02335		bactNOG[38]	05C2M@bactNOG,0EPF0@cloNOG,0NDWK@firmNOG,COG0258@NOG,COG0749@NOG	NA|NA|NA	L	DNA polymerase
Contig_269_4	366394.Smed_1839	8.8e-16	88.6					bactNOG[38]	01USN@aproNOG,08E8Z@bactNOG,170D5@proNOG,COG5565@NOG	NA|NA|NA	L	DNA packaging protein gp2
Contig_269_6	394.NGR_c11340	3.4e-41	173.3	GP2				bactNOG[38]	01USN@aproNOG,08E8Z@bactNOG,170D5@proNOG,COG5565@NOG	NA|NA|NA	L	DNA packaging protein gp2
Contig_272_1	320771.Cflav_PD0541	1.9e-18	99.4					bactNOG[38]	07M50@bactNOG,0XXNR@NOG	NA|NA|NA	S	Inherit from NOG: LamG domain protein jellyroll fold domain protein
Contig_277_1	684719.HIMB114_0016	4.3e-20	103.6					bactNOG[38]	02BJ1@aproNOG,07HCR@bactNOG,0ZKVZ@NOG,16U9D@proNOG	NA|NA|NA	S	SPRY domain
Contig_282_2	585502.HMPREF0645_2609	1.3e-83	315.1	OCAR_5556				bactNOG[38]	058R3@bacteNOG,06UWM@bactNOG,09D8G@bctoNOG,0YK1B@NOG	NA|NA|NA	L	DNA methylase
Contig_283_3	749222.Nitsa_1157	1e-16	91.7					bactNOG[38]	064YU@bactNOG,0GQ6N@delNOG,125H9@NOG,17MM8@proNOG	NA|NA|NA	S	Protein of unknown function (DUF3154)
Contig_288_1	187410.y2791	5.9e-14	83.2	Y2791		K07270		bactNOG[38]	07JAR@bactNOG,0QZ37@gproNOG,17VEF@proNOG,COG3306@NOG	NA|NA|NA	M	Glycosyltransferase family 25 (LPS biosynthesis protein)
Contig_293_1	401526.TcarDRAFT_1282	6.4e-29	132.5					bactNOG[38]	05PBZ@bactNOG,0P5BQ@firmNOG,0X56A@negNOG,11XM2@NOG	NA|NA|NA
Contig_293_2	219305.MCAG_04654	7.7e-47	192.6	PSEB	GO:0000271,GO:0003674,GO:0003824,GO:0005975,GO:0005976,GO:0008150,GO:0008152,GO:0009058,GO:0009059,GO:0016051,GO:0043170,GO:0044238,GO:0044723,GO:0071704,GO:1901576	K15894,K17716		bactNOG[38]	00EJG@actNOG,05C5E@bactNOG,COG1086@NOG	NA|NA|NA	M	Polysaccharide biosynthesis protein
Contig_297_2	431895.XP_001746860.1	5.6e-09	65.9		GO:0003674,GO:0003824,GO:0004748,GO:0006139,GO:0006725,GO:0006753,GO:0006793,GO:0006796,GO:0006807,GO:0008150,GO:0008152,GO:0009058,GO:0009141,GO:0009142,GO:0009987,GO:0016491,GO:0016725,GO:0016728,GO:0018130,GO:0019438,GO:0019637,GO:0034641,GO:0034654,GO:0044237,GO:0044238,GO:0044249,GO:0044271,GO:0044281,GO:0044710,GO:0046483,GO:0055086,GO:0055114,GO:0071704,GO:0090407,GO:1901293,GO:1901360,GO:…			euNOG[57]	0IQ82@euNOG,COG1372@NOG	NA|NA|NA	L	Inherit from COG: Provides the precursors necessary for DNA synthesis. Catalyzes the biosynthesis of deoxyribonucleotides from the corresponding ribonucleotides (By similarity)
Contig_297_3	452637.Oter_1788	2e-73	281.6	RTPR		K00524,K00525,K00527		bactNOG[38]	07VC8@bactNOG,COG1372@NOG	NA|NA|NA	F	ATP cone domain protein
Contig_300_1	279238.Saro_3001	8.9e-11	71.6					bactNOG[38]	061RJ@bactNOG,12AUI@NOG,17PY2@proNOG	NA|NA|NA	S	P22 coat protein - gene protein 5
Contig_305_1	436114.SYO3AOP1_0586	2.1e-69	268.1	GROL	GO:0000003,GO:0000166,GO:0001666,GO:0001882,GO:0001883,GO:0003674,GO:0003824,GO:0005488,GO:0005515,GO:0005524,GO:0005575,GO:0005618,GO:0005622,GO:0005623,GO:0005737,GO:0005829,GO:0005886,GO:0006139,GO:0006152,GO:0006163,GO:0006195,GO:0006200,GO:0006457,GO:0006725,GO:0006753,GO:0006793,GO:0006796,GO:0006807,GO:0006950,GO:0008150,GO:0008152,GO:0009056,GO:0009116,GO:0009117,GO:0009119,GO:0009123,GO:…	K04077		bactNOG[38]	02EW2@aquNOG,05CJ9@bactNOG,COG0459@NOG	NA|NA|NA	O	Prevents misfolding and promotes the refolding and proper assembly of unfolded polypeptides generated under stress conditions (By similarity)
Contig_305_2	556267.HWAG_00844	7.7e-26	122.1	GROL	GO:0000003,GO:0000166,GO:0001666,GO:0001882,GO:0001883,GO:0003674,GO:0003824,GO:0005488,GO:0005515,GO:0005524,GO:0005575,GO:0005618,GO:0005622,GO:0005623,GO:0005737,GO:0005829,GO:0005886,GO:0006139,GO:0006152,GO:0006163,GO:0006195,GO:0006200,GO:0006457,GO:0006725,GO:0006753,GO:0006793,GO:0006796,GO:0006807,GO:0006950,GO:0008150,GO:0008152,GO:0009056,GO:0009116,GO:0009117,GO:0009119,GO:0009123,GO:…	K04077		bactNOG[38]	05CJ9@bactNOG,0GANF@delNOG,0I2K8@eproNOG,16QCK@proNOG,COG0459@NOG	NA|NA|NA	O	Prevents misfolding and promotes the refolding and proper assembly of unfolded polypeptides generated under stress conditions (By similarity)
Contig_309_1	641491.DND132_1953	2.8e-10	70.5					bactNOG[38]	05XMT@bactNOG,0YNA7@NOG,17QEH@proNOG	NA|NA|NA
Contig_312_4	455436.GHTCC_010100000435	1.4e-09	68.6					bactNOG[38]	05XTK@bactNOG,125F5@NOG,17MK7@proNOG	NA|NA|NA	S	Clp protease
Contig_314_5	580331.Thit_1395	7e-68	263.1					bactNOG[38]	07JYE@bactNOG,0ERB8@cloNOG,0NGN0@firmNOG,0Z5IJ@NOG	NA|NA|NA	S	Inherit from bactNOG: Terminase, large subunit
Contig_315_2	1075399.BLBCPU_291	3e-31	140.2	NRDA		K00525		bactNOG[38]	05BZH@bactNOG,09B0C@bctoNOG,0P7C0@flaNOG,COG0209@NOG	NA|NA|NA	F	Provides the precursors necessary for DNA synthesis. Catalyzes the biosynthesis of deoxyribonucleotides from the corresponding ribonucleotides (By similarity)
Contig_315_3	331104.BLBBGE_310	6.2e-26	122.1	NRDA		K00525		bactNOG[38]	05BZH@bactNOG,09B0C@bctoNOG,0P7C0@flaNOG,COG0209@NOG	NA|NA|NA	F	Provides the precursors necessary for DNA synthesis. Catalyzes the biosynthesis of deoxyribonucleotides from the corresponding ribonucleotides (By similarity)
Contig_315_5	573569.F7308_1262	8.7e-20	102.1	NRDB		K00526,K03676		bactNOG[38]	07QK0@bactNOG,0QRYY@gproNOG,16UT3@proNOG,COG0208@NOG	NA|NA|NA	F	reductase beta subunit
Contig_316_6	716544.wcw_0668	3.4e-32	143.3					bactNOG[38]	064QV@bactNOG,1244V@NOG	NA|NA|NA
Contig_318_2	347834.RHE_CH01097	1.1e-51	208.8					bactNOG[38]	02706@aproNOG,08R3T@bactNOG,11FEB@NOG,177QG@proNOG	NA|NA|NA
Contig_319_4	439235.Dalk_3968	8.3e-31	139					bactNOG[38]	064UG@bactNOG,0GCKJ@delNOG,0HDIX@dproNOG,0ZGC3@NOG,1754Q@proNOG	NA|NA|NA	S	Inherit from proNOG: Terminase large subunit
Contig_328_1	1117943.SFHH103_00131	1e-23	115.9					bactNOG[38]	01USN@aproNOG,08E8Z@bactNOG,170D5@proNOG,COG5565@NOG	NA|NA|NA	L	DNA packaging protein gp2
Contig_328_2	394.NGR_c19040	6.7e-46	189.5					bactNOG[38]	01USN@aproNOG,08E8Z@bactNOG,170D5@proNOG,COG5565@NOG	NA|NA|NA	L	DNA packaging protein gp2
Contig_333_2	352914.XP_728703.1	3.1e-07	60.5					NOG[107]	COG0457@NOG	NA|NA|NA	S	repeat-containing protein
Contig_334_2	190192.MK0965	1.7e-09	68.6	MCM		K10726		arNOG[11]	0KRHZ@eurNOG,COG1241@NOG,arCOG00439@arNOG	NA|NA|NA	L	Mcm family
Contig_337_4	634452.APA01_05190	4.4e-16	89.7	ERUM3880				bactNOG[38]	01TCN@aproNOG,06WJS@bactNOG,174HG@proNOG,COG5362@NOG,COG5410@NOG	NA|NA|NA	S	phage protein
Contig_338_6	443254.Marpi_0401	1.4e-18	97.8					bactNOG[38]	08K7A@bactNOG,0ZQDJ@NOG,1CHET@therNOG	NA|NA|NA	S	Domain of unknown function (DUF2828)
Contig_346_2	706434.HMPREF9429_00529	3.4e-24	117.5					bactNOG[38]	08YF8@bactNOG,0NWXD@firmNOG,0X51V@negNOG,11KN5@NOG	NA|NA|NA
Contig_347_3	563192.HMPREF0179_01744	5.2e-46	189.9					bactNOG[38]	064UG@bactNOG,0GCKJ@delNOG,0HDIX@dproNOG,0ZGC3@NOG,1754Q@proNOG	NA|NA|NA	S	Inherit from proNOG: Terminase large subunit
Contig_349_2	867903.ThesuDRAFT_0566	2e-64	251.5	BL03493	GO:0005575,GO:0005623,GO:0005886,GO:0016020,GO:0044464,GO:0071944	K06919		bactNOG[38]	05DKS@bactNOG,0ER8J@cloNOG,0NFI6@firmNOG,COG3378@NOG	NA|NA|NA	S	Phage plasmid primase, P4 family
Contig_353_3	438753.AZC_3598	1.2e-11	75.1	GLX_15390		K17680		bactNOG[38]	01VFC@aproNOG,08PTR@bactNOG,174JS@proNOG,COG0358@NOG	NA|NA|NA	L	DNA primase
Contig_360_1	298386.PBPRB0577	1e-30	139.4					bactNOG[38]	08N28@bactNOG,10YAQ@NOG,1772F@proNOG	NA|NA|NA
Contig_360_2	557598.LHK_01554	1.1e-40	172.9					bactNOG[38]	08N28@bactNOG,0BDV8@bproNOG,10YAQ@NOG,1772F@proNOG	NA|NA|NA
Contig_361_4	718254.ENC_27440	1.1e-19	102.1					bactNOG[38]	062HK@bactNOG,1235A@NOG,17KH0@proNOG	NA|NA|NA	S	Pathogenesis-related transcriptional factor and ERF protein
Contig_361_6	411902.CLOBOL_04837	8.7e-18	96.3			K01185		bactNOG[38]	084R5@bactNOG,0EXXU@cloNOG,0NRF9@firmNOG,COG3772@NOG	NA|NA|NA	S	lysozyme
Contig_364_2	123214.PERMA_1815	6.8e-26	124	SGLY_0535				bactNOG[38]	02G8Y@aquNOG,05CCM@bactNOG,0XNW6@NOG	NA|NA|NA	S	Terminase-like family
Contig_365_2	156889.Mmc1_1719	8.5e-25	119.4					bactNOG[38]	062A6@bactNOG,122Z4@NOG,17P8A@proNOG	NA|NA|NA
Contig_365_6	384765.SIAM614_27707	5.3e-46	189.5					bactNOG[38]	01VSE@aproNOG,08QTB@bactNOG,0ZX6Q@NOG,1754E@proNOG	NA|NA|NA
Contig_367_1	582899.Hden_0124	2.5e-58	230.3					bactNOG[38]	0216Y@aproNOG,05NGZ@bactNOG,11WMG@NOG,17H6Z@proNOG	NA|NA|NA	L	Exonuclease
Contig_367_2	318586.Pden_3738	4.7e-09	66.2					bactNOG[38]	020AX@aproNOG,08ZE3@bactNOG,11NRA@NOG,17CIX@proNOG	NA|NA|NA
Contig_368_5	903510.vfu_B00386	8.7e-21	105.5			K01185		bactNOG[38]	08VH1@bactNOG,0QUID@gproNOG,11JK8@NOG,17KEW@proNOG	NA|NA|NA	S	lysozyme
Contig_372_1	323097.Nham_1184	5.7e-26	123.2	ERUM3880				bactNOG[38]	01TCN@aproNOG,06WJS@bactNOG,174HG@proNOG,COG5362@NOG,COG5410@NOG	NA|NA|NA	S	phage protein
Contig_375_6	910314.HMPREF9220_0624	4.6e-17	92.8			K00571,K07319		bactNOG[38]	07RMW@bactNOG,0NDQP@firmNOG,0X4F1@negNOG,COG0863@NOG	NA|NA|NA	L	DNA (Cytosine-5-)-methyltransferase
Contig_376_2	216596.RL3934	2.8e-08	64.3					bactNOG[38]	02706@aproNOG,08R3T@bactNOG,11FEB@NOG,177QG@proNOG	NA|NA|NA
Contig_377_4	190192.MK0637	1.9e-09	68.2					arNOG[11]	0KVB6@eurNOG,COG0500@NOG,arCOG01402@arNOG	NA|NA|NA	Q	methyltransferase, fkbm family
Contig_378_1	156889.Mmc1_1721	3.8e-07	60.1					bactNOG[38]	06FPN@bactNOG,0XZVG@NOG,17T7B@proNOG	NA|NA|NA
Contig_385_2	158189.SpiBuddy_1831	6.6e-09	66.2					bactNOG[38]	088WX@bactNOG,10088@NOG	NA|NA|NA	S	Bacteriophage Lambda NinG protein
Contig_386_3	500639.ENTCAN_07955	2.2e-10	70.9					NOG[107]	0ZQ2S@NOG	NA|NA|NA	M	Glycosyl transferase family 2
Contig_388_2	399795.CtesDRAFT_PD0612	7.4e-08	63.2	BMUL_4853				bactNOG[38]	05GKF@bactNOG,0BDTX@bproNOG,11S0A@NOG,17EGJ@proNOG	NA|NA|NA	S	Tail fiber protein
Contig_389_1	570417.WPa_0020	1.5e-31	141	NRDB	GO:0003674,GO:0003824,GO:0004748,GO:0006139,GO:0006163,GO:0006220,GO:0006725,GO:0006753,GO:0006793,GO:0006796,GO:0006807,GO:0008150,GO:0008152,GO:0009058,GO:0009117,GO:0009165,GO:0009262,GO:0009263,GO:0009265,GO:0009394,GO:0009987,GO:0016491,GO:0016725,GO:0016728,GO:0018130,GO:0019438,GO:0019637,GO:0019692,GO:0034641,GO:0034654,GO:0044237,GO:0044238,GO:0044249,GO:0044271,GO:0044281,GO:0044710,GO:…	K00526	RNDR1,RNDR2,RNDR3,RNDR4	bactNOG[38]	01S00@aproNOG,05E05@bactNOG,16R22@proNOG,COG0208@NOG	NA|NA|NA	F	Provides the precursors necessary for DNA synthesis. Catalyzes the biosynthesis of deoxyribonucleotides from the corresponding ribonucleotides (By similarity)
Contig_391_1	366602.Caul_4227	2.1e-12	77					bactNOG[38]	06I8C@bactNOG,0XW4C@NOG,17R56@proNOG	NA|NA|NA
Contig_395_2	1085623.GNIT_1814	1e-11	75.1					bactNOG[38]	06FTZ@bactNOG,0XVPY@NOG,17YWP@proNOG	NA|NA|NA
Contig_400_2	269798.CHU_3657	4.8e-07	61.2	POLA	GO:0003674,GO:0003676,GO:0003677,GO:0003824,GO:0003887,GO:0004518,GO:0004527,GO:0005488,GO:0005575,GO:0005618,GO:0005622,GO:0005623,GO:0005737,GO:0005886,GO:0006139,GO:0006259,GO:0006260,GO:0006261,GO:0006281,GO:0006725,GO:0006807,GO:0006950,GO:0006974,GO:0008150,GO:0008152,GO:0008408,GO:0008409,GO:0009058,GO:0009059,GO:0009987,GO:0016020,GO:0016740,GO:0016772,GO:0016779,GO:0016787,GO:0016788,GO:…	K02335,K03469,K06966		bactNOG[38]	05C2M@bactNOG,099ME@bctoNOG,0FW36@cytNOG,COG0258@NOG,COG0749@NOG	NA|NA|NA	L	DNA polymerase i
Contig_406_2	261292.Nit79A3_1404	2e-07	61.2					bactNOG[38]	07XVV@bactNOG,0BG9I@bproNOG,0ZWCI@NOG,17UMZ@proNOG	NA|NA|NA
Contig_406_3	882884.SARI_02660	2.5e-21	107.1					bactNOG[38]	06E2R@bactNOG,0R290@gproNOG,0Y3TZ@NOG,17RDK@proNOG	NA|NA|NA
Contig_407_3	266940.Krad_4383	3.8e-45	186.4			K09125		bactNOG[38]	00Q2Q@actNOG,05YJ8@bactNOG,126KK@NOG	NA|NA|NA	S	Uncharacterized ACR, YhhQ family COG1738
Contig_410_1	311402.Avi_1814	9.7e-37	158.3					bactNOG[38]	01VSE@aproNOG,08QTB@bactNOG,0ZX6Q@NOG,1754E@proNOG	NA|NA|NA
Contig_413_2	220341.HCM2.0070c	9.9e-38	162.5	BB2214				bactNOG[38]	08KTB@bactNOG,0R1J7@gproNOG,0Y4VD@NOG,173BE@proNOG	NA|NA|NA	S	Terminase-like family
Contig_422_2	572265.HDEF_1655	2e-15	88.2	POLA_2		K02334		bactNOG[38]	05GT6@bactNOG,0QIBN@gproNOG,0XRUF@NOG,1767R@proNOG	NA|NA|NA	L	DNA polymerase
Contig_422_3	879308.HMPREF9130_1220	1.6e-47	195.3					bactNOG[38]	05C0D@bactNOG,0EQ45@cloNOG,0NEBD@firmNOG,COG0553@NOG	NA|NA|NA	L	snf2 family
Contig_422_4	718254.ENC_27440	8.5e-21	105.5					bactNOG[38]	062HK@bactNOG,1235A@NOG,17KH0@proNOG	NA|NA|NA	S	Pathogenesis-related transcriptional factor and ERF protein
Contig_424_2	1085623.GNIT_1814	8.6e-44	181.8					bactNOG[38]	06FTZ@bactNOG,0XVPY@NOG,17YWP@proNOG	NA|NA|NA
Contig_424_3	575540.Isop_2448	5.6e-12	75.9					bactNOG[38]	06ENZ@bactNOG,0Y700@NOG	NA|NA|NA	S	Domain of unknown function (DUF1937)
Contig_426_1	929439.XP_003873364.1	5.1e-15	87.8					euNOG[57]	0K47F@euNOG,0T62T@kinNOG,COG0749@NOG	NA|NA|NA	L	Mitochondrial DNA polymerase I protein
Contig_428_1	3055.EDO96677	7.2e-73	279.6		GO:0003674,GO:0003824,GO:0004748,GO:0006139,GO:0006725,GO:0006753,GO:0006793,GO:0006796,GO:0006807,GO:0008150,GO:0008152,GO:0009058,GO:0009141,GO:0009142,GO:0009987,GO:0016491,GO:0016725,GO:0016728,GO:0018130,GO:0019438,GO:0019637,GO:0034641,GO:0034654,GO:0044237,GO:0044238,GO:0044249,GO:0044271,GO:0044281,GO:0044710,GO:0046483,GO:0055086,GO:0055114,GO:0071704,GO:0090407,GO:1901293,GO:1901360,GO:…			euNOG[57]	0IQ82@euNOG,COG1372@NOG	NA|NA|NA	L	Inherit from COG: Provides the precursors necessary for DNA synthesis. Catalyzes the biosynthesis of deoxyribonucleotides from the corresponding ribonucleotides (By similarity)
Contig_428_2	472759.Nhal_1612	1.1e-41	175.3			K00525		bactNOG[38]	07WFH@bactNOG,COG0209@NOG,COG1372@NOG	NA|NA|NA	F	HintN
Contig_433_1	216596.RL3934	8.5e-26	122.1					bactNOG[38]	02706@aproNOG,08R3T@bactNOG,11FEB@NOG,177QG@proNOG	NA|NA|NA
Contig_433_2	347834.RHE_CH01097	2.4e-27	126.7					bactNOG[38]	02706@aproNOG,08R3T@bactNOG,11FEB@NOG,177QG@proNOG	NA|NA|NA
Contig_434_4	640081.Dsui_0174	1.5e-10	71.2					bactNOG[38]	069H9@bactNOG,0BHBP@bproNOG,0XYCD@NOG,17S60@proNOG	NA|NA|NA
Contig_440_3	640511.BC1002_6542	3.2e-10	70.1					bactNOG[38]	08JHK@bactNOG,173AI@proNOG,COG5410@NOG	NA|NA|NA	S	phage protein
Contig_442_1	679901.Mzhil_0737	2.1e-11	74.7			K06919		arNOG[11]	0KTKH@eurNOG,0WMD7@methaNOG,COG3378@NOG,arCOG06914@arNOG,arCOG08578@arNOG	NA|NA|NA	S	Phage plasmid primase, P4 family
Contig_443_4	643562.Daes_0322	4.2e-39	167.5					bactNOG[38]	08MGJ@bactNOG,0ZKS3@NOG,175ER@proNOG	NA|NA|NA	S	head-tail connector protein
Contig_445_4	748224.HMPREF9436_03069	2.5e-23	113.6					bactNOG[38]	05JMP@bactNOG,0Y6PC@NOG	NA|NA|NA
Contig_446_4	743722.Sph21_1619	2.6e-07	60.8					NOG[107]	11X65@NOG	NA|NA|NA
Contig_447_3	411901.BACCAC_01181	2.4e-09	67.4					bactNOG[38]	08KUX@bactNOG,105K1@NOG	NA|NA|NA	S	Phosphoadenosine phosphosulfate reductase
Contig_449_2	156889.Mmc1_1012	1e-40	172.9					bactNOG[38]	08Q5B@bactNOG,11F5G@NOG,16TBM@proNOG	NA|NA|NA
Contig_450_1	472759.Nhal_1612	1e-79	302.4			K00525		bactNOG[38]	07WFH@bactNOG,COG0209@NOG,COG1372@NOG	NA|NA|NA	F	HintN
Contig_460_1	648757.Rvan_3315	2.5e-25	121.7	OCAR_6611	GO:0000003,GO:0003674,GO:0003676,GO:0003677,GO:0005488,GO:0005575,GO:0005622,GO:0005623,GO:0005694,GO:0006139,GO:0006259,GO:0006323,GO:0006725,GO:0006807,GO:0008150,GO:0008152,GO:0009987,GO:0016032,GO:0016043,GO:0019012,GO:0019015,GO:0019038,GO:0019058,GO:0019067,GO:0019068,GO:0019072,GO:0019073,GO:0022607,GO:0034641,GO:0043170,GO:0043226,GO:0043228,GO:0043229,GO:0043232,GO:0044085,GO:0044237,GO:…			bactNOG[38]	01QUX@aproNOG,05V4M@bactNOG,16Y48@proNOG,COG5323@NOG	NA|NA|NA	S	phage DNA Packaging protein
Contig_472_2	563192.HMPREF0179_03457	1e-43	182.2					bactNOG[38]	08KNP@bactNOG,176BV@proNOG,COG0749@NOG	NA|NA|NA	L	DNA polymerase
Contig_481_4	78245.Xaut_3664	8.9e-10	69.7					bactNOG[38]	0269X@aproNOG,06FTZ@bactNOG,0XVPY@NOG,17YWP@proNOG	NA|NA|NA
Contig_487_1	59919.PMM1679	2.2e-15	88.2			K10747		bactNOG[38]	05WTD@bactNOG,COG1793@NOG	NA|NA|NA	L	ATP-dependent DNA ligase
Contig_497_2	856793.MICA_1838	1.2e-35	155.6					bactNOG[38]	01ZHX@aproNOG,08KM8@bactNOG,103MM@NOG,16S13@proNOG	NA|NA|NA
Contig_499_3	626418.bglu_1g24010	2.4e-30	137.1					bactNOG[38]	068G4@bactNOG,0BMJF@bproNOG,0XW5M@NOG,17RY2@proNOG	NA|NA|NA	S	Inherit from NOG: UvrD REP helicase
Contig_502_1	563192.HMPREF0179_01974	2.8e-11	73.6					bactNOG[38]	05KFH@bactNOG,17Z74@proNOG,COG0553@NOG	NA|NA|NA	L	SNF2 family N-terminal domain
Contig_504_1	318586.Pden_3767	3.4e-26	123.6					bactNOG[38]	01YE0@aproNOG,08KM8@bactNOG,103MM@NOG,16S13@proNOG	NA|NA|NA
Contig_504_2	520999.PROVALCAL_01877	2.6e-19	100.5					bactNOG[38]	07557@bactNOG,0Z2N4@NOG,185WU@proNOG	NA|NA|NA
Contig_512_3	856793.MICA_1838	3.2e-28	130.6					bactNOG[38]	01ZHX@aproNOG,08KM8@bactNOG,103MM@NOG,16S13@proNOG	NA|NA|NA
Contig_513_2	342108.amb4276	2.1e-26	125.2					bactNOG[38]	02BJ1@aproNOG,07HCR@bactNOG,0ZKVZ@NOG,16U9D@proNOG	NA|NA|NA	S	SPRY domain
Contig_514_1	862719.AZOLI_2591	1.6e-13	81.6	STF				bactNOG[38]	021Y7@aproNOG,05ZX7@bactNOG,125K2@NOG,17P18@proNOG	NA|NA|NA	S	Inherit from proNOG: tail collar domain protein
Contig_515_1	595537.Varpa_2748	1.1e-63	249.2					bactNOG[38]	08N90@bactNOG,0BJ0V@bproNOG,0ZYDZ@NOG,176T9@proNOG	NA|NA|NA
Contig_516_1	634499.EpC_20810	4.9e-20	103.2	YFDR	GO:0003674,GO:0003824,GO:0005488,GO:0006793,GO:0006796,GO:0008150,GO:0008152,GO:0008252,GO:0009987,GO:0016311,GO:0016787,GO:0016788,GO:0016791,GO:0042578,GO:0043167,GO:0043169,GO:0044237,GO:0046872,GO:0046914,GO:0050897	K06952		bactNOG[38]	08R7K@bactNOG,0QRDB@gproNOG,177VI@proNOG,COG1896@NOG	NA|NA|NA	S	nucleotidase activity
Contig_517_3	528357.NgonPI_010100003824	8e-10	68.6					bactNOG[38]	077MG@bactNOG,0Z4NZ@NOG,1882S@proNOG	NA|NA|NA
Contig_529_1	395963.Bind_3213	2.8e-15	86.7					bactNOG[38]	01ZHI@aproNOG,05IAU@bactNOG,11NYA@NOG,17DCP@proNOG	NA|NA|NA
Contig_535_1	537007.BLAHAN_04210	5.6e-07	60.1					bactNOG[38]	07EH1@bactNOG,0EUK6@cloNOG,0P3EK@firmNOG,1210S@NOG	NA|NA|NA
Contig_538_6	266779.Meso_0224	1.1e-11	74.7					bactNOG[38]	02EEQ@aproNOG,08JHK@bactNOG,173AI@proNOG,COG5410@NOG	NA|NA|NA	S	Terminase-like family
Contig_539_3	619693.HMPREF6745_2547	2.3e-09	67.4					bactNOG[38]	066KQ@bactNOG,09I1N@bctoNOG,0XTX8@NOG	NA|NA|NA
Contig_543_1	234621.RER_25240	2.2e-17	93.6					bactNOG[38]	00XUQ@actNOG,064DU@bactNOG,1240H@NOG	NA|NA|NA
Contig_545_2	999141.GME_18008	4.8e-10	70.5	YEJH	GO:0003674,GO:0003824,GO:0004386,GO:0006139,GO:0006152,GO:0006163,GO:0006195,GO:0006200,GO:0006725,GO:0006753,GO:0006793,GO:0006796,GO:0006807,GO:0008026,GO:0008150,GO:0008152,GO:0009056,GO:0009116,GO:0009117,GO:0009119,GO:0009123,GO:0009125,GO:0009126,GO:0009128,GO:0009141,GO:0009143,GO:0009144,GO:0009146,GO:0009150,GO:0009154,GO:0009158,GO:0009161,GO:0009164,GO:0009166,GO:0009167,GO:0009169,GO:…	K19789		bactNOG[38]	05CFI@bactNOG,0QMSG@gproNOG,16TQ3@proNOG,COG1061@NOG	NA|NA|NA	L	type III restriction protein res subunit
Contig_545_5	520999.PROVALCAL_03503	4.5e-08	62.8	YEJH	GO:0003674,GO:0003824,GO:0004386,GO:0006139,GO:0006152,GO:0006163,GO:0006195,GO:0006200,GO:0006725,GO:0006753,GO:0006793,GO:0006796,GO:0006807,GO:0008026,GO:0008150,GO:0008152,GO:0009056,GO:0009116,GO:0009117,GO:0009119,GO:0009123,GO:0009125,GO:0009126,GO:0009128,GO:0009141,GO:0009143,GO:0009144,GO:0009146,GO:0009150,GO:0009154,GO:0009158,GO:0009161,GO:0009164,GO:0009166,GO:0009167,GO:0009169,GO:…	K19789		bactNOG[38]	05CFI@bactNOG,0QMSG@gproNOG,16TQ3@proNOG,COG1061@NOG	NA|NA|NA	L	type III restriction protein res subunit
Contig_548_4	667014.Thein_1717	5.9e-20	102.1	POLA	GO:0003674,GO:0003676,GO:0003677,GO:0003824,GO:0003887,GO:0004518,GO:0004527,GO:0005488,GO:0005575,GO:0005618,GO:0005622,GO:0005623,GO:0005737,GO:0005886,GO:0006139,GO:0006259,GO:0006260,GO:0006261,GO:0006281,GO:0006725,GO:0006807,GO:0006950,GO:0006974,GO:0008150,GO:0008152,GO:0008408,GO:0008409,GO:0009058,GO:0009059,GO:0009987,GO:0016020,GO:0016740,GO:0016772,GO:0016779,GO:0016787,GO:0016788,GO:…	K02335,K03469,K06966		bactNOG[38]	05C2M@bactNOG,COG0258@NOG,COG0749@NOG	NA|NA|NA	L	dna polymerase I
Contig_548_5	34740.HMEL002638-PA	5.8e-10	68.9	MUS308	GO:0000726,GO:0003674,GO:0003824,GO:0003887,GO:0004386,GO:0006139,GO:0006259,GO:0006281,GO:0006289,GO:0006302,GO:0006303,GO:0006725,GO:0006807,GO:0006950,GO:0006974,GO:0008150,GO:0008152,GO:0009987,GO:0016462,GO:0016740,GO:0016772,GO:0016779,GO:0016787,GO:0016817,GO:0016818,GO:0017111,GO:0033554,GO:0034061,GO:0034641,GO:0043170,GO:0044237,GO:0044238,GO:0044260,GO:0044699,GO:0044763,GO:0046483,GO:…	K02349		artNOG[6]	032AE@artNOG,09WTF@biNOG,0IPH2@euNOG,0SP8F@inNOG,0TDCU@lepNOG,0V7RM@meNOG,12TK4@opiNOG,COG0749@NOG,COG1204@NOG,KOG0950@euNOG	NA|NA|NA	L	DNA polymerase family A
Contig_548_6	401053.AciPR4_1268	2.3e-21	107.5	POLA	GO:0003674,GO:0003676,GO:0003677,GO:0003824,GO:0003887,GO:0004518,GO:0004527,GO:0005488,GO:0005575,GO:0005618,GO:0005622,GO:0005623,GO:0005737,GO:0005886,GO:0006139,GO:0006259,GO:0006260,GO:0006261,GO:0006281,GO:0006725,GO:0006807,GO:0006950,GO:0006974,GO:0008150,GO:0008152,GO:0008408,GO:0008409,GO:0009058,GO:0009059,GO:0009987,GO:0016020,GO:0016740,GO:0016772,GO:0016779,GO:0016787,GO:0016788,GO:…	K02335,K03469,K06966		bactNOG[38]	000SQ@acidNOG,003SM@aciNOG,05C2M@bactNOG,COG0258@NOG,COG0749@NOG	NA|NA|NA	L	DNA polymerase I
Contig_554_1	523850.TON_0245	5.9e-23	113.2	MANC		K00971,K16011	MAN1PT2	arNOG[11]	0KRGU@eurNOG,1CDP8@thermNOG,COG0662@NOG,COG0836@NOG,arCOG02427@arNOG	NA|NA|NA	M	Mannose-6-phosphate isomerase mannose-1-phosphate guanylyl transferase
Contig_554_4	573370.DMR_45190	1.2e-23	114.8					bactNOG[38]	08MGZ@bactNOG,0GF0D@delNOG,0HFI7@dproNOG,0ZQEY@NOG,175KQ@proNOG	NA|NA|NA	S	Terminase-like family
Contig_558_1	288000.BBta_5785	1.3e-54	218.8					bactNOG[38]	01Z96@aproNOG,05GGF@bactNOG,11QR8@NOG,17E65@proNOG	NA|NA|NA	S	Major head protein
Contig_560_2	379731.PST_2859	7.6e-25	118.6	CSGG	GO:0005575,GO:0005623,GO:0005886,GO:0006810,GO:0008104,GO:0008150,GO:0009279,GO:0009987,GO:0015031,GO:0016020,GO:0019867,GO:0022610,GO:0030312,GO:0030313,GO:0031975,GO:0033036,GO:0042710,GO:0044010,GO:0044462,GO:0044464,GO:0044699,GO:0044763,GO:0044764,GO:0044765,GO:0045184,GO:0051179,GO:0051234,GO:0051704,GO:0055085,GO:0071702,GO:0071806,GO:0071944	K06214		bactNOG[38]	05P8Q@bactNOG,0QJA8@gproNOG,16TP0@proNOG,COG1462@NOG	NA|NA|NA	M	Curli production assembly transport component CsgG
Contig_569_3	314230.DSM3645_02388	4.8e-26	122.5	ECTC	GO:0006950,GO:0008150,GO:0050896	K06720		bactNOG[38]	08Z6K@bactNOG,11NEJ@NOG,156H0@plaNOG	NA|NA|NA	Q	Catalyzes the circularization of gamma-N-acetyl- alpha,gamma-diaminobutyric acid (ADABA) to ectoine (1,4,5,6- tetrahydro-2-methyl-4-pyrimidine carboxylic acid), which is an excellent osmoprotectant (By similarity)
Contig_569_4	272563.CD0594	1.1e-13	81.3	YBDN				bactNOG[38]	05BZV@bactNOG,0ERAH@cloNOG,0NFHY@firmNOG,COG3969@NOG	NA|NA|NA	S	Phosphoadenosine phosphosulfate reductase family
Contig_569_5	445972.ANACOL_04150	9.4e-31	138.3	YBDN				bactNOG[38]	05BZV@bactNOG,0ERAH@cloNOG,0NFHY@firmNOG,COG3969@NOG	NA|NA|NA	S	Phosphoadenosine phosphosulfate reductase family
Contig_571_2	290339.ESA_02309	3.3e-11	73.6			K01185		NOG[107]	11JK8@NOG	NA|NA|NA	S	Phage lysozyme
Contig_572_1	575584.HMPREF0010_03093	1.7e-24	118.2					bactNOG[38]	05U62@bactNOG,17HJM@proNOG,COG3756@NOG	NA|NA|NA	S	Protein of unknown function (DUF1376)
Contig_574_4	743722.Sph21_1866	9.3e-22	108.6					bactNOG[38]	066KQ@bactNOG,09I1N@bctoNOG,0XTX8@NOG	NA|NA|NA
Contig_577_3	156889.Mmc1_1690	2.7e-16	90.5					bactNOG[38]	08MGZ@bactNOG,0ZQEY@NOG,175KQ@proNOG	NA|NA|NA	S	Terminase-like family
Contig_577_4	156889.Mmc1_1690	6e-20	102.4					bactNOG[38]	08MGZ@bactNOG,0ZQEY@NOG,175KQ@proNOG	NA|NA|NA	S	Terminase-like family
Contig_578_1	1085623.GNIT_1814	5.6e-29	133.3					bactNOG[38]	06FTZ@bactNOG,0XVPY@NOG,17YWP@proNOG	NA|NA|NA
Contig_582_1	439292.Bsel_3020	4.7e-11	73.6					bactNOG[38]	04RI1@bacNOG,05C0D@bactNOG,0NEBD@firmNOG,COG0553@NOG	NA|NA|NA	L	SNF2 family
Contig_582_4	552396.HMPREF0863_00285	3.4e-11	73.6	CKC_01090				bactNOG[38]	05VXX@bactNOG,0NNRP@firmNOG,122HE@NOG	NA|NA|NA	S	VRR-NUC domain protein
Contig_584_2	856793.MICA_1645	9.3e-10	70.5			K12342,K19233		bactNOG[38]	02C9K@aproNOG,05SSS@bactNOG,17HSD@proNOG,COG5295@NOG	NA|NA|NA	U, W	Inherit from proNOG: domain protein
Contig_587_1	641149.HMPREF9016_01175	8.5e-65	253.4					bactNOG[38]	08KFK@bactNOG,0BJKZ@bproNOG,0ZVMD@NOG,16UM4@proNOG	NA|NA|NA	S	Caudovirus prohead protease
Contig_588_5	526222.Desal_2347	1.3e-07	62					bactNOG[38]	08MGJ@bactNOG,0ZKS3@NOG,175ER@proNOG	NA|NA|NA	S	head-tail connector protein
Contig_589_2	324602.Caur_0341	2.7e-08	64.7	POLA	GO:0003674,GO:0003676,GO:0003677,GO:0003824,GO:0003887,GO:0004518,GO:0004527,GO:0005488,GO:0005575,GO:0005618,GO:0005622,GO:0005623,GO:0005737,GO:0005886,GO:0006139,GO:0006259,GO:0006260,GO:0006261,GO:0006281,GO:0006725,GO:0006807,GO:0006950,GO:0006974,GO:0008150,GO:0008152,GO:0008408,GO:0008409,GO:0009058,GO:0009059,GO:0009987,GO:0016020,GO:0016740,GO:0016772,GO:0016779,GO:0016787,GO:0016788,GO:…	K02335,K03469,K06966		bactNOG[38]	05C2M@bactNOG,0D1CT@chloNOG,0D784@chlorNOG,COG0258@NOG,COG0749@NOG	NA|NA|NA	L	DNA polymerase I
Contig_597_1	1148.SYNGTS_0498	9.5e-36	155.2	THYX		K03465	TMDS,TMDS3,TMDSf	bactNOG[38]	087GE@bactNOG,0FNM8@cyaNOG,COG1351@NOG	NA|NA|NA	F	FAD-dependent thymidylate synthase (EC 2.1.1.148)
Contig_597_3	64471.sync_1414	3.6e-12	76.3					bactNOG[38]	05XB4@bactNOG,0FQ1U@cyaNOG,COG1694@NOG	NA|NA|NA	S	MazG family pyrophosphatase
Contig_600_1	376686.Fjoh_1594	9.9e-21	104.8					bactNOG[38]	08WMU@bactNOG,09EW4@bctoNOG,0PA11@flaNOG,11IQJ@NOG	NA|NA|NA	S	Domain of unknown function (DUF3127)
Contig_600_2	762903.Pedsa_3503	4e-18	97.1	VIRE2				bactNOG[38]	07VV4@bactNOG,09DP5@bctoNOG,1AJKK@sphNOG,COG5545@NOG	NA|NA|NA	S	virulence-associated E family protein
Contig_603_3	360910.BAV1283	9.1e-37	158.7			K00558		bactNOG[38]	088R7@bactNOG,COG0270@NOG	NA|NA|NA	L	methyltransferase
Contig_605_3	63737.Npun_R6264	3.8e-10	69.7					bactNOG[38]	08QW2@bactNOG,0XNSG@NOG	NA|NA|NA
Contig_607_2	401526.TcarDRAFT_1283	1.4e-14	85.1	C17ORF64		K02314,K03655,K06217,K17680		NOG[107]	COG0553@NOG	NA|NA|NA	L	helicase
Contig_612_5	391592.CMTB2_07710	9.5e-08	61.6	POLA	GO:0003674,GO:0003676,GO:0003677,GO:0003824,GO:0003887,GO:0004518,GO:0004527,GO:0005488,GO:0005575,GO:0005618,GO:0005622,GO:0005623,GO:0005737,GO:0005886,GO:0006139,GO:0006259,GO:0006260,GO:0006261,GO:0006281,GO:0006725,GO:0006807,GO:0006950,GO:0006974,GO:0008150,GO:0008152,GO:0008408,GO:0008409,GO:0009058,GO:0009059,GO:0009987,GO:0016020,GO:0016740,GO:0016772,GO:0016779,GO:0016787,GO:0016788,GO:…	K02335,K03469,K06966		bactNOG[38]	05C2M@bactNOG,0GB53@delNOG,0I2TG@eproNOG,16Q2Q@proNOG,COG0258@NOG,COG0749@NOG	NA|NA|NA	L	dna polymerase
Contig_616_3	269482.Bcep1808_1170	4.3e-50	203.4					bactNOG[38]	05V4M@bactNOG,16Y48@proNOG,COG5323@NOG	NA|NA|NA	S	phage DNA Packaging protein
Contig_619_3	272942.RCAP_rcc00918	1.8e-24	117.9			K01447		bactNOG[38]	02195@aproNOG,05MKX@bactNOG,17GJ1@proNOG,COG3023@NOG	NA|NA|NA	M	N-acetylmuramoyl-L-alanine amidase
Contig_638_1	887929.HMP0721_2441	7.5e-31	139.8					bactNOG[38]	05C0D@bactNOG,0EQ45@cloNOG,0NEBD@firmNOG,COG0553@NOG	NA|NA|NA	L	snf2 family
Contig_639_2	457398.HMPREF0326_03026	9.6e-28	129.4					bactNOG[38]	06EZS@bactNOG,0Y7B5@NOG	NA|NA|NA	L	C-5 cytosine-specific DNA methylase
Contig_645_1	1140.Synpcc7942_0194	1.2e-15	88.6	POLA	GO:0003674,GO:0003676,GO:0003677,GO:0003824,GO:0003887,GO:0004518,GO:0004527,GO:0005488,GO:0005575,GO:0005618,GO:0005622,GO:0005623,GO:0005737,GO:0005886,GO:0006139,GO:0006259,GO:0006260,GO:0006261,GO:0006281,GO:0006725,GO:0006807,GO:0006950,GO:0006974,GO:0008150,GO:0008152,GO:0008408,GO:0008409,GO:0009058,GO:0009059,GO:0009987,GO:0016020,GO:0016740,GO:0016772,GO:0016779,GO:0016787,GO:0016788,GO:…	K02335,K03469,K06966		bactNOG[38]	05C2M@bactNOG,0FJGQ@cyaNOG,COG0258@NOG,COG0749@NOG	NA|NA|NA	L	DNA polymerase I
Contig_646_1	156889.Mmc1_1012	4.3e-59	233.8					bactNOG[38]	08Q5B@bactNOG,11F5G@NOG,16TBM@proNOG	NA|NA|NA
Contig_648_1	557598.LHK_01554	1.2e-25	122.5					bactNOG[38]	08N28@bactNOG,0BDV8@bproNOG,10YAQ@NOG,1772F@proNOG	NA|NA|NA
Contig_649_3	234621.RER_22670	2.8e-21	106.7					bactNOG[38]	00UAC@actNOG,089NN@bactNOG,100QN@NOG	NA|NA|NA
Contig_650_1	189518.LA_0333	3.3e-20	103.6	QUEC		K06920		bactNOG[38]	05FD2@bactNOG,COG0603@NOG	NA|NA|NA	S	Catalyzes the ATP-dependent conversion of 7-carboxy-7- deazaguanine (CDG) to 7-cyano-7-deazaguanine (preQ(0)) (By similarity)
Contig_651_1	714961.BFZC1_22392	6.8e-22	108.6			K00571,K13581		bactNOG[38]	053E5@bacNOG,07TS1@bactNOG,0NG02@firmNOG,COG0863@NOG	NA|NA|NA	L	DNA methylase
Contig_652_3	465541.SSAG_02354	2.5e-09	67.4	PHOH	GO:0005575,GO:0005622,GO:0005623,GO:0005737,GO:0005886,GO:0016020,GO:0044424,GO:0044464,GO:0071944	K02314,K03655,K06217,K17680		NOG[107]	COG0553@NOG,COG1702@NOG	NA|NA|NA	T	Phoh family
Contig_656_3	572265.HDEF_1694	2.5e-17	94.7					bactNOG[38]	07QRM@bactNOG,COG0553@NOG	NA|NA|NA	K, L	domain protein
Contig_660_2	219305.MCAG_03650	1.2e-32	144.8	GMD	GO:0001666,GO:0005575,GO:0005623,GO:0005886,GO:0006950,GO:0008150,GO:0009628,GO:0009987,GO:0016020,GO:0033554,GO:0036293,GO:0036294,GO:0042221,GO:0044464,GO:0044699,GO:0044763,GO:0050896,GO:0051716,GO:0070482,GO:0070887,GO:0071453,GO:0071456,GO:0071944	K01711		bactNOG[38]	00E83@actNOG,05C0K@bactNOG,COG1089@NOG	NA|NA|NA	M	GDPmannose 4,6-dehydratase
Contig_660_3	314608.KT99_15505	2.5e-52	210.7	GMD	GO:0000271,GO:0003674,GO:0003824,GO:0005975,GO:0005976,GO:0006629,GO:0008150,GO:0008152,GO:0008446,GO:0008610,GO:0008653,GO:0009058,GO:0009059,GO:0009103,GO:0009987,GO:0016051,GO:0016829,GO:0016835,GO:0016836,GO:0033692,GO:0034637,GO:0034645,GO:0043170,GO:0044237,GO:0044238,GO:0044249,GO:0044255,GO:0044260,GO:0044262,GO:0044264,GO:0044710,GO:0044723,GO:0071704,GO:1901135,GO:1901137,GO:1901576	K01711		bactNOG[38]	05C0K@bactNOG,0QJX7@gproNOG,16PCF@proNOG,COG1089@NOG	NA|NA|NA	M	GDPmannose 4,6-dehydratase
Contig_668_3	243233.MCA2930	1.8e-28	131.7					bactNOG[38]	05SWB@bactNOG,0R3P6@gproNOG,1824C@proNOG,COG5301@NOG	NA|NA|NA	S	prophage MuMc02, head decoration protein
Contig_676_1	160488.PP_2270	1.4e-08	65.1	GLX_15390		K17680		bactNOG[38]	08PTR@bactNOG,0QPMH@gproNOG,174JS@proNOG,COG0358@NOG	NA|NA|NA	L	TOPRIM
Contig_686_2	375286.mma_2228	1.4e-22	110.9					bactNOG[38]	063WI@bactNOG,0BHEI@bproNOG,1255B@NOG,17MFJ@proNOG	NA|NA|NA
Contig_687_1	398578.Daci_4125	6.1e-21	105.9	LGAS_0582				bactNOG[38]	08WCK@bactNOG,0BNAE@bproNOG,11KYA@NOG,17BR7@proNOG	NA|NA|NA	S	ERF superfamily
Contig_693_1	768066.HELO_2629	2.3e-30	137.9	HDEN_0178				bactNOG[38]	08C66@bactNOG,0QPNW@gproNOG,0XSV1@NOG,16TJB@proNOG	NA|NA|NA	L	Inherit from COG: antirestriction protein
Contig_694_1	485918.Cpin_6245	1e-31	141.4	GROL	GO:0000003,GO:0000166,GO:0001666,GO:0001882,GO:0001883,GO:0003674,GO:0003824,GO:0005488,GO:0005515,GO:0005524,GO:0005575,GO:0005618,GO:0005622,GO:0005623,GO:0005737,GO:0005829,GO:0005886,GO:0006139,GO:0006152,GO:0006163,GO:0006195,GO:0006200,GO:0006457,GO:0006725,GO:0006753,GO:0006793,GO:0006796,GO:0006807,GO:0006950,GO:0008150,GO:0008152,GO:0009056,GO:0009116,GO:0009117,GO:0009119,GO:0009123,GO:…	K04077		bactNOG[38]	05CJ9@bactNOG,099X8@bctoNOG,1AG9E@sphNOG,COG0459@NOG	NA|NA|NA	O	Prevents misfolding and promotes the refolding and proper assembly of unfolded polypeptides generated under stress conditions (By similarity)
Contig_694_3	376686.Fjoh_0747	9.7e-28	128.3	PPHA		K07313		bactNOG[38]	07UWE@bactNOG,099HE@bctoNOG,0P78G@flaNOG,COG0639@NOG	NA|NA|NA	T	serine threonine protein phosphatase
Contig_697_1	216596.RL3934	1.9e-28	132.1					bactNOG[38]	02706@aproNOG,08R3T@bactNOG,11FEB@NOG,177QG@proNOG	NA|NA|NA
Contig_698_1	718254.ENC_24250	1.9e-21	108.6					bactNOG[38]	08KM8@bactNOG,0R1EU@gproNOG,103MM@NOG,16S13@proNOG	NA|NA|NA
Contig_699_2	528357.NgonPI_010100003659	5.1e-26	122.9	XTMB		K06909		bactNOG[38]	08N0N@bactNOG,16TGK@proNOG,COG1783@NOG	NA|NA|NA	S	Phage Terminase Large Subunit
Contig_702_2	1005058.UMN179_02395	1.2e-27	127.9	U35				bactNOG[38]	07TV9@bactNOG,0QKMG@gproNOG,0XZ09@NOG,17033@proNOG	NA|NA|NA	O	ATP-dependent Clp protease, proteolytic subunit
Contig_709_1	343509.SG0727	8.6e-60	236.1			K00558		bactNOG[38]	07WHA@bactNOG,0QI8K@gproNOG,16UPB@proNOG,COG0270@NOG	NA|NA|NA	L	Cytosine-specific methyltransferase
Contig_712_2	395492.Rleg2_1171	4.4e-14	82.8					bactNOG[38]	063WI@bactNOG,1255B@NOG,17MFJ@proNOG	NA|NA|NA
Contig_720_2	887325.HMPREF0381_0366	2.8e-17	94.4					bactNOG[38]	05C0D@bactNOG,0EQ45@cloNOG,0NEBD@firmNOG,COG0553@NOG	NA|NA|NA	L	snf2 family
Contig_723_1	290397.Adeh_1839	1.1e-13	82.8			K06919		bactNOG[38]	08RTQ@bactNOG,0GIMG@delNOG,0HN43@dproNOG,11F32@NOG,178EU@proNOG	NA|NA|NA	S	Inherit from NOG: hypothetical protein, partial
Contig_725_1	316274.Haur_3742	1.3e-32	145.2	WCBK	GO:0008150,GO:0040007	K01709,K01711,K15856		bactNOG[38]	08HX0@bactNOG,0D5X9@chloNOG,0D8XC@chlorNOG,COG0451@NOG	NA|NA|NA	M	NAD-dependent epimerase dehydratase
Contig_739_1	397945.Aave_2372	8.6e-19	99.4					bactNOG[38]	06FY6@bactNOG,0Y5Q8@NOG	NA|NA|NA
Contig_744_2	679926.Mpet_1392	6.6e-25	118.6			K12452,K13010		arNOG[11]	COG0399@NOG,arCOG00118@arNOG	NA|NA|NA	E	DegT DnrJ EryC1 StrS aminotransferase
Contig_744_3	679926.Mpet_1392	3.4e-35	153.7			K12452,K13010		arNOG[11]	COG0399@NOG,arCOG00118@arNOG	NA|NA|NA	E	DegT DnrJ EryC1 StrS aminotransferase
Contig_748_2	684719.HIMB114_0039	7.3e-14	82.4					bactNOG[38]	0221Q@aproNOG,05VZZ@bactNOG,122KZ@NOG,17K8V@proNOG	NA|NA|NA
Contig_748_5	59689.fgenesh2_kg.2__631__AT1G64980.1	1.2e-36	157.9		GO:0000003,GO:0000902,GO:0000904,GO:0003006,GO:0005575,GO:0005622,GO:0005623,GO:0005737,GO:0005829,GO:0008150,GO:0009653,GO:0009826,GO:0009846,GO:0009856,GO:0009860,GO:0009932,GO:0009987,GO:0016043,GO:0016049,GO:0022414,GO:0030154,GO:0032501,GO:0032502,GO:0032989,GO:0040007,GO:0044424,GO:0044444,GO:0044464,GO:0044699,GO:0044703,GO:0044706,GO:0044707,GO:0044763,GO:0044767,GO:0048468,GO:0048588,GO:…			virNOG[6]	0BX40@braNOG,0IIAI@euNOG,0ZX6Q@NOG,1BKC6@strNOG,1DT0X@virNOG	NA|NA|NA
Contig_749_2	675817.VDA_000922	8.8e-12	77					bactNOG[38]	064UG@bactNOG,0QJ89@gproNOG,0ZGC3@NOG,1754Q@proNOG	NA|NA|NA	S	Terminase large subunit
Contig_753_2	96561.Dole_2286	1.3e-07	62.8			K12342,K19233		bactNOG[38]	05SSS@bactNOG,0GQ7U@delNOG,0HQ47@dproNOG,17HSD@proNOG,COG5295@NOG	NA|NA|NA	U, W	Pfam:YadA
Contig_753_3	96561.Dole_2286	7.8e-09	66.2			K12342,K19233		bactNOG[38]	05SSS@bactNOG,0GQ7U@delNOG,0HQ47@dproNOG,17HSD@proNOG,COG5295@NOG	NA|NA|NA	U, W	Pfam:YadA
Contig_754_2	436308.Nmar_0150	2e-68	264.6			K01711		arNOG[11]	1CBHB@thaNOG,COG1089@NOG,arCOG01373@arNOG	NA|NA|NA	M	RmlD substrate binding domain
Contig_754_3	626418.bglu_2g06720	9.2e-09	65.5	SPV1_00265				bactNOG[38]	08T2G@bactNOG,0XSFP@NOG	NA|NA|NA
Contig_758_3	244592.SADFL11_1113	4.3e-95	353.6					bactNOG[38]	08IX4@bactNOG,COG0305@NOG	NA|NA|NA	L	TOPRIM
Contig_760_2	216596.RL3938	2.4e-79	300.8					bactNOG[38]	021WW@aproNOG,064UG@bactNOG,0ZGC3@NOG,1754Q@proNOG	NA|NA|NA	S	terminase, large subunit
Contig_760_3	500639.ENTCAN_06690	6.1e-41	172.9					bactNOG[38]	064UG@bactNOG,0QJ89@gproNOG,0ZGC3@NOG,1754Q@proNOG	NA|NA|NA	S	Terminase large subunit
Contig_762_5	244592.SADFL11_1113	8.9e-31	139					bactNOG[38]	08IX4@bactNOG,COG0305@NOG	NA|NA|NA	L	TOPRIM
Contig_766_2	438753.AZC_3597	5.6e-63	246.9					bactNOG[38]	01VBD@aproNOG,08KNP@bactNOG,176BV@proNOG,COG0749@NOG	NA|NA|NA	L	DNA Polymerase
Contig_768_1	408672.NBCG_04500	1.1e-23	115.2			K00526		bactNOG[38]	07TF0@bactNOG,COG0208@NOG	NA|NA|NA	F	reductase
Contig_768_2	408672.NBCG_04499	5.6e-29	132.9			K00525		bactNOG[38]	07S02@bactNOG,COG0209@NOG	NA|NA|NA	F	Ribonucleotide reductase, barrel domain
Contig_768_3	408672.NBCG_04499	9e-22	108.2			K00525		bactNOG[38]	07S02@bactNOG,COG0209@NOG	NA|NA|NA	F	Ribonucleotide reductase, barrel domain
Contig_775_2	479431.Namu_4628	4.4e-19	99.4					bactNOG[38]	00KTJ@actNOG,05E56@bactNOG,COG4725@NOG	NA|NA|NA	K, T	MT-A70
Contig_779_2	266779.Meso_1898	1.9e-13	81.6	ELI_1297				bactNOG[38]	01TAV@aproNOG,05EFC@bactNOG,16R63@proNOG,COG4695@NOG	NA|NA|NA	S	phage portal protein, hk97
Contig_780_3	431895.XP_001746860.1	1.8e-15	87.4		GO:0003674,GO:0003824,GO:0004748,GO:0006139,GO:0006725,GO:0006753,GO:0006793,GO:0006796,GO:0006807,GO:0008150,GO:0008152,GO:0009058,GO:0009141,GO:0009142,GO:0009987,GO:0016491,GO:0016725,GO:0016728,GO:0018130,GO:0019438,GO:0019637,GO:0034641,GO:0034654,GO:0044237,GO:0044238,GO:0044249,GO:0044271,GO:0044281,GO:0044710,GO:0046483,GO:0055086,GO:0055114,GO:0071704,GO:0090407,GO:1901293,GO:1901360,GO:…			euNOG[57]	0IQ82@euNOG,COG1372@NOG	NA|NA|NA	L	Inherit from COG: Provides the precursors necessary for DNA synthesis. Catalyzes the biosynthesis of deoxyribonucleotides from the corresponding ribonucleotides (By similarity)
Contig_785_1	378753.KRH_09950	6.4e-51	206.8	SDRA	GO:0005575,GO:0005623,GO:0005886,GO:0016020,GO:0044464,GO:0071944			bactNOG[38]	00CU8@actNOG,05F8X@bactNOG,COG1061@NOG	NA|NA|NA	V	type iii restriction
Contig_787_1	402626.Rpic_2303	1.6e-45	188.3					bactNOG[38]	07XNI@bactNOG,0ZHID@NOG,1755V@proNOG	NA|NA|NA
Contig_793_3	375286.mma_2206	7.7e-46	189.5	XTMB		K06909		bactNOG[38]	08N0N@bactNOG,0BA0U@bproNOG,16TGK@proNOG,COG1783@NOG	NA|NA|NA	S	Phage terminase, large subunit, PBSX
Contig_794_3	697281.Mahau_1469	4.6e-46	189.5	PHOH		K07175		bactNOG[38]	08IAB@bactNOG,0F70U@cloNOG,0P665@firmNOG,COG1875@NOG	NA|NA|NA	T	PhoH family
Contig_794_4	572479.Hprae_0803	1.3e-07	61.6	PHOH		K07175		bactNOG[38]	08IAB@bactNOG,0F70U@cloNOG,0P665@firmNOG,COG1875@NOG	NA|NA|NA	T	PhoH family
Contig_796_1	394503.Ccel_2338	7.4e-11	73.9	ZMPC				bactNOG[38]	07UF1@bactNOG,0ERX0@cloNOG,0NHHA@firmNOG,0XTD8@NOG	NA|NA|NA	S	Inherit from bactNOG: domain protein
Contig_798_3	350688.Clos_1290	7.4e-21	105.9					bactNOG[38]	05C0D@bactNOG,0EQ45@cloNOG,0NEBD@firmNOG,COG0553@NOG	NA|NA|NA	L	snf2 family
Contig_806_1	694427.Palpr_1970	8.2e-17	92.8					bactNOG[38]	05BHM@bacteNOG,08V9U@bactNOG,09F5P@bctoNOG,11JAN@NOG	NA|NA|NA
Contig_808_1	635013.TherJR_0963	4.8e-10	70.5	POLA	GO:0003674,GO:0003824,GO:0003887,GO:0008150,GO:0008152,GO:0016740,GO:0016772,GO:0016779,GO:0034061	K02335		bactNOG[38]	05C2M@bactNOG,0EPF0@cloNOG,0NDWK@firmNOG,COG0258@NOG,COG0749@NOG	NA|NA|NA	L	DNA polymerase
Contig_809_2	1116375.VEJY3_09790	1.1e-14	84.7					bactNOG[38]	05VMC@bactNOG,1267Z@NOG,1794N@proNOG	NA|NA|NA	S	peptidase M15A
Contig_810_3	755732.Fluta_0539	1.3e-07	62					bactNOG[38]	07EQ9@bactNOG,09S85@bctoNOG,0PEKY@flaNOG,0ZYED@NOG	NA|NA|NA
Contig_811_2	697281.Mahau_0567	1.4e-32	144.8					bactNOG[38]	07JYE@bactNOG,0ERB8@cloNOG,0NGN0@firmNOG,0Z5IJ@NOG	NA|NA|NA	S	Inherit from bactNOG: Terminase, large subunit
Contig_813_4	926562.Oweho_0361	4.8e-17	93.2					bactNOG[38]	06B26@bactNOG,09QDG@bctoNOG,0Y4QW@NOG	NA|NA|NA	S	peptidase M15
Contig_818_2	641112.RflaF_010100001139	2.8e-07	60.5	COMEB		K01493	CMPDAi,DCMPDA	bactNOG[38]	08UK2@bactNOG,0ERV1@cloNOG,0NI50@firmNOG,COG2131@NOG	NA|NA|NA	F	deaminase
Contig_819_2	391165.GbCGDNIH1_0009	1.8e-08	64.3	SOJ	GO:0000003,GO:0000287,GO:0000910,GO:0003674,GO:0003824,GO:0005488,GO:0005575,GO:0005622,GO:0005623,GO:0005694,GO:0005737,GO:0006139,GO:0006152,GO:0006163,GO:0006195,GO:0006200,GO:0006725,GO:0006753,GO:0006793,GO:0006796,GO:0006807,GO:0007049,GO:0008150,GO:0008152,GO:0009056,GO:0009116,GO:0009117,GO:0009119,GO:0009123,GO:0009125,GO:0009126,GO:0009128,GO:0009141,GO:0009143,GO:0009144,GO:0009146,GO:…	K03496		bactNOG[38]	01QVY@aproNOG,07QJE@bactNOG,16PGD@proNOG,COG1192@NOG	NA|NA|NA	D	Chromosome Partitioning Protein
Contig_826_2	398578.Daci_1946	4.6e-42	177.2					bactNOG[38]	05GGF@bactNOG,11QR8@NOG,17E65@proNOG	NA|NA|NA	S	Major head protein
Contig_828_1	5762.XP_002679146.1	3e-22	110.2	NRDA	GO:0005575,GO:0005618,GO:0005622,GO:0005623,GO:0005737,GO:0005829,GO:0005886,GO:0016020,GO:0030312,GO:0044424,GO:0044444,GO:0044464,GO:0071944	K00525,K00527	RNDR1,RNDR2,RNDR3,RNDR4	NOG[107]	COG0209@NOG	NA|NA|NA	F	Provides the precursors necessary for DNA synthesis. Catalyzes the biosynthesis of deoxyribonucleotides from the corresponding ribonucleotides (By similarity)
Contig_829_4	205914.HS_1400	3.1e-08	63.5	PAU_03141				bactNOG[38]	08XPP@bactNOG,0QRN6@gproNOG,11JM0@NOG,17AM9@proNOG	NA|NA|NA	L	DNA N-6-adenine-methyltransferase
Contig_831_2	244592.SADFL11_4196	2.8e-23	113.6			K10908		bactNOG[38]	01WQV@aproNOG,08KU5@bactNOG,176EQ@proNOG,COG5108@NOG	NA|NA|NA	K	RNA Polymerase
Contig_836_2	264462.Bd0761	7.9e-69	265.8	PHOH		K07175		bactNOG[38]	08IAB@bactNOG,0GSWQ@delNOG,0HSA9@dproNOG,172MI@proNOG,COG1875@NOG	NA|NA|NA	T	PhoH family
Contig_838_2	521000.PROVRETT_06007	2.4e-21	107.8			K06909		bactNOG[38]	08N0N@bactNOG,0QKB6@gproNOG,16TGK@proNOG,COG1783@NOG	NA|NA|NA	S	Phage terminase, large subunit
Contig_839_1	1064539.AZOBR_200069	8.7e-08	62.8					bactNOG[38]	01VJC@aproNOG,08R30@bactNOG,11F8K@NOG,176B6@proNOG	NA|NA|NA
Contig_839_2	697281.Mahau_0077	2.6e-20	104					bactNOG[38]	07JYE@bactNOG,0ERB8@cloNOG,0NGN0@firmNOG,0Z5IJ@NOG	NA|NA|NA	S	Inherit from bactNOG: Terminase, large subunit
Contig_844_1	472759.Nhal_1612	1.1e-21	108.6			K00525		bactNOG[38]	07WFH@bactNOG,COG0209@NOG,COG1372@NOG	NA|NA|NA	F	HintN
Contig_849_4	234621.RER_25240	7.3e-16	89					bactNOG[38]	00XUQ@actNOG,064DU@bactNOG,1240H@NOG	NA|NA|NA
Contig_850_2	1064539.AZOBR_200065	1.4e-17	94.4					bactNOG[38]	01Z96@aproNOG,05GGF@bactNOG,11QR8@NOG,17E65@proNOG	NA|NA|NA	S	Major head protein
Contig_850_3	398578.Daci_1946	1.3e-16	91.7					bactNOG[38]	05GGF@bactNOG,11QR8@NOG,17E65@proNOG	NA|NA|NA	S	Major head protein
Contig_851_3	439235.Dalk_3968	1.6e-84	318.2					bactNOG[38]	064UG@bactNOG,0GCKJ@delNOG,0HDIX@dproNOG,0ZGC3@NOG,1754Q@proNOG	NA|NA|NA	S	Inherit from proNOG: Terminase large subunit
Contig_854_3	596151.DesfrDRAFT_0443	1.7e-08	64.3					bactNOG[38]	06UFX@bactNOG,0GN54@delNOG,0HN8G@dproNOG,0YNC5@NOG,181NX@proNOG	NA|NA|NA
Contig_857_2	240016.VspiD_010100027535	5.8e-13	79					bactNOG[38]	05U62@bactNOG,COG3756@NOG	NA|NA|NA	S	Protein of unknown function (DUF1376)
Contig_862_1	396588.Tgr7_0386	9.7e-19	99.4					bactNOG[38]	05M4C@bactNOG,0R7J6@gproNOG,121T5@NOG,17G5G@proNOG	NA|NA|NA
Contig_869_4	688246.Premu_2778	2.6e-32	143.7					bactNOG[38]	059EK@bacteNOG,06E0C@bactNOG,09KNE@bctoNOG,0XXJ2@NOG	NA|NA|NA
Contig_873_1	343509.SG1195	1.9e-24	117.5					bactNOG[38]	08N90@bactNOG,0QTF2@gproNOG,0ZYDZ@NOG,176T9@proNOG	NA|NA|NA
Contig_873_2	629265.PMA4326_09715	6.1e-17	92.8					bactNOG[38]	05SWB@bactNOG,0R3P6@gproNOG,1824C@proNOG,COG5301@NOG	NA|NA|NA	S	prophage MuMc02, head decoration protein
Contig_875_1	438753.AZC_0839	1.3e-17	95.1					bactNOG[38]	02CU6@aproNOG,08456@bactNOG,16X2H@proNOG,COG5565@NOG	NA|NA|NA	L	Terminase-like family
Contig_878_2	457421.CBFG_01546	2.7e-23	114.8	SGLY_0535				bactNOG[38]	05CCM@bactNOG,0EQEI@cloNOG,0NEVR@firmNOG,0XNW6@NOG	NA|NA|NA	S	phage protein
Contig_890_2	438753.AZC_0843	4.6e-23	112.8					bactNOG[38]	01U78@aproNOG,07I76@bactNOG,0XSFA@NOG,16T8H@proNOG	NA|NA|NA
Contig_890_4	563192.HMPREF0179_01740	4.4e-28	129.4					bactNOG[38]	07I76@bactNOG,0GJ7Z@delNOG,0HJQZ@dproNOG,0XSFA@NOG,16T8H@proNOG	NA|NA|NA
Contig_895_2	582899.Hden_1583	3.8e-17	94	HDEN_0164				bactNOG[38]	0235J@aproNOG,05RIB@bactNOG,120TS@NOG,17ISR@proNOG	NA|NA|NA	S	Phage stabilisation protein
Contig_897_2	1064539.AZOBR_200069	8.5e-29	132.5					bactNOG[38]	01VJC@aproNOG,08R30@bactNOG,11F8K@NOG,176B6@proNOG	NA|NA|NA
Contig_898_2	431943.CKL_0480	2e-22	111.7					bactNOG[38]	064UG@bactNOG,0EPCJ@cloNOG,0NEIP@firmNOG,0ZGC3@NOG	NA|NA|NA	S	Terminase-like family
Contig_901_2	553218.CAMRE0001_2407	2.6e-72	277.3					bactNOG[38]	088I9@bactNOG,18B0R@proNOG,COG0863@NOG	NA|NA|NA	L	DNA methylase
Contig_908_3	742821.HMPREF9464_01581	1.2e-101	374.8	NRDA		K00525		bactNOG[38]	05BZH@bactNOG,0B71D@bproNOG,16PBB@proNOG,COG0209@NOG	NA|NA|NA	F	Provides the precursors necessary for DNA synthesis. Catalyzes the biosynthesis of deoxyribonucleotides from the corresponding ribonucleotides (By similarity)
Contig_910_2	547042.BACCOPRO_00212	1.4e-07	61.2	POLA	GO:0003674,GO:0003676,GO:0003677,GO:0003824,GO:0003887,GO:0004518,GO:0004527,GO:0005488,GO:0005575,GO:0005618,GO:0005622,GO:0005623,GO:0005737,GO:0005886,GO:0006139,GO:0006259,GO:0006260,GO:0006261,GO:0006281,GO:0006725,GO:0006807,GO:0006950,GO:0006974,GO:0008150,GO:0008152,GO:0008408,GO:0008409,GO:0009058,GO:0009059,GO:0009987,GO:0016020,GO:0016740,GO:0016772,GO:0016779,GO:0016787,GO:0016788,GO:…	K02335,K03469,K06966		bactNOG[38]	0565Q@bacteNOG,05C2M@bactNOG,099ME@bctoNOG,COG0258@NOG,COG0749@NOG	NA|NA|NA	L	DNA polymerase
Contig_912_2	1064539.AZOBR_200069	1.1e-34	152.5					bactNOG[38]	01VJC@aproNOG,08R30@bactNOG,11F8K@NOG,176B6@proNOG	NA|NA|NA
Contig_918_1	718254.ENC_24250	5.7e-16	90.1					bactNOG[38]	08KM8@bactNOG,0R1EU@gproNOG,103MM@NOG,16S13@proNOG	NA|NA|NA
Contig_923_1	216432.CA2559_06760	3.7e-13	80.5					bactNOG[38]	08V9U@bactNOG,09F5P@bctoNOG,0PABF@flaNOG,11JAN@NOG	NA|NA|NA
Contig_923_2	714943.Mucpa_3967	3.1e-12	77.4					bactNOG[38]	05XEG@bactNOG,09HV2@bctoNOG,1262F@NOG	NA|NA|NA	G	Inherit from COG: chitinase
Contig_925_1	394503.Ccel_3060	5.7e-24	115.9	OCAR_5556				bactNOG[38]	06UWM@bactNOG,0NTB5@firmNOG,0YK1B@NOG	NA|NA|NA	L	Domain protein
Contig_926_1	311424.DhcVS_1296	2.2e-11	74.7	MOM				bactNOG[38]	06EJH@bactNOG,11R3G@NOG	NA|NA|NA	L	DNA modification protein
Contig_929_1	414684.RC1_0066	2e-91	340.9					bactNOG[38]	01SF1@aproNOG,05HQK@bactNOG,16PFY@proNOG,COG5525@NOG	NA|NA|NA	S	Terminase large subunit
Contig_930_2	573370.DMR_03660	2.8e-10	71.2	POLA	GO:0003674,GO:0003676,GO:0003677,GO:0003824,GO:0003887,GO:0004518,GO:0004527,GO:0005488,GO:0005575,GO:0005618,GO:0005622,GO:0005623,GO:0005737,GO:0005886,GO:0006139,GO:0006259,GO:0006260,GO:0006261,GO:0006281,GO:0006725,GO:0006807,GO:0006950,GO:0006974,GO:0008150,GO:0008152,GO:0008408,GO:0008409,GO:0009058,GO:0009059,GO:0009987,GO:0016020,GO:0016740,GO:0016772,GO:0016779,GO:0016787,GO:0016788,GO:…	K02335,K06966		bactNOG[38]	05C2M@bactNOG,0GB53@delNOG,0HCII@dproNOG,16Q2Q@proNOG,COG0258@NOG,COG0749@NOG	NA|NA|NA	L	DNA polymerase I
Contig_933_1	269482.Bcep1808_1176	6.7e-22	110.2	HDEN_0164				bactNOG[38]	05RIB@bactNOG,120TS@NOG,17ISR@proNOG	NA|NA|NA	S	Phage stabilisation protein
Contig_938_1	1029718.SFBM_0104	2.3e-32	145.2			K02334		bactNOG[38]	05GT6@bactNOG,0EQ3Z@cloNOG,0NEIG@firmNOG,0XRUF@NOG	NA|NA|NA	L	DNA polymerase
Contig_943_2	398578.Daci_1943	1.6e-30	138.3					bactNOG[38]	08R30@bactNOG,11F8K@NOG,176B6@proNOG	NA|NA|NA
Contig_944_1	187410.Y1030	1.9e-24	118.6	BB2214				bactNOG[38]	08KTB@bactNOG,0R1J7@gproNOG,0Y4VD@NOG,173BE@proNOG	NA|NA|NA	S	Terminase-like family
Contig_945_2	431943.CKL_3298	1.3e-11	75.1					bactNOG[38]	05S84@bactNOG,0F2H9@cloNOG,0NMUM@firmNOG,11ZXY@NOG	NA|NA|NA	S	Siphovirus Gp157
Contig_956_1	502025.Hoch_0819	2.5e-20	104					bactNOG[38]	05DYP@bactNOG,0GBDB@delNOG,0HC3A@dproNOG,16RUI@proNOG,COG1061@NOG	NA|NA|NA	V	type III restriction protein res subunit
Contig_962_1	234267.Acid_4108	5.3e-47	193.7	BB2214				bactNOG[38]	08KTB@bactNOG,0Y4VD@NOG	NA|NA|NA	S	Terminase-like family
Contig_963_1	398578.Daci_1946	1.8e-47	194.9					bactNOG[38]	05GGF@bactNOG,11QR8@NOG,17E65@proNOG	NA|NA|NA	S	Major head protein
Contig_968_1	7244.FBpp0225178	3.9e-10	71.2					artNOG[6]	03FA5@artNOG,0A4DG@biNOG,0H1ES@dipNOG,0I1P5@droNOG,0JP6S@euNOG,0T1JJ@inNOG,0VF8B@meNOG,10159@NOG,1491R@opiNOG	NA|NA|NA	S	Inherit from biNOG: protein tyrosine phosphatase activity
Contig_976_1	1117943.SFHH103_01830	1.5e-37	161.4	GP2				bactNOG[38]	01USN@aproNOG,08E8Z@bactNOG,170D5@proNOG,COG5565@NOG	NA|NA|NA	L	DNA packaging protein gp2
Contig_977_2	272568.Gdia_2467	2.2e-13	80.5					bactNOG[38]	027DW@aproNOG,08PND@bactNOG,118M1@NOG,17EWD@proNOG	NA|NA|NA	S	Terminase-like family
Contig_980_1	375286.mma_2779	7.2e-30	136.7					bactNOG[38]	08IJY@bactNOG,0BFYR@bproNOG,111VK@NOG,176Z7@proNOG	NA|NA|NA	S	Tail length tape measure protein
Contig_986_1	536019.Mesop_3359	1.3e-30	138.7	GP2				bactNOG[38]	01USN@aproNOG,08E8Z@bactNOG,170D5@proNOG,COG5565@NOG	NA|NA|NA	L	DNA packaging protein gp2
Contig_988_2	411154.GFO_2469	3.2e-40	170.2			K00571		bactNOG[38]	07WH3@bactNOG,09G15@bctoNOG,0PDFI@flaNOG,COG0863@NOG	NA|NA|NA	L	DNA methylase
Contig_994_2	234267.Acid_4108	8.6e-19	99.8	BB2214				bactNOG[38]	08KTB@bactNOG,0Y4VD@NOG	NA|NA|NA	S	Terminase-like family
Contig_997_2	360107.CHAB381_0280	1e-21	109.4					bactNOG[38]	08NJP@bactNOG,177C8@proNOG,COG5281@NOG	NA|NA|NA	S	tape measure protein
Contig_1000_1	765698.Mesci_3833	1.2e-13	82.8	STF				bactNOG[38]	021Y7@aproNOG,05ZX7@bactNOG,125K2@NOG,17P18@proNOG	NA|NA|NA	S	Inherit from proNOG: tail collar domain protein
Contig_1003_2	710696.Intca_3226	6.9e-08	62.8	PURF	GO:0003674,GO:0003824,GO:0004044,GO:0005575,GO:0005622,GO:0005623,GO:0005737,GO:0005829,GO:0006082,GO:0006139,GO:0006163,GO:0006164,GO:0006520,GO:0006541,GO:0006725,GO:0006753,GO:0006793,GO:0006796,GO:0006807,GO:0008150,GO:0008152,GO:0009058,GO:0009064,GO:0009117,GO:0009150,GO:0009152,GO:0009165,GO:0009259,GO:0009260,GO:0009987,GO:0016740,GO:0016757,GO:0016763,GO:0018130,GO:0019438,GO:0019637,GO:…	K00764,K03558	GLUPRT	bactNOG[38]	00CDR@actNOG,05CBA@bactNOG,COG0034@NOG	NA|NA|NA	F	glutamine phosphoribosylpyrophosphate amidotransferase
Contig_1004_2	347834.RHE_CH01097	1.6e-15	88.2					bactNOG[38]	02706@aproNOG,08R3T@bactNOG,11FEB@NOG,177QG@proNOG	NA|NA|NA
Contig_1010_2	208964.PA2126	2.1e-37	161	YBDM				bactNOG[38]	05GTN@bactNOG,0QM01@gproNOG,17745@proNOG,COG1475@NOG	NA|NA|NA	K	ParB domain protein nuclease
Contig_1013_1	3055.EDO96677	8.3e-54	216.1		GO:0003674,GO:0003824,GO:0004748,GO:0006139,GO:0006725,GO:0006753,GO:0006793,GO:0006796,GO:0006807,GO:0008150,GO:0008152,GO:0009058,GO:0009141,GO:0009142,GO:0009987,GO:0016491,GO:0016725,GO:0016728,GO:0018130,GO:0019438,GO:0019637,GO:0034641,GO:0034654,GO:0044237,GO:0044238,GO:0044249,GO:0044271,GO:0044281,GO:0044710,GO:0046483,GO:0055086,GO:0055114,GO:0071704,GO:0090407,GO:1901293,GO:1901360,GO:…			euNOG[57]	0IQ82@euNOG,COG1372@NOG	NA|NA|NA	L	Inherit from COG: Provides the precursors necessary for DNA synthesis. Catalyzes the biosynthesis of deoxyribonucleotides from the corresponding ribonucleotides (By similarity)
Contig_1017_1	118168.MC7420_1426	1e-07	62.4	POLA	GO:0003674,GO:0003676,GO:0003677,GO:0003824,GO:0003887,GO:0004518,GO:0004527,GO:0005488,GO:0005575,GO:0005618,GO:0005622,GO:0005623,GO:0005737,GO:0005886,GO:0006139,GO:0006259,GO:0006260,GO:0006261,GO:0006281,GO:0006725,GO:0006807,GO:0006950,GO:0006974,GO:0008150,GO:0008152,GO:0008408,GO:0008409,GO:0009058,GO:0009059,GO:0009987,GO:0016020,GO:0016740,GO:0016772,GO:0016779,GO:0016787,GO:0016788,GO:…	K02335,K03469,K06966		bactNOG[38]	05C2M@bactNOG,0FJGQ@cyaNOG,COG0258@NOG,COG0749@NOG	NA|NA|NA	L	DNA polymerase I
Contig_1020_2	697281.Mahau_0077	2.6e-22	110.9					bactNOG[38]	07JYE@bactNOG,0ERB8@cloNOG,0NGN0@firmNOG,0Z5IJ@NOG	NA|NA|NA	S	Inherit from bactNOG: Terminase, large subunit
Contig_1021_1	570417.WPa_1045	6.9e-24	116.3	ERUM3880				bactNOG[38]	01TCN@aproNOG,06WJS@bactNOG,174HG@proNOG,COG5362@NOG,COG5410@NOG	NA|NA|NA	S	phage protein
Contig_1033_1	641118.OINT_2001045	1e-32	144.8					bactNOG[38]	0269X@aproNOG,06FTZ@bactNOG,0XVPY@NOG,17YWP@proNOG	NA|NA|NA
Contig_1034_2	221360.RS9917_04225	8.2e-36	156	RAD52	GO:0000003,GO:0000150,GO:0000228,GO:0000709,GO:0000711,GO:0000722,GO:0000723,GO:0000724,GO:0000725,GO:0000726,GO:0000727,GO:0000730,GO:0000731,GO:0000733,GO:0000734,GO:0003006,GO:0003674,GO:0003676,GO:0003677,GO:0003684,GO:0003697,GO:0003824,GO:0005488,GO:0005515,GO:0005575,GO:0005622,GO:0005623,GO:0005634,GO:0005654,GO:0005694,GO:0005737,GO:0006139,GO:0006259,GO:0006281,GO:0006301,GO:0006302,GO:…	K01288,K10873,K10959		NOG[107]	COG5055@NOG	NA|NA|NA	L	DnA repair
Contig_1045_2	644966.Tmar_0036	2.3e-42	177.6	OCAR_6611	GO:0000003,GO:0003674,GO:0003676,GO:0003677,GO:0005488,GO:0005575,GO:0005622,GO:0005623,GO:0005694,GO:0006139,GO:0006259,GO:0006323,GO:0006725,GO:0006807,GO:0008150,GO:0008152,GO:0009987,GO:0016032,GO:0016043,GO:0019012,GO:0019015,GO:0019038,GO:0019058,GO:0019067,GO:0019068,GO:0019072,GO:0019073,GO:0022607,GO:0034641,GO:0043170,GO:0043226,GO:0043228,GO:0043229,GO:0043232,GO:0044085,GO:0044237,GO:…			bactNOG[38]	05V4M@bactNOG,COG5323@NOG	NA|NA|NA	S	phage DNA Packaging protein
Contig_1048_1	41431.PCC8801_2594	5.9e-23	113.6					bactNOG[38]	05XUB@bactNOG,125H0@NOG	NA|NA|NA	M	Glycosyl transferases group 1
Contig_1049_2	203119.Cthe_1653	2.3e-22	110.9					bactNOG[38]	05C0D@bactNOG,0EQ45@cloNOG,0NEBD@firmNOG,COG0553@NOG	NA|NA|NA	L	snf2 family
Contig_1050_1	395495.Lcho_0972	3.7e-64	250.4					bactNOG[38]	08QTB@bactNOG,0BE3X@bproNOG,0ZX6Q@NOG,1754E@proNOG	NA|NA|NA
Contig_1057_3	391626.OA307_1097	9.7e-38	161.8	BMUL_2277		K00571,K03497		bactNOG[38]	01QZS@aproNOG,07RMW@bactNOG,16R46@proNOG,COG0863@NOG,COG1475@NOG	NA|NA|NA	L	DNA methylase
Contig_1058_2	351016.RAZWK3B_16655	6.4e-10	69.3					bactNOG[38]	06I3R@bactNOG,0XV5X@NOG,17RMI@proNOG	NA|NA|NA
Contig_1059_3	406818.XBJ1_1173	1.7e-08	64.3	HDEN_0125				bactNOG[38]	05N5C@bactNOG,0R7JE@gproNOG,11TY9@NOG,17FIU@proNOG	NA|NA|NA	S	ERF superfamily
Contig_1089_1	717785.HYPMC_1243	1.7e-34	151.8	HDEN_0164				bactNOG[38]	0235J@aproNOG,05RIB@bactNOG,120TS@NOG,17ISR@proNOG	NA|NA|NA	S	Phage stabilisation protein
Contig_1090_1	387092.NIS_0449	5.8e-16	89					bactNOG[38]	0628X@bactNOG,12BEE@NOG	NA|NA|NA
Contig_1090_2	1000565.METUNv1_01670	3.7e-23	112.8	LYS	GO:0003674,GO:0003796,GO:0003824,GO:0004553,GO:0005575,GO:0005622,GO:0005623,GO:0005694,GO:0008150,GO:0008152,GO:0009056,GO:0009987,GO:0016787,GO:0016798,GO:0016998,GO:0019012,GO:0019015,GO:0019038,GO:0043170,GO:0043226,GO:0043228,GO:0043229,GO:0043232,GO:0044036,GO:0044237,GO:0044248,GO:0044260,GO:0044422,GO:0044423,GO:0044424,GO:0044427,GO:0044446,GO:0044464,GO:0044699,GO:0044763,GO:0071554,GO:…	K03791		bactNOG[38]	05NVB@bactNOG,0BEGN@bproNOG,17FFW@proNOG,COG3179@NOG	NA|NA|NA	G	Chitinase class I
Contig_1091_2	526222.Desal_2146	9.9e-28	129			K06919		bactNOG[38]	05DKS@bactNOG,0GRX5@delNOG,0HRQP@dproNOG,16QQ1@proNOG,COG3378@NOG	NA|NA|NA	S	Phage plasmid primase, P4 family
Contig_1095_1	398578.Daci_1943	1.1e-19	102.4					bactNOG[38]	08R30@bactNOG,11F8K@NOG,176B6@proNOG	NA|NA|NA
Contig_1096_2	279238.Saro_2715	5.2e-16	89.4	XTMA		K07474		bactNOG[38]	020B2@aproNOG,05GYD@bactNOG,17D46@proNOG,COG3728@NOG	NA|NA|NA	L	Terminase Small Subunit
Contig_1108_1	314278.NB231_07917	1.2e-42	177.9	SSB	GO:0000725,GO:0003674,GO:0003676,GO:0003677,GO:0003697,GO:0005488,GO:0006139,GO:0006259,GO:0006260,GO:0006281,GO:0006298,GO:0006310,GO:0006725,GO:0006807,GO:0006950,GO:0006974,GO:0007154,GO:0008150,GO:0008152,GO:0009058,GO:0009059,GO:0009432,GO:0009605,GO:0009987,GO:0009991,GO:0031668,GO:0033554,GO:0034641,GO:0034645,GO:0043170,GO:0043566,GO:0044237,GO:0044238,GO:0044249,GO:0044260,GO:0044699,GO:…	K03111		bactNOG[38]	08UUM@bactNOG,0QS1A@gproNOG,17CF7@proNOG,COG0629@NOG	NA|NA|NA	L	single-stranded DNA-binding protein
Contig_1117_1	868131.MSWAN_1609	5.6e-42	176.4			K00571		arNOG[11]	0KS58@eurNOG,COG0863@NOG,arCOG00115@arNOG	NA|NA|NA	L	DNA methylase N-4 N-6 domain protein
Contig_1121_2	709797.CSIRO_4198	5.6e-25	119.8	ERUM3880				bactNOG[38]	01TCN@aproNOG,06WJS@bactNOG,174HG@proNOG,COG5362@NOG,COG5410@NOG	NA|NA|NA	S	phage protein
Contig_1129_1	382464.VDG1235_2388	1.3e-10	71.2					bactNOG[38]	05IAF@bactNOG,11TD0@NOG,1DI6R@verNOG,1DNW3@verrNOG	NA|NA|NA	S	dUTPase
Contig_1151_1	438753.AZC_0838	2.7e-08	63.5	GP2				bactNOG[38]	01USN@aproNOG,08E8Z@bactNOG,170D5@proNOG,COG5565@NOG	NA|NA|NA	L	DNA packaging protein gp2
Contig_1156_2	856793.MICA_1841	1e-29	136					bactNOG[38]	026MY@aproNOG,060DW@bactNOG,1298N@NOG,17P8K@proNOG	NA|NA|NA
Contig_1157_1	742766.HMPREF9455_00479	1.5e-14	85.5					bactNOG[38]	05BE3@bacteNOG,07KIG@bactNOG,09QPE@bctoNOG,0ZGMU@NOG	NA|NA|NA	S	Phage portal protein
Contig_1163_1	882378.RBRH_01202	5.5e-80	303.5					bactNOG[38]	08APX@bactNOG,0YZCU@NOG,174M3@proNOG	NA|NA|NA	S	Protein of unknown function (DUF3383)
Contig_1166_1	765698.Mesci_3833	9.2e-07	60.1	STF				bactNOG[38]	021Y7@aproNOG,05ZX7@bactNOG,125K2@NOG,17P18@proNOG	NA|NA|NA	S	Inherit from proNOG: tail collar domain protein
Contig_1167_3	765698.Mesci_3833	7.8e-08	62.4	STF				bactNOG[38]	021Y7@aproNOG,05ZX7@bactNOG,125K2@NOG,17P18@proNOG	NA|NA|NA	S	Inherit from proNOG: tail collar domain protein
Contig_1172_1	452652.KSE_69020	2.1e-08	65.1					bactNOG[38]	07F3D@bactNOG,0ZICQ@NOG	NA|NA|NA
Contig_1173_4	460265.Mnod_4876	2.9e-23	114.4			K12984		bactNOG[38]	025F8@aproNOG,07T9W@bactNOG,16TI6@proNOG,COG0463@NOG,COG0500@NOG	NA|NA|NA	M	Glycosyl transferases group 1
Contig_1176_2	342108.amb3639	6.6e-90	336.3					bactNOG[38]	020ZT@aproNOG,08SF9@bactNOG,11G4W@NOG,1788F@proNOG	NA|NA|NA
Contig_1176_3	520999.PROVALCAL_01874	1.7e-26	124.4					bactNOG[38]	08SF9@bactNOG,11G4W@NOG,1788F@proNOG	NA|NA|NA
Contig_1177_1	394503.Ccel_3059	8.9e-64	248.8					bactNOG[38]	088I9@bactNOG,0P153@firmNOG,COG0863@NOG	NA|NA|NA	L	DNA methylase N-4 N-6 domain protein
Contig_1177_2	585502.HMPREF0645_2609	1.8e-27	127.1	OCAR_5556				bactNOG[38]	058R3@bacteNOG,06UWM@bactNOG,09D8G@bctoNOG,0YK1B@NOG	NA|NA|NA	L	DNA methylase
Contig_1178_5	445972.ANACOL_01820	5.4e-16	89.4					bactNOG[38]	08YJX@bactNOG,0EUDP@cloNOG,0NKX8@firmNOG,11PAV@NOG	NA|NA|NA	S	Inherit from bactNOG: Phage-related protein
Contig_1181_1	438753.AZC_3591	1.3e-19	101.3					bactNOG[38]	08YJX@bactNOG,11PAV@NOG,17T93@proNOG	NA|NA|NA	S	Inherit from bactNOG: Phage-related protein
Contig_1183_1	596323.HMPREF0554_0840	1.2e-29	135.2	DCM		K00571,K03497		bactNOG[38]	07RMW@bactNOG,0QHIE@fusoNOG,COG0863@NOG,COG1475@NOG	NA|NA|NA	L	DNA methylase
Contig_1183_2	314253.NB311A_09371	9.8e-40	168.7	DCM		K00571,K03497		bactNOG[38]	01QZS@aproNOG,07RMW@bactNOG,16R46@proNOG,COG0863@NOG,COG1475@NOG	NA|NA|NA	L	DNA methylase
Contig_1184_3	526227.Mesil_1223	6.4e-09	65.5					bactNOG[38]	05SWB@bactNOG,COG5301@NOG	NA|NA|NA
Contig_1190_1	460265.Mnod_4233	1.6e-39	167.9	BL03491				bactNOG[38]	01Y2X@aproNOG,08R36@bactNOG,11FDG@NOG,177Q0@proNOG	NA|NA|NA	S	Inherit from bactNOG: aaa ATPase
Contig_1190_3	626418.bglu_1g20920	1.4e-14	85.5	RECE	GO:0000724,GO:0000725,GO:0003674,GO:0003824,GO:0004518,GO:0004527,GO:0006139,GO:0006259,GO:0006281,GO:0006302,GO:0006310,GO:0006725,GO:0006807,GO:0006950,GO:0006974,GO:0008150,GO:0008152,GO:0008409,GO:0009987,GO:0016787,GO:0016788,GO:0033554,GO:0034641,GO:0043170,GO:0044237,GO:0044238,GO:0044260,GO:0044699,GO:0044763,GO:0046483,GO:0050896,GO:0051716,GO:0071704,GO:0090304,GO:0090305,GO:1901360	K10906		bactNOG[38]	076J9@bactNOG,0BEU4@bproNOG,0XPW2@NOG,174DI@proNOG	NA|NA|NA	L	3' specific dsDNA exonuclease
Contig_1192_1	318586.Pden_3771	3e-21	107.1					bactNOG[38]	020ZT@aproNOG,08SF9@bactNOG,11G4W@NOG,1788F@proNOG	NA|NA|NA
Contig_1192_2	137722.AZL_024800	4.4e-17	94					bactNOG[38]	024Y2@aproNOG,05XMT@bactNOG,0YNA7@NOG,17QEH@proNOG	NA|NA|NA
Contig_1193_1	498761.HM1_0049	5.3e-55	220.3					bactNOG[38]	080Q2@bactNOG,0F57Y@cloNOG,0NGTH@firmNOG,0ZIQ4@NOG	NA|NA|NA	S	Protein of unknown function (DUF935)
Contig_1196_1	882378.RBRH_01211	1.8e-13	81.6					bactNOG[38]	08YFC@bactNOG,17ABA@proNOG,COG2369@NOG	NA|NA|NA	S	Phage Mu protein F like protein
Contig_1196_2	882378.RBRH_01212	2.3e-56	224.6			K09961		bactNOG[38]	08P74@bactNOG,17585@proNOG,COG3567@NOG	NA|NA|NA	S	Protein of unknown function (DUF1073)
Contig_1197_1	450851.PHZ_c2212	7.1e-57	226.1					bactNOG[38]	021WW@aproNOG,064UG@bactNOG,0ZGC3@NOG,1754Q@proNOG	NA|NA|NA	S	terminase, large subunit
Contig_1206_3	342108.amb0792	4.4e-37	159.8			K01652		bactNOG[38]	025RA@aproNOG,05C7K@bactNOG,16PJS@proNOG,COG0028@NOG	NA|NA|NA	E	Acetolactate synthase, large subunit
Contig_1206_4	330214.NIDE2332	2e-30	137.1			K01652		bactNOG[38]	05C7K@bactNOG,COG0028@NOG	NA|NA|NA	E	acetolactate synthase
Contig_1208_2	272568.GDI_3678	6.4e-11	72.8	HDEN_0164				bactNOG[38]	0235J@aproNOG,05RIB@bactNOG,120TS@NOG,17ISR@proNOG	NA|NA|NA	S	Phage stabilisation protein
Contig_1208_3	272630.MexAM1_META1p4000	3.2e-19	100.1	HDEN_0164				bactNOG[38]	0235J@aproNOG,05RIB@bactNOG,120TS@NOG,17ISR@proNOG	NA|NA|NA	S	Phage stabilisation protein
Contig_1209_1	585503.HMPREF7545_1744	4.9e-13	80.9					bactNOG[38]	08N28@bactNOG,0NUES@firmNOG,0X44N@negNOG,10YAQ@NOG	NA|NA|NA
Contig_1210_3	445972.ANACOL_01828	1.6e-15	87.8					bactNOG[38]	07F7D@bactNOG,0EXPK@cloNOG,0NRPD@firmNOG,0ZSJX@NOG	NA|NA|NA
Contig_1213_3	167542.P9515_09941	1.7e-09	67.4					bactNOG[38]	05XB4@bactNOG,0FQ1U@cyaNOG,COG1694@NOG	NA|NA|NA	S	MazG family pyrophosphatase
Contig_1213_4	439481.Aboo_1279	5.4e-18	95.9	EIF1A		K03236		arNOG[11]	0KTNN@eurNOG,COG0361@NOG,arCOG01179@arNOG	NA|NA|NA	J	Seems to be required for maximal rate of protein biosynthesis. Enhances ribosome dissociation into subunits and stabilizes the binding of the initiator Met-tRNA(I) to 40 S ribosomal subunits (By similarity)
Contig_1214_3	500639.ENTCAN_06727	1.8e-33	147.9	HINDIIIM		K00571		bactNOG[38]	07YVC@bactNOG,0QY9V@gproNOG,11IE7@NOG,179S8@proNOG	NA|NA|NA	L	DNA methylase
Contig_1215_1	679192.HMPREF9013_1293	8e-20	102.4					bactNOG[38]	07RAA@bactNOG,0I7XK@eryNOG,0NE7Y@firmNOG,0XPHJ@NOG	NA|NA|NA	S	Inherit from firmNOG: phage-related protein-like protein
Contig_1219_2	634176.NT05HA_0469	3.1e-14	83.6	EXO		K01143		bactNOG[38]	08NW3@bactNOG,0QM1U@gproNOG,11FJH@NOG,175YC@proNOG	NA|NA|NA	L	Exonuclease
Contig_1221_2	304371.MCP_0773	4.5e-71	273.5	GALE2		K01710,K01784,K08678,K08679		arNOG[11]	0KRY1@eurNOG,0WKNG@methaNOG,COG0451@NOG,arCOG01369@arNOG	NA|NA|NA	M	epimerase dehydratase
Contig_1222_2	272568.GDI_3669	1.7e-16	91.3					bactNOG[38]	027DW@aproNOG,08PND@bactNOG,118M1@NOG,17EWD@proNOG	NA|NA|NA	S	Terminase-like family
Contig_1235_2	290339.ESA_03099	2e-30	137.5					bactNOG[38]	06YFZ@bactNOG,0R4Z2@gproNOG,0YU8G@NOG,184I3@proNOG	NA|NA|NA
Contig_1235_3	279808.SH1788	4.6e-20	102.8					bactNOG[38]	04Y1X@bacNOG,0628X@bactNOG,0NQUH@firmNOG,12BEE@NOG	NA|NA|NA
Contig_1239_1	643562.Daes_0322	3.8e-40	171					bactNOG[38]	08MGJ@bactNOG,0ZKS3@NOG,175ER@proNOG	NA|NA|NA	S	head-tail connector protein
Contig_1242_1	187410.Y1030	3.2e-40	171	BB2214				bactNOG[38]	08KTB@bactNOG,0R1J7@gproNOG,0Y4VD@NOG,173BE@proNOG	NA|NA|NA	S	Terminase-like family
Contig_1247_2	137722.AZL_025490	5.2e-10	69.7					bactNOG[38]	027DW@aproNOG,08PND@bactNOG,118M1@NOG,17EWD@proNOG	NA|NA|NA	S	Terminase-like family
Contig_1249_2	266835.mll0464	7.1e-30	135.6					bactNOG[38]	05ZXY@bactNOG,128K6@NOG,180NA@proNOG	NA|NA|NA
Contig_1259_1	945681.APO_2008	1.2e-17	94.7	ERUM3880				bactNOG[38]	01TCN@aproNOG,06WJS@bactNOG,174HG@proNOG,COG5362@NOG,COG5410@NOG	NA|NA|NA	S	phage protein
Contig_1261_4	743299.Acife_1996	1.4e-08	64.7					bactNOG[38]	05KFH@bactNOG,17Z74@proNOG,COG0553@NOG	NA|NA|NA	L	SNF2 family N-terminal domain
Contig_1268_2	70448.Q00XQ7	3.8e-10	69.7					virNOG[6]	0DDET@chloroNOG,0JCGK@euNOG,11DND@NOG,1EFGA@virNOG	NA|NA|NA
Contig_1269_2	426355.Mrad2831_5695	1.2e-31	141.7					bactNOG[38]	01TNK@aproNOG,05EVJ@bactNOG,0XRJX@NOG,16SIS@proNOG	NA|NA|NA	S	Inherit from proNOG: portal protein
Contig_1269_3	526222.Desal_2352	1.3e-37	161.4					bactNOG[38]	07GHR@bactNOG,1002N@NOG	NA|NA|NA
Contig_1270_2	329726.AM1_2899	8.3e-21	105.9					bactNOG[38]	063JI@bactNOG,12CNA@NOG	NA|NA|NA
Contig_1274_2	568816.Acin_1235	7.1e-09	65.5	SCLAV_2148				bactNOG[38]	05CDS@bactNOG,0NDJX@firmNOG,0X4BW@negNOG,0XNX0@NOG	NA|NA|NA	S	P22 coat protein - gene protein 5
Contig_1275_3	279238.Saro_3001	8.6e-32	142.5					bactNOG[38]	061RJ@bactNOG,12AUI@NOG,17PY2@proNOG	NA|NA|NA	S	P22 coat protein - gene protein 5
Contig_1276_2	323097.Nham_1184	1.6e-19	101.7	ERUM3880				bactNOG[38]	01TCN@aproNOG,06WJS@bactNOG,174HG@proNOG,COG5362@NOG,COG5410@NOG	NA|NA|NA	S	phage protein
Contig_1279_1	375286.mma_2205	2.5e-31	140.6					bactNOG[38]	08Q5B@bactNOG,11F5G@NOG,16TBM@proNOG	NA|NA|NA
Contig_1279_2	375286.mma_2205	4.2e-33	147.1					bactNOG[38]	08Q5B@bactNOG,11F5G@NOG,16TBM@proNOG	NA|NA|NA
Contig_1280_2	375286.mma_2188	1.4e-27	127.9			K01185		bactNOG[38]	08VH1@bactNOG,0BCJD@bproNOG,11JK8@NOG,17KEW@proNOG	NA|NA|NA	S	lysozyme
Contig_1283_1	585502.HMPREF0645_2647	2e-46	191.4			K06909		bactNOG[38]	07TUH@bactNOG,09CFE@bctoNOG,COG1783@NOG	NA|NA|NA	S	Terminase large subunit
Contig_1289_2	398578.Daci_3201	2.1e-09	67.8					bactNOG[38]	06CU9@bactNOG,0BQK4@bproNOG,12D71@NOG,16U24@proNOG	NA|NA|NA	K	Pathogenesis-related transcriptional factor and ERF protein
Contig_1310_1	992406.RIA_2082	3.3e-13	80.1	POLA	GO:0003674,GO:0003676,GO:0003677,GO:0003824,GO:0003887,GO:0004518,GO:0004527,GO:0005488,GO:0005575,GO:0005618,GO:0005622,GO:0005623,GO:0005737,GO:0005886,GO:0006139,GO:0006259,GO:0006260,GO:0006261,GO:0006281,GO:0006725,GO:0006807,GO:0006950,GO:0006974,GO:0008150,GO:0008152,GO:0008408,GO:0008409,GO:0009058,GO:0009059,GO:0009987,GO:0016020,GO:0016740,GO:0016772,GO:0016779,GO:0016787,GO:0016788,GO:…	K02335,K03469,K06966		bactNOG[38]	05C2M@bactNOG,099ME@bctoNOG,0P7CG@flaNOG,COG0258@NOG,COG0749@NOG	NA|NA|NA	L	DNA polymerase i
Contig_1312_1	420336.Epulo_010100001906	6.3e-21	106.7	HBP1				bactNOG[38]	08PQH@bactNOG,0F69I@cloNOG,0P3MK@firmNOG,COG5295@NOG	NA|NA|NA	U, W	Collagen triple helix repeat (20 copies)
Contig_1318_2	572479.Hprae_0001	1.1e-13	82.4	DNAA	GO:0000166,GO:0001882,GO:0001883,GO:0003674,GO:0003676,GO:0003677,GO:0003688,GO:0003824,GO:0005488,GO:0005524,GO:0005575,GO:0005618,GO:0005622,GO:0005623,GO:0005737,GO:0005886,GO:0006139,GO:0006152,GO:0006163,GO:0006164,GO:0006172,GO:0006195,GO:0006200,GO:0006259,GO:0006260,GO:0006261,GO:0006270,GO:0006275,GO:0006461,GO:0006725,GO:0006753,GO:0006793,GO:0006796,GO:0006807,GO:0008150,GO:0008152,GO:…	K02313		bactNOG[38]	05CI4@bactNOG,0EPFQ@cloNOG,0NDJT@firmNOG,COG0593@NOG	NA|NA|NA	L	it binds specifically double-stranded DNA at a 9 bp consensus (dnaA box) 5'-TTATC CA A CA A-3'. DnaA binds to ATP and to acidic phospholipids (By similarity)
Contig_1324_2	768066.HELO_2097	1.7e-09	67.4					bactNOG[38]	074M6@bactNOG,0R6JE@gproNOG,0Z26T@NOG,186NK@proNOG	NA|NA|NA
Contig_1331_2	545695.TREAZ_0592	1.3e-33	149.1	BMUL_3835		K03497,K06223		bactNOG[38]	0826P@bactNOG,0ZWU1@NOG	NA|NA|NA	S	DNA N-6-adenine-methyltransferase (Dam)
Contig_1337_1	1003200.AXXA_27970	3.1e-51	208					bactNOG[38]	08KM8@bactNOG,0BBHK@bproNOG,103MM@NOG,16S13@proNOG	NA|NA|NA
Contig_1339_2	244592.SADFL11_3752	2.3e-07	60.8					bactNOG[38]	025N3@aproNOG,08QB8@bactNOG,0ZWUX@NOG,1760C@proNOG	NA|NA|NA	S	Inherit from proNOG: tail tubular protein B
Contig_1339_3	244592.SADFL11_3752	1.3e-20	105.1					bactNOG[38]	025N3@aproNOG,08QB8@bactNOG,0ZWUX@NOG,1760C@proNOG	NA|NA|NA	S	Inherit from proNOG: tail tubular protein B
Contig_1346_1	4113.PGSC0003DMT400097378	3.8e-09	68.2					virNOG[6]	0JNBR@euNOG,0Y49C@NOG,1C4HM@strNOG,1EI22@virNOG	NA|NA|NA
Contig_1347_1	629741.GCWU000324_00973	3.6e-15	86.7					bactNOG[38]	06E2R@bactNOG,0Y3TZ@NOG,17RDK@proNOG	NA|NA|NA
Contig_1348_1	596323.HMPREF0554_2059	1.4e-23	115.2	LPXA	GO:0003674,GO:0003824,GO:0005575,GO:0005622,GO:0005623,GO:0005737,GO:0005975,GO:0006629,GO:0006643,GO:0006644,GO:0006664,GO:0006793,GO:0006796,GO:0008150,GO:0008152,GO:0008374,GO:0008610,GO:0008654,GO:0008780,GO:0009058,GO:0009245,GO:0009247,GO:0009311,GO:0009312,GO:0009987,GO:0016051,GO:0016740,GO:0016746,GO:0016747,GO:0019637,GO:0044237,GO:0044238,GO:0044249,GO:0044255,GO:0044424,GO:0044464,GO:…	K00677	UAGAAT,UAGAATN	bactNOG[38]	05DAF@bactNOG,0QEPZ@fusoNOG,COG1043@NOG	NA|NA|NA	M	involved in the biosynthesis of lipid A, a phosphorylated glycolipid that anchors the lipopolysaccharide to the outer membrane of the cell (By similarity)
Contig_1348_3	795359.TOPB45_0030	9.5e-24	115.2	LPXA	GO:0003674,GO:0003824,GO:0005575,GO:0005622,GO:0005623,GO:0005737,GO:0005975,GO:0006629,GO:0006643,GO:0006644,GO:0006664,GO:0006793,GO:0006796,GO:0008150,GO:0008152,GO:0008374,GO:0008610,GO:0008654,GO:0008780,GO:0009058,GO:0009245,GO:0009247,GO:0009311,GO:0009312,GO:0009987,GO:0016051,GO:0016740,GO:0016746,GO:0016747,GO:0019637,GO:0044237,GO:0044238,GO:0044249,GO:0044255,GO:0044424,GO:0044464,GO:…	K00677	UAGAAT,UAGAATN	bactNOG[38]	05DAF@bactNOG,COG1043@NOG	NA|NA|NA	M	Involved in the biosynthesis of lipid A, a phosphorylated glycolipid that anchors the lipopolysaccharide to the outer membrane of the cell (By similarity)
Contig_1351_2	436017.A4S9Q7	3e-08	64.3					virNOG[6]	0DBJW@chloroNOG,0J9GX@euNOG,124J0@NOG,1EB8T@virNOG	NA|NA|NA
Contig_1354_1	488538.SAR116_0390	6.8e-36	156.4			K02335		bactNOG[38]	020XQ@aproNOG,090H3@bactNOG,11R4T@NOG,17DBR@proNOG	NA|NA|NA	F	Phage exonuclease
Contig_1354_2	398578.Daci_3225	4e-13	79.7					bactNOG[38]	07KS3@bactNOG,0ZQWF@NOG,189C6@proNOG	NA|NA|NA	S	Protein of unknwon function (DUF3310)
Contig_1356_2	257310.BB2192	8.8e-27	125.2	RECT	GO:0000724,GO:0000725,GO:0000731,GO:0003674,GO:0003676,GO:0003677,GO:0003697,GO:0005488,GO:0005575,GO:0006139,GO:0006259,GO:0006281,GO:0006302,GO:0006310,GO:0006725,GO:0006807,GO:0006950,GO:0006974,GO:0008150,GO:0008152,GO:0009058,GO:0009059,GO:0009987,GO:0018130,GO:0019438,GO:0032392,GO:0032508,GO:0032991,GO:0032993,GO:0033554,GO:0034641,GO:0034645,GO:0034654,GO:0043150,GO:0043170,GO:0043566,GO:…	K07455		bactNOG[38]	08PNI@bactNOG,0BQE9@bproNOG,176V0@proNOG,COG3723@NOG	NA|NA|NA	L	RecT family
Contig_1356_3	257313.BP0509	2e-12	77	RECT	GO:0000724,GO:0000725,GO:0000731,GO:0003674,GO:0003676,GO:0003677,GO:0003697,GO:0005488,GO:0005575,GO:0006139,GO:0006259,GO:0006281,GO:0006302,GO:0006310,GO:0006725,GO:0006807,GO:0006950,GO:0006974,GO:0008150,GO:0008152,GO:0009058,GO:0009059,GO:0009987,GO:0018130,GO:0019438,GO:0032392,GO:0032508,GO:0032991,GO:0032993,GO:0033554,GO:0034641,GO:0034645,GO:0034654,GO:0043150,GO:0043170,GO:0043566,GO:…	K07455		bactNOG[38]	08PNI@bactNOG,176V0@proNOG,COG3723@NOG	NA|NA|NA	L	recT protein
Contig_1357_1	556268.OFAG_00313	1.3e-34	151.8					bactNOG[38]	07S60@bactNOG,0BCHG@bproNOG,16UZ6@proNOG,COG1061@NOG	NA|NA|NA	L	Helicase
Contig_1359_2	244592.SADFL11_1113	1.4e-24	117.5					bactNOG[38]	08IX4@bactNOG,COG0305@NOG	NA|NA|NA	L	TOPRIM
Contig_1368_1	391592.CMTB2_08735	8.6e-14	83.2			K14680		bactNOG[38]	05YEW@bactNOG,126DD@NOG,17N32@proNOG	NA|NA|NA	S	RNA ligase
Contig_1370_1	622637.Met49242DRAFT_3906	1.8e-14	84	OCAR_6611	GO:0000003,GO:0003674,GO:0003676,GO:0003677,GO:0005488,GO:0005575,GO:0005622,GO:0005623,GO:0005694,GO:0006139,GO:0006259,GO:0006323,GO:0006725,GO:0006807,GO:0008150,GO:0008152,GO:0009987,GO:0016032,GO:0016043,GO:0019012,GO:0019015,GO:0019038,GO:0019058,GO:0019067,GO:0019068,GO:0019072,GO:0019073,GO:0022607,GO:0034641,GO:0043170,GO:0043226,GO:0043228,GO:0043229,GO:0043232,GO:0044085,GO:0044237,GO:…			bactNOG[38]	01QUX@aproNOG,05V4M@bactNOG,16Y48@proNOG,COG5323@NOG	NA|NA|NA	S	phage DNA Packaging protein
Contig_1370_2	644966.Tmar_0036	8.4e-23	111.7	OCAR_6611	GO:0000003,GO:0003674,GO:0003676,GO:0003677,GO:0005488,GO:0005575,GO:0005622,GO:0005623,GO:0005694,GO:0006139,GO:0006259,GO:0006323,GO:0006725,GO:0006807,GO:0008150,GO:0008152,GO:0009987,GO:0016032,GO:0016043,GO:0019012,GO:0019015,GO:0019038,GO:0019058,GO:0019067,GO:0019068,GO:0019072,GO:0019073,GO:0022607,GO:0034641,GO:0043170,GO:0043226,GO:0043228,GO:0043229,GO:0043232,GO:0044085,GO:0044237,GO:…			bactNOG[38]	05V4M@bactNOG,COG5323@NOG	NA|NA|NA	S	phage DNA Packaging protein
Contig_1370_3	391593.RCCS2_01918	3.4e-25	119.8	OCAR_6611	GO:0000003,GO:0003674,GO:0003676,GO:0003677,GO:0005488,GO:0005575,GO:0005622,GO:0005623,GO:0005694,GO:0006139,GO:0006259,GO:0006323,GO:0006725,GO:0006807,GO:0008150,GO:0008152,GO:0009987,GO:0016032,GO:0016043,GO:0019012,GO:0019015,GO:0019038,GO:0019058,GO:0019067,GO:0019068,GO:0019072,GO:0019073,GO:0022607,GO:0034641,GO:0043170,GO:0043226,GO:0043228,GO:0043229,GO:0043232,GO:0044085,GO:0044237,GO:…			NOG[107]	COG5323@NOG	NA|NA|NA	S	phage DNA Packaging protein
Contig_1372_2	1005048.CFU_1617	1.6e-43	181	LYS	GO:0003674,GO:0003796,GO:0003824,GO:0004553,GO:0005575,GO:0005622,GO:0005623,GO:0005694,GO:0008150,GO:0008152,GO:0009056,GO:0009987,GO:0016787,GO:0016798,GO:0016998,GO:0019012,GO:0019015,GO:0019038,GO:0043170,GO:0043226,GO:0043228,GO:0043229,GO:0043232,GO:0044036,GO:0044237,GO:0044248,GO:0044260,GO:0044422,GO:0044423,GO:0044424,GO:0044427,GO:0044446,GO:0044464,GO:0044699,GO:0044763,GO:0071554,GO:…	K03791		bactNOG[38]	05NVB@bactNOG,0BEGN@bproNOG,17FFW@proNOG,COG3179@NOG	NA|NA|NA	G	Chitinase class I
Contig_1374_4	342108.amb1630	5.7e-16	89			K04763		bactNOG[38]	01YY9@aproNOG,05HPI@bactNOG,11TCF@NOG,17F6H@proNOG	NA|NA|NA	S	Phage integrase family
Contig_1380_2	903510.vfu_B00049	6.6e-34	149.1					bactNOG[38]	08RRT@bactNOG,0QQC8@gproNOG,11GB6@NOG,178CS@proNOG	NA|NA|NA
Contig_1382_1	244592.SADFL11_536	1.9e-14	84.3					bactNOG[38]	028MB@aproNOG,05V5R@bactNOG,1209U@NOG,17J3A@proNOG	NA|NA|NA
Contig_1382_2	244592.SADFL11_4629	3e-23	114					bactNOG[38]	01UGT@aproNOG,05M6A@bactNOG,0XSYX@NOG,16TMR@proNOG	NA|NA|NA	S	Minor capsid protein
Contig_1391_1	279714.FuraDRAFT_3205	4.3e-15	86.7					bactNOG[38]	05XTK@bactNOG,0BJ07@bproNOG,125F5@NOG,17MK7@proNOG	NA|NA|NA	S	Clp protease
Contig_1400_2	521000.PROVRETT_05507	5.7e-47	193.4					bactNOG[38]	08MGJ@bactNOG,0R06S@gproNOG,0ZKS3@NOG,175ER@proNOG	NA|NA|NA	S	Bacteriophage head to tail connecting protein
Contig_1405_1	438753.AZC_0843	3.1e-26	123.6					bactNOG[38]	01U78@aproNOG,07I76@bactNOG,0XSFA@NOG,16T8H@proNOG	NA|NA|NA
Contig_1405_2	438753.AZC_0843	1.5e-13	80.9					bactNOG[38]	01U78@aproNOG,07I76@bactNOG,0XSFA@NOG,16T8H@proNOG	NA|NA|NA
Contig_1406_2	395961.Cyan7425_3706	4.2e-21	106.3	DMNB		K06223		bactNOG[38]	05ECZ@bactNOG,COG0338@NOG	NA|NA|NA	L	D12 class N6 adenine-specific DNA methyltransferase
Contig_1406_3	264462.Bd0099	3.4e-23	112.8	GROL	GO:0000003,GO:0000166,GO:0001666,GO:0001882,GO:0001883,GO:0003674,GO:0003824,GO:0005488,GO:0005515,GO:0005524,GO:0005575,GO:0005618,GO:0005622,GO:0005623,GO:0005737,GO:0005829,GO:0005886,GO:0006139,GO:0006152,GO:0006163,GO:0006195,GO:0006200,GO:0006457,GO:0006725,GO:0006753,GO:0006793,GO:0006796,GO:0006807,GO:0006950,GO:0008150,GO:0008152,GO:0009056,GO:0009116,GO:0009117,GO:0009119,GO:0009123,GO:…	K04077		bactNOG[38]	05CJ9@bactNOG,0GANF@delNOG,0HC06@dproNOG,16QCK@proNOG,COG0459@NOG	NA|NA|NA	O	Prevents misfolding and promotes the refolding and proper assembly of unfolded polypeptides generated under stress conditions (By similarity)
Contig_1407_1	526222.Desal_1440	4.8e-18	96.7					bactNOG[38]	090MQ@bactNOG,11QF1@NOG,17DKS@proNOG	NA|NA|NA
Contig_1409_1	403833.Pmob_0844	4.5e-16	89.7	PHOH	GO:0005575,GO:0005622,GO:0005623,GO:0005737,GO:0005886,GO:0016020,GO:0044424,GO:0044464,GO:0071944	K06217		bactNOG[38]	05C9A@bactNOG,1CFU8@therNOG,COG1702@NOG	NA|NA|NA	T	PhoH family
Contig_1413_3	543728.Vapar_2454	2.5e-26	123.6					bactNOG[38]	05HFF@bactNOG,11STW@NOG	NA|NA|NA
Contig_1421_2	488538.SAR116_0387	1.5e-46	191.4	NRDA	GO:0006139,GO:0006725,GO:0006753,GO:0006793,GO:0006796,GO:0006807,GO:0008150,GO:0008152,GO:0009058,GO:0009117,GO:0009165,GO:0009262,GO:0009263,GO:0009265,GO:0009394,GO:0009987,GO:0018130,GO:0019438,GO:0019637,GO:0019692,GO:0034641,GO:0034654,GO:0044237,GO:0044238,GO:0044249,GO:0044271,GO:0044281,GO:0044710,GO:0046385,GO:0046483,GO:0055086,GO:0071704,GO:0090407,GO:1901135,GO:1901137,GO:1901293,GO:…	K00525	RNDR1,RNDR2,RNDR3,RNDR4	bactNOG[38]	01RD9@aproNOG,05BZH@bactNOG,16PBB@proNOG,COG0209@NOG	NA|NA|NA	F	Provides the precursors necessary for DNA synthesis. Catalyzes the biosynthesis of deoxyribonucleotides from the corresponding ribonucleotides (By similarity)
Contig_1424_3	910314.HMPREF9220_0734	3.4e-57	227.3					bactNOG[38]	08KNP@bactNOG,COG0749@NOG	NA|NA|NA	L	DNA polymerase
Contig_1429_1	323097.Nham_0322	2.8e-21	107.1					bactNOG[38]	05UG4@bactNOG,18CTT@proNOG,COG4712@NOG	NA|NA|NA	S	Rad52/22 family double-strand break repair protein
Contig_1430_1	517433.PanABDRAFT_3530	3.9e-08	64.3					bactNOG[38]	08KM8@bactNOG,0R1EU@gproNOG,103MM@NOG,16S13@proNOG	NA|NA|NA
Contig_1434_1	563192.HMPREF0179_03457	2.3e-29	134.8					bactNOG[38]	08KNP@bactNOG,176BV@proNOG,COG0749@NOG	NA|NA|NA	L	DNA polymerase
Contig_1436_2	392499.Swit_4457	2e-24	118.2					bactNOG[38]	01WQP@aproNOG,08S3C@bactNOG,11GRJ@NOG,178PP@proNOG	NA|NA|NA
Contig_1448_2	748224.HMPREF9436_03069	1.2e-31	141.7					bactNOG[38]	05JMP@bactNOG,0Y6PC@NOG	NA|NA|NA
Contig_1452_2	269482.Bcep1808_1185	8.7e-09	66.6					bactNOG[38]	05XMT@bactNOG,0YNA7@NOG,17QEH@proNOG	NA|NA|NA
Contig_1456_3	608538.Hydth_0546	9.4e-24	115.5					bactNOG[38]	02GQI@aquNOG,05GGF@bactNOG,11QR8@NOG	NA|NA|NA	S	phage major head protein
Contig_1460_2	264462.Bd1130	1e-08	64.7					bactNOG[38]	05MZK@bactNOG,0GNA0@delNOG,0HNCP@dproNOG,122BH@NOG,17M4G@proNOG	NA|NA|NA	M	cell wall surface anchor family protein
Contig_1472_1	888060.HMPREF9081_0862	4.4e-67	260.4	RFBH		K12452		bactNOG[38]	05CF4@bactNOG,0NDEZ@firmNOG,0X4VN@negNOG,COG0399@NOG	NA|NA|NA	E	DegT/DnrJ/EryC1/StrS aminotransferase family
Contig_1477_1	582899.Hden_0109	2.7e-16	90.1	BB2226				bactNOG[38]	021VD@aproNOG,062HK@bactNOG,1235A@NOG,17KH0@proNOG	NA|NA|NA	K	Pathogenesis-related transcriptional factor and ERF protein
Contig_1477_2	266779.Meso_0232	2.5e-08	63.9					bactNOG[38]	020UB@aproNOG,05MNU@bactNOG,0ZXAJ@NOG,17GK1@proNOG	NA|NA|NA
Contig_1478_3	396588.Tgr7_2112	1.3e-14	84.7	WBPO	GO:0000271,GO:0005575,GO:0005975,GO:0005976,GO:0008150,GO:0008152,GO:0009058,GO:0009059,GO:0016020,GO:0016051,GO:0043170,GO:0044238,GO:0044723,GO:0071704,GO:1901576	K00066,K02472,K02474,K13015	UACMAMO	bactNOG[38]	07QQG@bactNOG,0QJ86@gproNOG,16QYF@proNOG,COG0677@NOG	NA|NA|NA	M	Dehydrogenase
Contig_1486_1	438753.AZC_3589	7.1e-10	69.3	NRDD		K00525,K00527		bactNOG[38]	024XN@aproNOG,07UBA@bactNOG,0YDI3@NOG,17MYE@proNOG	NA|NA|NA	F	reductase
Contig_1487_1	243233.MCA1513	8.6e-40	169.1					bactNOG[38]	08QTB@bactNOG,0ZX6Q@NOG,1754E@proNOG	NA|NA|NA
Contig_1491_2	632335.Calkr_2140	1.8e-11	75.5	BAS0880		K02314		NOG[107]	COG0305@NOG	NA|NA|NA	L	Replicative dna helicase
Contig_1495_1	443218.AS9A_4530	1.4e-07	61.6	SSB	GO:0003674,GO:0003676,GO:0003677,GO:0003697,GO:0005488,GO:0005575,GO:0005576,GO:0005623,GO:0005886,GO:0006461,GO:0006950,GO:0006974,GO:0008150,GO:0009636,GO:0009987,GO:0016020,GO:0016043,GO:0022607,GO:0033554,GO:0042221,GO:0043566,GO:0043933,GO:0044085,GO:0044464,GO:0044699,GO:0044763,GO:0046677,GO:0050896,GO:0051259,GO:0051260,GO:0051262,GO:0051289,GO:0051716,GO:0065003,GO:0070271,GO:0071822,GO:…	K03111		bactNOG[38]	00IHJ@actNOG,07YH6@bactNOG,COG0629@NOG	NA|NA|NA	L	single-stranded DNA-binding protein
Contig_1502_2	269482.Bcep1808_3220	7.4e-34	148.3					bactNOG[38]	0710M@bactNOG,0YYPV@NOG,185DE@proNOG	NA|NA|NA	S	Protein of unknown function (DUF3154)
Contig_1502_5	443152.MDG893_20669	3.2e-22	109.8			K01185		bactNOG[38]	08VH1@bactNOG,0QUID@gproNOG,11JK8@NOG,17KEW@proNOG	NA|NA|NA	S	lysozyme
Contig_1506_1	1041826.FCOL_05430	7.5e-12	76.3	BTUS_1671	GO:0005575,GO:0005622,GO:0005623,GO:0005737,GO:0044424,GO:0044464	K03733,K04763		bactNOG[38]	05C13@bactNOG,COG4974@NOG	NA|NA|NA	L	Site-specific tyrosine recombinase, which acts by catalyzing the cutting and rejoining of the recombining DNA molecules. The XerC-XerD complex is essential to convert dimers of the bacterial chromosome into monomers to permit their segregation at cell division. It also contributes to the segregational stability of plasmids (By similarity)
Contig_1507_1	585506.HMPREF0877_0868	6.1e-09	65.5	BL00759		K06909		bactNOG[38]	04YWP@bacNOG,05IG6@bactNOG,0NE3Z@firmNOG,COG1783@NOG	NA|NA|NA	S	terminase, large subunit
Contig_1511_2	478749.BRYFOR_07512	6.2e-22	110.2					bactNOG[38]	05C0D@bactNOG,0EQ45@cloNOG,0NEBD@firmNOG,COG0553@NOG	NA|NA|NA	L	snf2 family
Contig_1513_2	312309.VF_2017	1.1e-39	167.9					bactNOG[38]	06FC3@bactNOG,1238Y@NOG	NA|NA|NA
Contig_1515_1	272630.MexAM1_META1p3990	2.4e-35	154.1					bactNOG[38]	07XNI@bactNOG,0ZHID@NOG,1755V@proNOG	NA|NA|NA
Contig_1527_3	375286.mma_2696	5.3e-09	66.2	BL03493	GO:0005575,GO:0005623,GO:0005886,GO:0016020,GO:0044464,GO:0071944	K06919		bactNOG[38]	05DKS@bactNOG,0BBD2@bproNOG,16QQ1@proNOG,COG0358@NOG,COG3378@NOG	NA|NA|NA	L	phage plasmid
Contig_1532_1	343509.SG1190	5.8e-23	113.6					bactNOG[38]	08KM8@bactNOG,0R1EU@gproNOG,103MM@NOG,16S13@proNOG	NA|NA|NA
Contig_1534_1	311402.Avi_1814	7.3e-70	269.2					bactNOG[38]	01VSE@aproNOG,08QTB@bactNOG,0ZX6Q@NOG,1754E@proNOG	NA|NA|NA
Contig_1535_2	411464.DESPIG_01394	8.2e-17	92					bactNOG[38]	064UG@bactNOG,0GCKJ@delNOG,0HDIX@dproNOG,0ZGC3@NOG,1754Q@proNOG	NA|NA|NA	S	Inherit from proNOG: Terminase large subunit
Contig_1536_1	572265.HDEF_1700	1.5e-30	137.9	Y0187		K17733		bactNOG[38]	05P04@bactNOG,0QTP1@gproNOG,11X80@NOG,17HHN@proNOG	NA|NA|NA	S	Inherit from proNOG: Endolysin
Contig_1544_1	639283.Snov_0004	3.5e-15	87	HINDIIIM		K00571		bactNOG[38]	0259N@aproNOG,07YVC@bactNOG,11IE7@NOG,179S8@proNOG	NA|NA|NA	L	DNA methylase
Contig_1545_1	397945.Aave_2383	2.4e-07	61.6	HDEN_0178				bactNOG[38]	08C66@bactNOG,0BB2V@bproNOG,0XSV1@NOG,16TJB@proNOG	NA|NA|NA	L	Inherit from COG: antirestriction protein
Contig_1548_1	445932.Emin_0969	6.3e-22	109.8			K00571		bactNOG[38]	07TMH@bactNOG,COG0863@NOG	NA|NA|NA	L	DNA methylase n-4 n-6 domain protein
Contig_1557_1	137722.AZL_025410	3.3e-13	81.3					bactNOG[38]	01YE0@aproNOG,08KM8@bactNOG,103MM@NOG,16S13@proNOG	NA|NA|NA
Contig_1561_2	500637.PROVRUST_06745	5.3e-08	62.4					bactNOG[38]	062QV@bactNOG,0QWVK@gproNOG,12BAZ@NOG,17QCF@proNOG	NA|NA|NA
Contig_1569_2	375286.mma_2228	4.1e-25	120.6					bactNOG[38]	063WI@bactNOG,0BHEI@bproNOG,1255B@NOG,17MFJ@proNOG	NA|NA|NA
Contig_1577_2	394503.Ccel_3060	8e-92	342.4	OCAR_5556				bactNOG[38]	06UWM@bactNOG,0NTB5@firmNOG,0YK1B@NOG	NA|NA|NA	L	Domain protein
Contig_1580_2	499229.TepRe1_1027	1.7e-18	97.8	LGAS_0582				bactNOG[38]	08WCK@bactNOG,0EVGC@cloNOG,0P571@firmNOG,11KYA@NOG	NA|NA|NA	S	Erf family
Contig_1583_1	137722.AZL_025440	6.7e-22	108.6	CKC_00925				bactNOG[38]	02A5N@aproNOG,08PDX@bactNOG,0XT14@NOG,176VG@proNOG	NA|NA|NA
Contig_1584_1	1003195.SCAT_3856	1.2e-08	65.5	CFR9IM		K00571,K00590		bactNOG[38]	00D1P@actNOG,07U79@bactNOG,COG0863@NOG	NA|NA|NA	L	DNA methylase N-4 N-6
Contig_1588_1	1117943.SFHH103_00146	9.8e-15	85.9					bactNOG[38]	0234T@aproNOG,061CP@bactNOG,129QN@NOG,17K53@proNOG	NA|NA|NA
Contig_1589_2	160492.XF1575	4.2e-09	66.2			K09960		bactNOG[38]	090AG@bactNOG,0QXVM@gproNOG,173WG@proNOG,COG3566@NOG	NA|NA|NA	S	Uncharacterized protein conserved in bacteria (DUF2213)
Contig_1596_2	331113.SNE_A19050	4e-17	94					bactNOG[38]	069M4@bactNOG,0XWZ7@NOG	NA|NA|NA
Contig_1599_1	755732.Fluta_2278	1.3e-121	441.4	GROL	GO:0000003,GO:0000166,GO:0001666,GO:0001882,GO:0001883,GO:0003674,GO:0003824,GO:0005488,GO:0005515,GO:0005524,GO:0005575,GO:0005618,GO:0005622,GO:0005623,GO:0005737,GO:0005829,GO:0005886,GO:0006139,GO:0006152,GO:0006163,GO:0006195,GO:0006200,GO:0006457,GO:0006725,GO:0006753,GO:0006793,GO:0006796,GO:0006807,GO:0006950,GO:0008150,GO:0008152,GO:0009056,GO:0009116,GO:0009117,GO:0009119,GO:0009123,GO:…	K04077		bactNOG[38]	05CJ9@bactNOG,099X8@bctoNOG,0P875@flaNOG,COG0459@NOG	NA|NA|NA	O	Prevents misfolding and promotes the refolding and proper assembly of unfolded polypeptides generated under stress conditions (By similarity)
Contig_1604_2	444158.MmarC6_0019	2.6e-36	157.9	ZIM		K00571,K00590		arNOG[11]	0KS58@eurNOG,0WR5R@methNOG,COG0863@NOG,arCOG00115@arNOG	NA|NA|NA	L	DNA methylase N-4 N-6 domain protein
Contig_1616_1	397945.Aave_2372	7.3e-27	126.7					bactNOG[38]	06FY6@bactNOG,0Y5Q8@NOG	NA|NA|NA
Contig_1622_1	320771.Cflav_PD6374	4.5e-11	73.6					bactNOG[38]	063BB@bactNOG,0YHYE@NOG	NA|NA|NA
Contig_1626_1	478749.BRYFOR_07512	2.8e-31	141.4					bactNOG[38]	05C0D@bactNOG,0EQ45@cloNOG,0NEBD@firmNOG,COG0553@NOG	NA|NA|NA	L	snf2 family
Contig_1627_2	279238.Saro_3008	1.5e-15	87.8	RUSA		K01160		bactNOG[38]	022TJ@aproNOG,05QBX@bactNOG,17HBQ@proNOG,COG4570@NOG	NA|NA|NA	L	endodeoxyribonuclease RusA
Contig_1630_1	316067.Geob_2923	3e-25	121.3	LSPL	GO:0000271,GO:0003674,GO:0003824,GO:0005975,GO:0005976,GO:0006629,GO:0008150,GO:0008152,GO:0008610,GO:0008653,GO:0009058,GO:0009059,GO:0009103,GO:0009987,GO:0016051,GO:0016853,GO:0016854,GO:0016857,GO:0033692,GO:0034637,GO:0034645,GO:0043170,GO:0044237,GO:0044238,GO:0044249,GO:0044255,GO:0044260,GO:0044262,GO:0044264,GO:0044710,GO:0044723,GO:0050379,GO:0071704,GO:1901135,GO:1901137,GO:1901576	K01710,K08679		bactNOG[38]	05C1B@bactNOG,0GAXG@delNOG,0HC8M@dproNOG,16RRS@proNOG,COG1088@NOG	NA|NA|NA	M	NAD-dependent epimerase dehydratase
Contig_1640_1	270374.MELB17_09208	8.9e-38	162.9					bactNOG[38]	088XW@bactNOG,17Z4Z@proNOG,COG0553@NOG	NA|NA|NA	L	helicase
Contig_1643_2	439235.Dalk_3982	2.9e-19	99.8					bactNOG[38]	05MZH@bactNOG,0GIX1@delNOG,0HJH2@dproNOG,11VYX@NOG,17GTY@proNOG	NA|NA|NA	S	Protein of unknown function (DUF3154)
Contig_1665_1	556268.OFAG_00606	2.2e-08	64.3					bactNOG[38]	05KW2@bactNOG,11TNQ@NOG	NA|NA|NA	S	GlcNAc-PI de-N-acetylase
Contig_1674_1	985867.COdytL_010100001080	6.5e-09	67					bactNOG[38]	029D7@aproNOG,060HB@bactNOG,129CZ@NOG,17VNP@proNOG	NA|NA|NA
Contig_1681_3	641491.DND132_2376	9.1e-14	82.4					bactNOG[38]	08MGJ@bactNOG,0ZKS3@NOG,175ER@proNOG	NA|NA|NA	S	head-tail connector protein
Contig_1682_1	156889.Mmc1_1716	4.7e-59	233.4					bactNOG[38]	08R3T@bactNOG,11FEB@NOG,177QG@proNOG	NA|NA|NA
Contig_1685_1	477974.Daud_1050	7e-32	143.3	DNAE	GO:0003674,GO:0003824,GO:0003887,GO:0005575,GO:0005618,GO:0005622,GO:0005623,GO:0005737,GO:0005886,GO:0006139,GO:0006259,GO:0006260,GO:0006725,GO:0006807,GO:0008150,GO:0008152,GO:0009058,GO:0009059,GO:0009360,GO:0009987,GO:0016020,GO:0016740,GO:0016772,GO:0016779,GO:0030312,GO:0032991,GO:0034061,GO:0034641,GO:0034645,GO:0040007,GO:0042575,GO:0043170,GO:0043234,GO:0044237,GO:0044238,GO:0044249,GO:…	K02337,K14162		bactNOG[38]	05C0B@bactNOG,0ENTN@cloNOG,0NDIW@firmNOG,COG0587@NOG	NA|NA|NA	L	DNA polymerase iii
Contig_1693_1	1085623.GNIT_1814	2.2e-17	94.4					bactNOG[38]	06FTZ@bactNOG,0XVPY@NOG,17YWP@proNOG	NA|NA|NA
Contig_1695_2	742159.HMPREF0004_2589	9.1e-08	62.4					bactNOG[38]	06TQ9@bactNOG,0YKSG@NOG,180QG@proNOG	NA|NA|NA
Contig_1699_1	167542.P9515_13001	3.4e-77	293.5	GMD		K01711		NOG[107]	COG1089@NOG	NA|NA|NA	M	GDP-mannose 4,6-dehydratase
Contig_1701_1	244592.SADFL11_5087	8.9e-28	129					bactNOG[38]	08P2Q@bactNOG,0Z6Z8@NOG,177FQ@proNOG	NA|NA|NA	S	Bacteriophage head to tail connecting protein
Contig_1704_3	743720.Psefu_1782	3.3e-29	132.9	NRDA	GO:0003674,GO:0003824,GO:0004748,GO:0006139,GO:0006725,GO:0006753,GO:0006793,GO:0006796,GO:0006807,GO:0008150,GO:0008152,GO:0009058,GO:0009117,GO:0009165,GO:0009262,GO:0009263,GO:0009265,GO:0009394,GO:0009987,GO:0016491,GO:0016725,GO:0016728,GO:0018130,GO:0019438,GO:0019637,GO:0019692,GO:0034641,GO:0034654,GO:0044237,GO:0044238,GO:0044249,GO:0044271,GO:0044281,GO:0044710,GO:0046385,GO:0046483,GO:…	K00525	RNDR1,RNDR2,RNDR3,RNDR4	bactNOG[38]	05BZH@bactNOG,0QHQG@gproNOG,16PBB@proNOG,COG0209@NOG	NA|NA|NA	F	Provides the precursors necessary for DNA synthesis. Catalyzes the biosynthesis of deoxyribonucleotides from the corresponding ribonucleotides (By similarity)
Contig_1707_1	244592.SADFL11_3022	1.5e-31	142.1					bactNOG[38]	01VBD@aproNOG,08KNP@bactNOG,176BV@proNOG,COG0749@NOG	NA|NA|NA	L	DNA Polymerase
Contig_1708_1	3055.EDO96677	6.1e-36	156		GO:0003674,GO:0003824,GO:0004748,GO:0006139,GO:0006725,GO:0006753,GO:0006793,GO:0006796,GO:0006807,GO:0008150,GO:0008152,GO:0009058,GO:0009141,GO:0009142,GO:0009987,GO:0016491,GO:0016725,GO:0016728,GO:0018130,GO:0019438,GO:0019637,GO:0034641,GO:0034654,GO:0044237,GO:0044238,GO:0044249,GO:0044271,GO:0044281,GO:0044710,GO:0046483,GO:0055086,GO:0055114,GO:0071704,GO:0090407,GO:1901293,GO:1901360,GO:…			euNOG[57]	0IQ82@euNOG,COG1372@NOG	NA|NA|NA	L	Inherit from COG: Provides the precursors necessary for DNA synthesis. Catalyzes the biosynthesis of deoxyribonucleotides from the corresponding ribonucleotides (By similarity)
Contig_1708_2	3055.EDO96677	2.6e-25	120.2		GO:0003674,GO:0003824,GO:0004748,GO:0006139,GO:0006725,GO:0006753,GO:0006793,GO:0006796,GO:0006807,GO:0008150,GO:0008152,GO:0009058,GO:0009141,GO:0009142,GO:0009987,GO:0016491,GO:0016725,GO:0016728,GO:0018130,GO:0019438,GO:0019637,GO:0034641,GO:0034654,GO:0044237,GO:0044238,GO:0044249,GO:0044271,GO:0044281,GO:0044710,GO:0046483,GO:0055086,GO:0055114,GO:0071704,GO:0090407,GO:1901293,GO:1901360,GO:…			euNOG[57]	0IQ82@euNOG,COG1372@NOG	NA|NA|NA	L	Inherit from COG: Provides the precursors necessary for DNA synthesis. Catalyzes the biosynthesis of deoxyribonucleotides from the corresponding ribonucleotides (By similarity)
Contig_1715_1	749222.Nitsa_1157	6.6e-12	75.5					bactNOG[38]	064YU@bactNOG,0GQ6N@delNOG,125H9@NOG,17MM8@proNOG	NA|NA|NA	S	Protein of unknown function (DUF3154)
Contig_1716_2	656024.FsymDg_2972	1.9e-29	134.4					bactNOG[38]	00WYR@actNOG,05IIA@bactNOG,11SFU@NOG	NA|NA|NA
Contig_1726_2	392499.Swit_2174	5.3e-12	77					bactNOG[38]	02CC6@aproNOG,06IFJ@bactNOG,0Y44F@NOG,17TFE@proNOG	NA|NA|NA
Contig_1729_2	469610.HMPREF0189_01117	1.1e-43	182.2					bactNOG[38]	08N28@bactNOG,0BDV8@bproNOG,10YAQ@NOG,1772F@proNOG	NA|NA|NA
Contig_1743_2	864563.HMPREF9166_0095	3.1e-22	110.9					bactNOG[38]	07QRM@bactNOG,0P2FJ@firmNOG,0X29G@negNOG,COG0553@NOG	NA|NA|NA	K, L	domain protein
Contig_1759_1	438753.AZC_3597	3.2e-12	77.4					bactNOG[38]	01VBD@aproNOG,08KNP@bactNOG,176BV@proNOG,COG0749@NOG	NA|NA|NA	L	DNA Polymerase
Contig_1774_2	537021.CLIBASIA_05510	8.1e-20	102.8					bactNOG[38]	07QRM@bactNOG,16VCV@proNOG,COG0553@NOG	NA|NA|NA	L	SNF2 family N-terminal domain
Contig_1781_2	626523.GCWU000342_01108	7.4e-14	82.4	DUT	GO:0003674,GO:0003824,GO:0004170,GO:0005575,GO:0005622,GO:0005623,GO:0005737,GO:0005829,GO:0006139,GO:0006725,GO:0006753,GO:0006793,GO:0006796,GO:0006807,GO:0008150,GO:0008152,GO:0009117,GO:0009262,GO:0009394,GO:0009987,GO:0016462,GO:0016787,GO:0016817,GO:0016818,GO:0019637,GO:0019692,GO:0034641,GO:0044237,GO:0044238,GO:0044281,GO:0044424,GO:0044444,GO:0044464,GO:0044710,GO:0046483,GO:0047429,GO:…	K01520	DUTPDP	bactNOG[38]	08Z1K@bactNOG,0EUJY@cloNOG,0NJVX@firmNOG,COG0756@NOG	NA|NA|NA	F	This enzyme is involved in nucleotide metabolism it produces dUMP, the immediate precursor of thymidine nucleotides and it decreases the intracellular concentration of dUTP so that uracil cannot be incorporated into DNA (By similarity)
Contig_1782_1	911045.PSE_0855	4.8e-17	93.6					bactNOG[38]	02915@aproNOG,06Z7Z@bactNOG,128R9@NOG,1856Y@proNOG	NA|NA|NA
Contig_1787_1	760568.Desku_0762	3.7e-20	103.6	SCLAV_2513		K00571,K07319		bactNOG[38]	07WQK@bactNOG,0EY0F@cloNOG,0NS5D@firmNOG,COG0863@NOG	NA|NA|NA	L	DNA methylase
Contig_1795_3	983544.Lacal_1640	1.5e-16	90.9			K01174		bactNOG[38]	0603Q@bactNOG,128V1@NOG	NA|NA|NA	S	Staphylococcal nuclease homologue
Contig_1801_2	435590.BVU_3918	9.2e-26	122.1			K17680		bactNOG[38]	08VD0@bactNOG,0ZVWQ@NOG	NA|NA|NA	L	DNA primase helicase
Contig_1810_1	322710.Avin_51250	1.2e-10	72.4		GO:0003674,GO:0003824,GO:0005488,GO:0005509,GO:0005575,GO:0005576,GO:0005615,GO:0008150,GO:0008152,GO:0016853,GO:0016854,GO:0043167,GO:0043169,GO:0044421,GO:0046872	K12549		bactNOG[38]	05DDI@bactNOG,0QNNW@gproNOG,16QU3@proNOG,COG2931@NOG	NA|NA|NA	Q	hemolysin-type calcium binding
Contig_1813_1	420246.GTNG_2829	8.9e-19	99.4	ERUM3880				bactNOG[38]	04RPK@bacNOG,06WJS@bactNOG,0NG7Z@firmNOG,COG5362@NOG,COG5410@NOG	NA|NA|NA	S	Terminase-like family
Contig_1825_2	400682.PAC_15711877	1.3e-12	79					opiNOG[43]	0J246@euNOG,11Y2D@NOG,148UD@opiNOG	NA|NA|NA	S	Inherit from NOG: mucin 20, cell surface associated
Contig_1832_2	357244.OTBS_1771	7.7e-20	102.1					bactNOG[38]	0230A@aproNOG,08RRT@bactNOG,11GB6@NOG,178CS@proNOG	NA|NA|NA
Contig_1839_1	272630.MexAM1_META1p3990	2.4e-30	137.9					bactNOG[38]	07XNI@bactNOG,0ZHID@NOG,1755V@proNOG	NA|NA|NA
Contig_1841_1	272568.GDI_3669	3.2e-44	184.1					bactNOG[38]	027DW@aproNOG,08PND@bactNOG,118M1@NOG,17EWD@proNOG	NA|NA|NA	S	Terminase-like family
Contig_1843_1	718255.RO1_40380	1.3e-17	94.4					bactNOG[38]	07R04@bactNOG,0NTJ0@firmNOG,0ZB17@NOG	NA|NA|NA
Contig_1846_1	221360.RS9917_12950	2.1e-17	94					bactNOG[38]	08QTB@bactNOG,0FQM6@cyaNOG,0ZX6Q@NOG	NA|NA|NA
Contig_1846_2	243233.MCA1512	1.8e-16	90.5	BMUL_2369		K12600		bactNOG[38]	05RQ9@bactNOG,0QSJE@gproNOG,16USD@proNOG,COG0457@NOG	NA|NA|NA	S	TPR domain protein
Contig_1847_1	658187.LDG_6143	2.3e-26	124.8			K06919		bactNOG[38]	05DGZ@bactNOG,0QK6I@gproNOG,0XPXX@NOG,16R21@proNOG	NA|NA|NA
Contig_1850_2	709991.Odosp_0822	4.5e-29	132.5					bactNOG[38]	059EK@bacteNOG,06E0C@bactNOG,09KNE@bctoNOG,0XXJ2@NOG	NA|NA|NA
Contig_1858_1	204669.Acid345_3159	1e-29	135.6					bactNOG[38]	005FQ@aciNOG,06DY2@bactNOG,0Y37T@NOG	NA|NA|NA
Contig_1865_2	644968.DFW101_3116	1e-07	61.6					bactNOG[38]	05IAU@bactNOG,0GKFV@delNOG,0HKMS@dproNOG,11NYA@NOG,17DCP@proNOG	NA|NA|NA
Contig_1874_2	404589.Anae109_2286	3.2e-19	100.1					bactNOG[38]	05NAZ@bactNOG,0GG2G@delNOG,0HH45@dproNOG,17H2V@proNOG,COG0662@NOG	NA|NA|NA	G	Cupin domain protein
Contig_1875_1	408672.NBCG_04500	3.5e-23	113.6			K00526		bactNOG[38]	07TF0@bactNOG,COG0208@NOG	NA|NA|NA	F	reductase
Contig_1881_1	316067.Geob_1453	6.2e-13	80.1					bactNOG[38]	0753K@bactNOG,0ZPMC@NOG	NA|NA|NA
Contig_1885_1	530564.Psta_0658	7e-38	162.5					bactNOG[38]	07XNW@bactNOG,0ZZ2A@NOG,1570T@plaNOG	NA|NA|NA	S	Terminase-like family
Contig_1894_2	228908.NEQ372	4.5e-08	62.8	UDG1		K02334		arNOG[11]	COG1573@NOG,arCOG00905@arNOG	NA|NA|NA	L	uracil-DNA glycosylase
Contig_1905_2	411477.PARMER_03717	2.2e-15	87	CLPP	GO:0005575,GO:0005622,GO:0005623,GO:0005737,GO:0005829,GO:0005886,GO:0016020,GO:0044424,GO:0044444,GO:0044464,GO:0071944	K01358		bactNOG[38]	05562@bacteNOG,05CCQ@bactNOG,09AWI@bctoNOG,COG0740@NOG	NA|NA|NA	O	Cleaves peptides in various proteins in a process that requires ATP hydrolysis. Has a chymotrypsin-like activity. Plays a major role in the degradation of misfolded proteins (By similarity)
Contig_1912_1	765952.PUV_13760	1.4e-18	98.6					bactNOG[38]	08WJE@bactNOG,11G83@NOG	NA|NA|NA	M	Glycosyl transferase, family 11
Contig_1922_1	945681.APO_2008	1.3e-20	104.8	ERUM3880				bactNOG[38]	01TCN@aproNOG,06WJS@bactNOG,174HG@proNOG,COG5362@NOG,COG5410@NOG	NA|NA|NA	S	phage protein
Contig_1923_1	439235.Dalk_3968	6.7e-45	185.7					bactNOG[38]	064UG@bactNOG,0GCKJ@delNOG,0HDIX@dproNOG,0ZGC3@NOG,1754Q@proNOG	NA|NA|NA	S	Inherit from proNOG: Terminase large subunit
Contig_1929_1	351016.RAZWK3B_20496	7.7e-16	88.6	SLEB		K01449		bactNOG[38]	01YQT@aproNOG,05F0V@bactNOG,16YVE@proNOG,COG3773@NOG	NA|NA|NA	M	Cell wall hydrolase
Contig_1931_3	652103.Rpdx1_2978	7.2e-11	72.4					bactNOG[38]	01VBD@aproNOG,08KNP@bactNOG,176BV@proNOG,COG0749@NOG	NA|NA|NA	L	DNA Polymerase
Contig_1943_1	316274.Haur_0657	5.3e-17	93.2	SCLAV_2148				bactNOG[38]	05CDS@bactNOG,0XNX0@NOG	NA|NA|NA
Contig_1944_1	572546.Arcpr_1511	2.8e-17	94					arNOG[11]	0KSED@eurNOG,COG1444@NOG,arCOG01951@arNOG	NA|NA|NA	S	Phage Terminase
Contig_1953_1	557598.LHK_01554	4.5e-10	70.1					bactNOG[38]	08N28@bactNOG,0BDV8@bproNOG,10YAQ@NOG,1772F@proNOG	NA|NA|NA
Contig_1962_2	137722.AZL_025410	2e-09	67.8					bactNOG[38]	01YE0@aproNOG,08KM8@bactNOG,103MM@NOG,16S13@proNOG	NA|NA|NA
Contig_1967_1	156889.Mmc1_1716	6.3e-29	132.1					bactNOG[38]	08R3T@bactNOG,11FEB@NOG,177QG@proNOG	NA|NA|NA
Contig_1971_2	717608.CLS_10130	6.5e-15	85.9	DNAB	GO:0000166,GO:0000228,GO:0001882,GO:0001883,GO:0003674,GO:0003678,GO:0003824,GO:0004386,GO:0005488,GO:0005524,GO:0005575,GO:0005618,GO:0005622,GO:0005623,GO:0005634,GO:0005657,GO:0005658,GO:0005694,GO:0005737,GO:0005829,GO:0006139,GO:0006152,GO:0006163,GO:0006195,GO:0006200,GO:0006259,GO:0006260,GO:0006261,GO:0006268,GO:0006270,GO:0006271,GO:0006725,GO:0006753,GO:0006793,GO:0006796,GO:0006807,GO:…	K02314		bactNOG[38]	05CDU@bactNOG,0ENWX@cloNOG,0ND9M@firmNOG,COG0305@NOG	NA|NA|NA	L	replicative DNA helicase
Contig_1975_1	882884.SARI_02639	1.7e-20	105.1					bactNOG[38]	06RDM@bactNOG,0R1WH@gproNOG,0YICK@NOG,17ZFU@proNOG	NA|NA|NA
Contig_1981_1	526222.Desal_1441	1.3e-23	114.8					bactNOG[38]	08KM8@bactNOG,103MM@NOG,16S13@proNOG	NA|NA|NA
Contig_1982_1	1003200.AXXA_28010	1.3e-23	115.5					bactNOG[38]	08MGJ@bactNOG,0BEDY@bproNOG,0ZKS3@NOG,175ER@proNOG	NA|NA|NA	S	Bacteriophage head to tail connecting protein
Contig_1983_1	765952.PUV_25560	1.9e-28	131.3					bactNOG[38]	05XUB@bactNOG,0CYN1@chlaNOG,125H0@NOG	NA|NA|NA	M	Glycosyl transferases group 1
Contig_1984_1	187410.Y1030	4.7e-31	139.8	BB2214				bactNOG[38]	08KTB@bactNOG,0R1J7@gproNOG,0Y4VD@NOG,173BE@proNOG	NA|NA|NA	S	Terminase-like family
Contig_1993_2	324057.Pjdr2_1769	4.4e-09	67					bactNOG[38]	0501B@bacNOG,07XA4@bactNOG,0NK5A@firmNOG,11KBU@NOG	NA|NA|NA	S	domain protein
Contig_1994_1	706434.HMPREF9429_00529	1.3e-22	112.1					bactNOG[38]	08YF8@bactNOG,0NWXD@firmNOG,0X51V@negNOG,11KN5@NOG	NA|NA|NA
Contig_1995_2	414684.RC1_0057	5.6e-13	79					bactNOG[38]	023WH@aproNOG,06AV1@bactNOG,0Y106@NOG,17TKA@proNOG	NA|NA|NA
Contig_2006_1	66692.ABC2849	2.8e-49	200.3	DCM	GO:0003674,GO:0003824,GO:0006139,GO:0006259,GO:0006304,GO:0006725,GO:0006807,GO:0006950,GO:0006952,GO:0008150,GO:0008152,GO:0008168,GO:0009307,GO:0009987,GO:0016740,GO:0016741,GO:0032259,GO:0034641,GO:0043170,GO:0043412,GO:0044237,GO:0044238,GO:0044260,GO:0044355,GO:0046483,GO:0050896,GO:0071704,GO:0090304,GO:1901360	K00558		bactNOG[38]	04UBM@bacNOG,07RHI@bactNOG,0NEEQ@firmNOG,COG0270@NOG	NA|NA|NA	L	cytosine-specific methyltransferase
Contig_2016_1	246197.MXAN_1209	5.6e-25	119.8	OCAR_4807		K06919		bactNOG[38]	05H2V@bactNOG,0GJQR@delNOG,0HJXN@dproNOG,16TGP@proNOG,COG5545@NOG	NA|NA|NA	S	virulence-associated protein e
Contig_2021_1	717959.AL1_01590	3.5e-11	73.2					bactNOG[38]	05NZA@bactNOG,09I9M@bctoNOG,11X78@NOG	NA|NA|NA	S	VRR-NUC domain protein
Contig_2032_1	986075.CathTA2_2435	9.8e-28	128.6	RECT	GO:0000724,GO:0000725,GO:0000731,GO:0003674,GO:0003676,GO:0003677,GO:0003697,GO:0005488,GO:0005575,GO:0006139,GO:0006259,GO:0006281,GO:0006302,GO:0006310,GO:0006725,GO:0006807,GO:0006950,GO:0006974,GO:0008150,GO:0008152,GO:0009058,GO:0009059,GO:0009987,GO:0018130,GO:0019438,GO:0032392,GO:0032508,GO:0032991,GO:0032993,GO:0033554,GO:0034641,GO:0034645,GO:0034654,GO:0043150,GO:0043170,GO:0043566,GO:…	K07455		bactNOG[38]	04SZX@bacNOG,08PNI@bactNOG,0NH84@firmNOG,COG3723@NOG	NA|NA|NA	L	recombination and repair protein RecT
Contig_2033_1	266779.Meso_0224	9.4e-18	95.1					bactNOG[38]	02EEQ@aproNOG,08JHK@bactNOG,173AI@proNOG,COG5410@NOG	NA|NA|NA	S	Terminase-like family
Contig_2061_1	267608.RSc1692	9.7e-16	88.2	STF				bactNOG[38]	05ZX7@bactNOG,0BMTB@bproNOG,125K2@NOG,17M6X@proNOG	NA|NA|NA	S	Phage Tail Collar Domain
Contig_2061_2	216595.PFLU1175	2.3e-07	60.5	H				bactNOG[38]	0638C@bactNOG,0QMN0@gproNOG,1750B@proNOG,COG5301@NOG	NA|NA|NA	S	tail fiber protein
Contig_2074_1	41431.PCC8801_2594	2.1e-14	84.7					bactNOG[38]	05XUB@bactNOG,125H0@NOG	NA|NA|NA	M	Glycosyl transferases group 1
Contig_2078_1	504472.Slin_2305	5.9e-26	122.5	UVSE		K13281		bactNOG[38]	05E5J@bactNOG,COG4294@NOG	NA|NA|NA	L	UV damage endonuclease
Contig_2080_1	272630.MexAM1_META1p3978	1.8e-26	124.4	BGR_15860		K06919		bactNOG[38]	01WUP@aproNOG,08W1J@bactNOG,11KAY@NOG,17B23@proNOG	NA|NA|NA	S	virulence-associated protein E
Contig_2082_2	384765.SIAM614_27707	1.1e-33	148.3					bactNOG[38]	01VSE@aproNOG,08QTB@bactNOG,0ZX6Q@NOG,1754E@proNOG	NA|NA|NA
Contig_2101_1	684719.HIMB114_0691	1.8e-20	104.8	LPXD	GO:0003674,GO:0003824,GO:0005975,GO:0006629,GO:0006643,GO:0006644,GO:0006664,GO:0006793,GO:0006796,GO:0008150,GO:0008152,GO:0008610,GO:0008654,GO:0009058,GO:0009245,GO:0009247,GO:0009311,GO:0009312,GO:0009987,GO:0016051,GO:0016410,GO:0016740,GO:0016746,GO:0016747,GO:0019637,GO:0044237,GO:0044238,GO:0044249,GO:0044255,GO:0044710,GO:0044723,GO:0046467,GO:0046493,GO:0071704,GO:0090407,GO:1901135,GO:…	K02536	U23GAAT	bactNOG[38]	01RKR@aproNOG,05D7M@bactNOG,16Q34@proNOG,COG1044@NOG	NA|NA|NA	M	Catalyzes the N-acylation of UDP-3-O-acylglucosamine using 3-hydroxyacyl-ACP as the acyl donor. Is involved in the biosynthesis of lipid A, a phosphorylated glycolipid that anchors the lipopolysaccharide to the outer membrane of the cell (By similarity)
Contig_2117_1	402626.Rpic_2295	1e-21	109	HDEN_0164				bactNOG[38]	05RIB@bactNOG,120TS@NOG,17ISR@proNOG	NA|NA|NA	S	Phage stabilisation protein
Contig_2128_2	1026882.MAMP_01452	7.7e-08	62.4	POLA	GO:0003674,GO:0003676,GO:0003677,GO:0003824,GO:0003887,GO:0004518,GO:0004527,GO:0005488,GO:0005575,GO:0005618,GO:0005622,GO:0005623,GO:0005737,GO:0005886,GO:0006139,GO:0006259,GO:0006260,GO:0006261,GO:0006281,GO:0006725,GO:0006807,GO:0006950,GO:0006974,GO:0008150,GO:0008152,GO:0008408,GO:0008409,GO:0009058,GO:0009059,GO:0009987,GO:0016020,GO:0016740,GO:0016772,GO:0016779,GO:0016787,GO:0016788,GO:…	K02335,K03469,K06966		bactNOG[38]	05C2M@bactNOG,0QHY5@gproNOG,16Q2Q@proNOG,COG0258@NOG,COG0749@NOG	NA|NA|NA	L	Dna polymerase I
Contig_2133_1	536019.Mesop_3732	3.4e-22	110.5	OCAR_5556				bactNOG[38]	01RR3@aproNOG,06UWM@bactNOG,0YK1B@NOG,175BR@proNOG	NA|NA|NA	L	DNA methylase N-4 N-6 domain-containing protein
Contig_2135_1	360910.BAV0418	6.9e-52	209.1					bactNOG[38]	07XNW@bactNOG,0ZZ2A@NOG,1766W@proNOG	NA|NA|NA	S	Phage Terminase Large Subunit
Contig_2136_2	644968.DFW101_1266	9e-16	88.2					bactNOG[38]	05IAU@bactNOG,0GM35@delNOG,0HM96@dproNOG,11NYA@NOG,17DCP@proNOG	NA|NA|NA
Contig_2142_1	526225.Gobs_3579	1e-14	85.1	CDPW8_0162	GO:0005575,GO:0005622,GO:0005623,GO:0005694,GO:0019012,GO:0019015,GO:0019038,GO:0043226,GO:0043228,GO:0043229,GO:0043232,GO:0044422,GO:0044423,GO:0044424,GO:0044427,GO:0044446,GO:0044464			bactNOG[38]	00SRN@actNOG,05TP6@bactNOG,0YA26@NOG	NA|NA|NA	S	Major capsid protein
Contig_2145_1	661367.LLO_1625	2.6e-18	96.7	TNPR				bactNOG[38]	08C33@bactNOG,0QNJR@gproNOG,174WP@proNOG,COG1961@NOG	NA|NA|NA	L	Resolvase domain-containing protein
Contig_2147_1	429009.Adeg_1177	5e-23	113.2	PS609				bactNOG[38]	08XC1@bactNOG,0ETAD@cloNOG,0NJCV@firmNOG,11IQM@NOG	NA|NA|NA	L	Bifunctional DNA primase polymerase
Contig_2149_1	414684.RC1_2682	2.7e-36	156.4					bactNOG[38]	021R8@aproNOG,08U6I@bactNOG,11HC5@NOG,1791Y@proNOG	NA|NA|NA	V	Restriction endonuclease BglII
Contig_2149_2	391624.OIHEL45_04000	1.1e-10	71.2		GO:0003674,GO:0003824,GO:0006139,GO:0006259,GO:0006304,GO:0006305,GO:0006306,GO:0006725,GO:0006807,GO:0008150,GO:0008152,GO:0008168,GO:0008757,GO:0009007,GO:0009008,GO:0009987,GO:0010468,GO:0016740,GO:0016741,GO:0019222,GO:0032259,GO:0032775,GO:0034641,GO:0040029,GO:0043170,GO:0043412,GO:0043414,GO:0044237,GO:0044238,GO:0044260,GO:0044728,GO:0046483,GO:0050789,GO:0060255,GO:0065007,GO:0071704,GO:…			bactNOG[38]	01UI7@aproNOG,05E56@bactNOG,16RSG@proNOG,COG4725@NOG	NA|NA|NA	L	MT-A70 family
Contig_2155_2	266265.Bxe_A3055	1.2e-11	74.7					bactNOG[38]	06EA8@bactNOG,0BHBR@bproNOG,0Y6J2@NOG,17VG8@proNOG	NA|NA|NA
Contig_2156_1	718254.ENC_24250	9.9e-17	91.7					bactNOG[38]	08KM8@bactNOG,0R1EU@gproNOG,103MM@NOG,16S13@proNOG	NA|NA|NA
Contig_2160_2	643648.Slip_1827	2.1e-09	67.4					bactNOG[38]	07DR0@bactNOG,0ZHES@NOG	NA|NA|NA
Contig_2161_1	443152.MDG893_20669	1.4e-22	111.3			K01185		bactNOG[38]	08VH1@bactNOG,0QUID@gproNOG,11JK8@NOG,17KEW@proNOG	NA|NA|NA	S	lysozyme
Contig_2185_1	156889.Mmc1_2915	1.1e-19	102.1			K07505		bactNOG[38]	08PI9@bactNOG,111QD@NOG,1775B@proNOG	NA|NA|NA
Contig_2215_1	316274.Haur_0564	2.3e-08	63.5					bactNOG[38]	0886F@bactNOG,0YFMH@NOG	NA|NA|NA
Contig_2230_1	234621.RER_25090	1e-21	108.2					bactNOG[38]	05PXU@bactNOG,0ZVYG@NOG	NA|NA|NA	S	Terminase-like family
Contig_2243_1	568816.Acin_1836	2.2e-17	94					bactNOG[38]	07JYE@bactNOG,0NGN0@firmNOG,0X41X@negNOG,0Z5IJ@NOG	NA|NA|NA	S	Inherit from bactNOG: Terminase, large subunit
Contig_2268_1	349102.Rsph17025_2109	1.7e-29	134.8			K01447		bactNOG[38]	026KI@aproNOG,081XT@bactNOG,16YJU@proNOG,COG3023@NOG	NA|NA|NA	M	n-acetylmuramoyl-l-alanine amidase
Contig_2270_1	648757.Rvan_0320	3.6e-29	133.3					bactNOG[38]	0212R@aproNOG,05MU1@bactNOG,11VRV@NOG,17IMN@proNOG	NA|NA|NA
Contig_2271_6	195103.CPF_0938	1.4e-20	104.4	YQAJ				bactNOG[38]	08NF7@bactNOG,0ERWI@cloNOG,0NG1H@firmNOG,COG5377@NOG	NA|NA|NA	L	YqaJ viral recombinase family protein
Contig_2273_2	156889.Mmc1_1716	1.1e-33	148.7					bactNOG[38]	08R3T@bactNOG,11FEB@NOG,177QG@proNOG	NA|NA|NA
Contig_2276_1	983544.Lacal_1640	9.4e-12	75.5			K01174		bactNOG[38]	0603Q@bactNOG,128V1@NOG	NA|NA|NA	S	Staphylococcal nuclease homologue
Contig_2279_3	526226.Gbro_1519	2e-13	81.6			K07273		bactNOG[38]	00J8D@actNOG,08YA8@bactNOG,COG3757@NOG	NA|NA|NA	M	lysozyme
Contig_2280_2	526225.Gobs_2155	1.2e-10	71.2					bactNOG[38]	00NIC@actNOG,05N4S@bactNOG,11W74@NOG	NA|NA|NA	S	secreted protein
Contig_2301_1	121225.PHUM440690-PA	1.8e-29	134.8		GO:0003674,GO:0003824,GO:0004386,GO:0005575,GO:0005622,GO:0005623,GO:0005634,GO:0005694,GO:0005700,GO:0005705,GO:0008150,GO:0008152,GO:0016462,GO:0016787,GO:0016817,GO:0016818,GO:0017111,GO:0043226,GO:0043227,GO:0043228,GO:0043229,GO:0043231,GO:0043232,GO:0044422,GO:0044424,GO:0044427,GO:0044446,GO:0044464	K14440		artNOG[6]	035GF@artNOG,09VV8@biNOG,0SSPK@inNOG,0V6TY@meNOG,12QRK@opiNOG,COG0553@NOG,KOG1000@euNOG	NA|NA|NA	B	SWI SNF-related matrix-associated actin-dependent regulator of chromatin subfamily A-like protein
Contig_2301_2	400682.PAC_15726305	6.6e-21	105.9	ZRANB3	GO:0000003,GO:0000018,GO:0000228,GO:0000733,GO:0001501,GO:0001525,GO:0001568,GO:0001944,GO:0002376,GO:0002520,GO:0003674,GO:0003824,GO:0004386,GO:0004518,GO:0004519,GO:0004520,GO:0004536,GO:0005488,GO:0005515,GO:0005575,GO:0005622,GO:0005623,GO:0005634,GO:0005657,GO:0005694,GO:0005700,GO:0005705,GO:0006139,GO:0006152,GO:0006163,GO:0006195,GO:0006200,GO:0006259,GO:0006260,GO:0006261,GO:0006275,GO:…	K14440		meNOG[21]	0V6TY@meNOG,12QRK@opiNOG,COG0553@NOG,KOG1000@euNOG	NA|NA|NA	B	Swi SNF related matrix associated, actin dependent regulator of chromatin, subfamily a-like 1
Contig_2303_1	438753.AZC_0849	1.4e-07	62					bactNOG[38]	0254Y@aproNOG,06D5F@bactNOG,0Y2SX@NOG,17VUX@proNOG	NA|NA|NA
Contig_2304_3	420662.Mpe_A1850	9.9e-17	91.7					bactNOG[38]	064YU@bactNOG,0BHB7@bproNOG,125H9@NOG,17MM8@proNOG	NA|NA|NA	S	Protein of unknown function (DUF3154)
Contig_2305_2	530564.Psta_0587	1.5e-46	191					bactNOG[38]	08ZRY@bactNOG,0ZX9E@NOG	NA|NA|NA
Contig_2305_3	553220.CAMGR0001_2109	1.9e-19	101.3					bactNOG[38]	07JYE@bactNOG,0GITQ@delNOG,0I5EZ@eproNOG,0Z5IJ@NOG,17DJ0@proNOG	NA|NA|NA	S	Terminase-like family
Contig_2312_1	428125.CLOLEP_02162	4.1e-20	102.8	PHOH	GO:0005575,GO:0005622,GO:0005623,GO:0005737,GO:0005886,GO:0016020,GO:0044424,GO:0044464,GO:0071944	K06217		bactNOG[38]	05C9A@bactNOG,0ENQM@cloNOG,0NDD9@firmNOG,COG1702@NOG	NA|NA|NA	T	PhoH family
Contig_2313_2	318586.Pden_0372	3.2e-10	71.2	LASA	GO:0005575,GO:0005623,GO:0009279,GO:0016020,GO:0019867,GO:0030312,GO:0030313,GO:0031975,GO:0044462,GO:0044464,GO:0071944	K08642		NOG[107]	COG0739@NOG	NA|NA|NA	M	peptidase'
Contig_2316_3	930946.FfruK3_010100007955	6e-17	92.4					bactNOG[38]	04Y66@bacNOG,05STG@bactNOG,0NMZZ@firmNOG,12192@NOG	NA|NA|NA	S	Protein of unknown function (DUF1071)
Contig_2321_3	862719.AZOLI_2803	8.5e-38	162.5					bactNOG[38]	01ZE9@aproNOG,08MGJ@bactNOG,0ZKS3@NOG,175ER@proNOG	NA|NA|NA	S	Bacteriophage head to tail connecting protein
Contig_2325_2	445337.CBC_A1802	6.7e-14	82	LGAS_0604				bactNOG[38]	067RE@bactNOG,0F1XS@cloNOG,0NPAK@firmNOG,0XUCJ@NOG	NA|NA|NA	V	NUMOD4 motif
Contig_2326_1	335543.Sfum_3884	2.5e-13	80.1		GO:0003674,GO:0003824,GO:0006139,GO:0006259,GO:0006304,GO:0006305,GO:0006306,GO:0006725,GO:0006807,GO:0008150,GO:0008152,GO:0008168,GO:0008757,GO:0009007,GO:0009008,GO:0009987,GO:0010468,GO:0016740,GO:0016741,GO:0019222,GO:0032259,GO:0032775,GO:0034641,GO:0040029,GO:0043170,GO:0043412,GO:0043414,GO:0044237,GO:0044238,GO:0044260,GO:0044728,GO:0046483,GO:0050789,GO:0060255,GO:0065007,GO:0071704,GO:…			bactNOG[38]	05E56@bactNOG,0GDU8@delNOG,0HEN0@dproNOG,16RSG@proNOG,COG4725@NOG	NA|NA|NA	K, T	MT-A70 family
Contig_2327_1	243233.MCA2930	7.4e-13	78.6					bactNOG[38]	05SWB@bactNOG,0R3P6@gproNOG,1824C@proNOG,COG5301@NOG	NA|NA|NA	S	prophage MuMc02, head decoration protein
Contig_2329_2	243233.MCA2930	6.7e-10	70.1					bactNOG[38]	05SWB@bactNOG,0R3P6@gproNOG,1824C@proNOG,COG5301@NOG	NA|NA|NA	S	prophage MuMc02, head decoration protein
Contig_2331_1	438753.AZC_3597	8.5e-44	183					bactNOG[38]	01VBD@aproNOG,08KNP@bactNOG,176BV@proNOG,COG0749@NOG	NA|NA|NA	L	DNA Polymerase
Contig_2333_1	342108.amb4276	2e-21	108.6					bactNOG[38]	02BJ1@aproNOG,07HCR@bactNOG,0ZKVZ@NOG,16U9D@proNOG	NA|NA|NA	S	SPRY domain
Contig_2336_2	137722.AZL_024800	9.7e-13	79.3					bactNOG[38]	024Y2@aproNOG,05XMT@bactNOG,0YNA7@NOG,17QEH@proNOG	NA|NA|NA
Contig_2337_2	78245.Xaut_4477	6.2e-28	129.4					bactNOG[38]	0212C@aproNOG,05NAH@bactNOG,11WE1@NOG,17H2K@proNOG	NA|NA|NA
Contig_2342_1	479433.Caci_2854	1.5e-13	82.8					bactNOG[38]	0129K@actNOG,084J8@bactNOG,COG4695@NOG	NA|NA|NA	S	Phage portal protein
Contig_2343_2	391896.A1I_06910	1.2e-18	98.6					bactNOG[38]	02286@aproNOG,073A7@bactNOG,11GEC@NOG,17N6B@proNOG	NA|NA|NA	S	Inherit from proNOG: methyltransferase Fkbm family
Contig_2344_1	759914.BP951000_1477	3e-20	103.6	ELI_1299				bactNOG[38]	05E9P@bactNOG,1AQFV@spiNOG,COG4653@NOG	NA|NA|NA	S	Phage capsid family
Contig_2344_2	568816.Acin_1916	2e-17	95.1	ELI_1299				bactNOG[38]	05E9P@bactNOG,0NDY6@firmNOG,0X40V@negNOG,COG4653@NOG	NA|NA|NA	S	Phage major capsid protein, HK97 family
Contig_2347_1	279808.SH1779	8.4e-09	65.1					bactNOG[38]	04RI1@bacNOG,05C0D@bactNOG,0NEBD@firmNOG,COG0553@NOG	NA|NA|NA	L	SNF2 family
Contig_2347_2	478749.BRYFOR_07512	5.9e-19	100.1					bactNOG[38]	05C0D@bactNOG,0EQ45@cloNOG,0NEBD@firmNOG,COG0553@NOG	NA|NA|NA	L	snf2 family
Contig_2351_2	451757.AC7_2529	8.1e-15	85.5	DNAB		K02314		NOG[107]	COG0305@NOG	NA|NA|NA	L	Replicative dna helicase
Contig_2354_1	469618.FVAG_01292	1.5e-18	98.2					bactNOG[38]	05GA3@bactNOG,0QGS9@fusoNOG,0XQDU@NOG	NA|NA|NA	S	Protein of unknown function (DUF2800)
Contig_2354_3	575587.HMPREF0026_02626	2.3e-23	113.6					bactNOG[38]	08K45@bactNOG,0XYH3@NOG	NA|NA|NA	S	Phage plasmid-related protein TIGR03299
Contig_2356_3	862719.AZOLI_2585	3.8e-14	83.6					bactNOG[38]	07GHR@bactNOG,1002N@NOG,17W56@proNOG	NA|NA|NA
Contig_2366_2	882884.SARI_02660	3.1e-15	86.7					bactNOG[38]	06E2R@bactNOG,0R290@gproNOG,0Y3TZ@NOG,17RDK@proNOG	NA|NA|NA
Contig_2367_1	590409.Dd586_3777	1.9e-33	148.3	DMNB		K06223		bactNOG[38]	05ECZ@bactNOG,16S1X@proNOG,COG0338@NOG	NA|NA|NA	L	D12 class N6 adenine-specific DNA methyltransferase
Contig_2369_1	318586.Pden_3838	1.2e-55	221.5			K00571,K00590,K07319		bactNOG[38]	026GB@aproNOG,07U4T@bactNOG,173NQ@proNOG,COG0863@NOG	NA|NA|NA	L	methylase
Contig_2372_2	1116375.VEJY3_09790	3.1e-12	76.6					bactNOG[38]	05VMC@bactNOG,1267Z@NOG,1794N@proNOG	NA|NA|NA	S	peptidase M15A
Contig_2372_3	499229.TepRe1_1027	1.2e-14	85.1	LGAS_0582				bactNOG[38]	08WCK@bactNOG,0EVGC@cloNOG,0P571@firmNOG,11KYA@NOG	NA|NA|NA	S	Erf family
Contig_2375_1	314607.KB13_954	4.3e-19	99.8					bactNOG[38]	05VZZ@bactNOG,122KZ@NOG,17K8V@proNOG	NA|NA|NA
Contig_2376_2	1037409.BJ6T_36040	1.6e-24	117.9	STF				bactNOG[38]	021Y7@aproNOG,05ZX7@bactNOG,125K2@NOG,17P18@proNOG	NA|NA|NA	S	Inherit from proNOG: tail collar domain protein
Contig_2378_1	768066.HELO_2107	2.1e-09	68.2					bactNOG[38]	06BH5@bactNOG,0R1A2@gproNOG,125QP@NOG,17TZT@proNOG	NA|NA|NA
Contig_2378_2	500637.PROVRUST_06763	6.5e-16	89.4					bactNOG[38]	05S84@bactNOG,11ZXY@NOG	NA|NA|NA	S	Gp157 family
Contig_2384_2	908612.HMPREF9720_0190	1.2e-23	115.9					bactNOG[38]	05BE3@bacteNOG,07KIG@bactNOG,09QPE@bctoNOG,0ZGMU@NOG	NA|NA|NA	S	Phage portal protein
Contig_2386_1	342108.amb0792	7.4e-41	172.2			K01652		bactNOG[38]	025RA@aproNOG,05C7K@bactNOG,16PJS@proNOG,COG0028@NOG	NA|NA|NA	E	Acetolactate synthase, large subunit
Contig_2386_3	331113.SNE_A16670	1.9e-39	167.5	HS3.12		K01784		bactNOG[38]	05DGF@bactNOG,COG0451@NOG	NA|NA|NA	E	epimerase dehydratase
Contig_2387_2	557598.LHK_01554	1.4e-15	88.2					bactNOG[38]	08N28@bactNOG,0BDV8@bproNOG,10YAQ@NOG,1772F@proNOG	NA|NA|NA
Contig_2391_1	648757.Rvan_1474	3.2e-17	93.6			K19789		bactNOG[38]	01YRC@aproNOG,07U31@bactNOG,16V8D@proNOG,COG1061@NOG	NA|NA|NA	L	type III restriction protein res subunit
Contig_2392_2	488538.SAR116_0386	2.8e-59	233.8	THYX		K03465		bactNOG[38]	01R98@aproNOG,07R2U@bactNOG,16TCS@proNOG,COG1351@NOG	NA|NA|NA	F	Catalyzes the formation of dTMP and tetrahydrofolate from dUMP and methylenetetrahydrofolate (By similarity)
Contig_2393_2	742766.HMPREF9455_00554	1e-07	61.6					bactNOG[38]	05BHM@bacteNOG,08V9U@bactNOG,09F5P@bctoNOG,11JAN@NOG	NA|NA|NA
Contig_2396_1	575540.Isop_2452	1e-128	465.3					bactNOG[38]	07WMX@bactNOG,0ZW0A@NOG,155PF@plaNOG	NA|NA|NA	S	Phage terminase large subunit (GpA)
Contig_2397_1	225937.HP15_670	2.4e-51	207.6					bactNOG[38]	08KFK@bactNOG,0QR87@gproNOG,0ZVMD@NOG,16UM4@proNOG	NA|NA|NA	S	Phage capsid family
Contig_2398_4	563040.Saut_0423	9.2e-23	112.5	BMUL_5603				bactNOG[38]	05R55@bactNOG,0GBHY@delNOG,0I2MC@eproNOG,16RZG@proNOG,COG0714@NOG	NA|NA|NA	S	ATPase associated with various cellular activities, AAA_3
Contig_2409_2	438753.AZC_3597	1.1e-22	112.5					bactNOG[38]	01VBD@aproNOG,08KNP@bactNOG,176BV@proNOG,COG0749@NOG	NA|NA|NA	L	DNA Polymerase
Contig_2413_4	267747.PPA1594	2.5e-08	63.5					bactNOG[38]	00UBG@actNOG,07QRM@bactNOG,COG0553@NOG	NA|NA|NA	K, L	SNF2 family N-terminal domain
Contig_2415_1	292414.TM1040_1670	1.6e-12	79		GO:0005575,GO:0005622,GO:0005623,GO:0005694,GO:0019012,GO:0019015,GO:0019038,GO:0043226,GO:0043228,GO:0043229,GO:0043232,GO:0044422,GO:0044423,GO:0044424,GO:0044427,GO:0044446,GO:0044464			bactNOG[38]	01QAK@aproNOG,05EFC@bactNOG,16R63@proNOG,COG4695@NOG	NA|NA|NA	S	portal protein
Contig_2415_2	669262.COK_0831	1.5e-13	80.9	BMUR_1696		K06904		bactNOG[38]	05MAP@bactNOG,0QNDR@gproNOG,175JZ@proNOG,COG3740@NOG	NA|NA|NA	S	protease
Contig_2416_1	398720.MED217_15260	2e-15	87.4					bactNOG[38]	08V9U@bactNOG,09F5P@bctoNOG,0PABF@flaNOG,11JAN@NOG	NA|NA|NA
Contig_2416_2	398720.MED217_15260	8.6e-23	112.1					bactNOG[38]	08V9U@bactNOG,09F5P@bctoNOG,0PABF@flaNOG,11JAN@NOG	NA|NA|NA
Contig_2418_1	552398.HMPREF0866_01621	4.2e-62	243.4	DCM		K00571,K03497,K07319		bactNOG[38]	07RMW@bactNOG,0ENTV@cloNOG,0NDQP@firmNOG,COG0863@NOG	NA|NA|NA	L	DNA methylase N-4 N-6 domain protein
Contig_2419_1	658187.LDG_7434	5.9e-23	113.2	YAFZ				bactNOG[38]	06H6R@bactNOG,0QJSJ@gproNOG,0XPYV@NOG,16R3E@proNOG	NA|NA|NA	S	UPF0380 protein
Contig_2420_2	224911.bll5465	9.8e-52	208.4	GMD		K01711		bactNOG[38]	01QU1@aproNOG,05C0K@bactNOG,16PCF@proNOG,COG1089@NOG	NA|NA|NA	M	GDP-mannose 4,6-dehydratase
Contig_2427_1	522772.Dacet_2220	3.6e-21	107.1	ERUM3880				bactNOG[38]	06WJS@bactNOG,COG5362@NOG,COG5410@NOG	NA|NA|NA	S	phage protein
Contig_2431_1	682795.AciX8_1835	3.9e-07	60.5	YMFN				bactNOG[38]	00275@acidNOG,0069P@aciNOG,05CAR@bactNOG,COG4626@NOG	NA|NA|NA	S	Phage Terminase
Contig_2433_2	546268.NEISUBOT_05382	5.2e-11	72.8					bactNOG[38]	05IAU@bactNOG,0BAF2@bproNOG,11NYA@NOG,17DCP@proNOG	NA|NA|NA
Contig_2436_1	243233.MCA2930	6.4e-30	137.1					bactNOG[38]	05SWB@bactNOG,0R3P6@gproNOG,1824C@proNOG,COG5301@NOG	NA|NA|NA	S	prophage MuMc02, head decoration protein
Contig_2437_1	401526.TcarDRAFT_1283	5.5e-14	83.6	C17ORF64		K02314,K03655,K06217,K17680		NOG[107]	COG0553@NOG	NA|NA|NA	L	helicase
Contig_2440_1	281689.Dace_0631	2.2e-39	167.2			K08678,K08679,K12454		bactNOG[38]	08EMQ@bactNOG,1711B@proNOG,COG0451@NOG	NA|NA|NA	M	Nad-dependent epimerase dehydratase
Contig_2440_3	446462.Amir_3677	2e-11	74.7					bactNOG[38]	07D6S@bactNOG,0ZAJ2@NOG	NA|NA|NA
Contig_2452_2	467661.RKLH11_958	6.1e-46	188.7					bactNOG[38]	01U9H@aproNOG,05JMP@bactNOG,0Y6PC@NOG,175PZ@proNOG	NA|NA|NA
Contig_2453_2	521000.PROVRETT_05505	7.1e-74	282.7					bactNOG[38]	07JYE@bactNOG,0Z5IJ@NOG,17DJ0@proNOG	NA|NA|NA	S	Terminase, large subunit
Contig_2458_1	438753.AZC_3597	7.2e-45	186					bactNOG[38]	01VBD@aproNOG,08KNP@bactNOG,176BV@proNOG,COG0749@NOG	NA|NA|NA	L	DNA Polymerase
Contig_2458_2	488538.SAR116_0391	1.4e-12	77.8					bactNOG[38]	01VBD@aproNOG,08KNP@bactNOG,176BV@proNOG,COG0749@NOG	NA|NA|NA	L	DNA Polymerase
Contig_2459_1	652103.Rpdx1_2530	7.7e-25	119					bactNOG[38]	0234T@aproNOG,061CP@bactNOG,129QN@NOG,17K53@proNOG	NA|NA|NA
Contig_2466_2	163164.WD0263	1.6e-18	98.2	DCM		K00571,K03497		bactNOG[38]	01QZS@aproNOG,07RMW@bactNOG,16R46@proNOG,COG0863@NOG,COG1475@NOG	NA|NA|NA	L	DNA methylase
Contig_2467_3	360105.CCV52592_0062	1.7e-12	77.8	CKL_1904				bactNOG[38]	0683M@bactNOG,0XUQJ@NOG	NA|NA|NA	S	YopX protein
Contig_2472_3	342108.amb2720	4e-14	83.2					bactNOG[38]	028ME@aproNOG,05GA3@bactNOG,0XQDU@NOG,175Y6@proNOG	NA|NA|NA	S	Protein of unknown function (DUF2800)
Contig_2476_1	747365.Thena_0589	9.3e-42	176	MNAA	GO:0005575,GO:0005622,GO:0005623,GO:0005737,GO:0044424,GO:0044464	K01791,K02851	UAG2E,UAG2EMA	bactNOG[38]	05EAG@bactNOG,0ENWT@cloNOG,0NDQH@firmNOG,COG0381@NOG	NA|NA|NA	M	UDP-N-acetylglucosamine 2-epimerase
Contig_2477_3	697281.Mahau_0077	5.1e-13	79.3					bactNOG[38]	07JYE@bactNOG,0ERB8@cloNOG,0NGN0@firmNOG,0Z5IJ@NOG	NA|NA|NA	S	Inherit from bactNOG: Terminase, large subunit
Contig_2478_1	156889.Mmc1_1690	1.1e-24	118.6					bactNOG[38]	08MGZ@bactNOG,0ZQEY@NOG,175KQ@proNOG	NA|NA|NA	S	Terminase-like family
Contig_2479_1	457398.HMPREF0326_03019	6.6e-36	156.8					bactNOG[38]	07JYE@bactNOG,0GITQ@delNOG,0Z5IJ@NOG,17DJ0@proNOG	NA|NA|NA	S	Terminase-like family
Contig_2480_1	522772.Dacet_2220	2.4e-42	177.6	ERUM3880				bactNOG[38]	06WJS@bactNOG,COG5362@NOG,COG5410@NOG	NA|NA|NA	S	phage protein
Contig_2482_1	1064539.AZOBR_200069	4.1e-14	82.8					bactNOG[38]	01VJC@aproNOG,08R30@bactNOG,11F8K@NOG,176B6@proNOG	NA|NA|NA
Contig_2494_2	522772.Dacet_2220	3.5e-26	124	ERUM3880				bactNOG[38]	06WJS@bactNOG,COG5362@NOG,COG5410@NOG	NA|NA|NA	S	phage protein
Contig_2495_2	106370.Francci3_0746	5.8e-12	76.3	WHIB2	GO:0005575,GO:0005622,GO:0005623,GO:0005737,GO:0044424,GO:0044464	K18955		bactNOG[38]	00MSH@actNOG,05K51@bactNOG,11TPB@NOG	NA|NA|NA	K	Acts as a transcriptional regulator. Probably redox- responsive. The apo- but not holo-form probably binds DNA (By similarity)
Contig_2498_2	314275.MADE_1014625	8.4e-23	112.1					bactNOG[38]	08JHK@bactNOG,0RAZ9@gproNOG,173AI@proNOG,COG5410@NOG	NA|NA|NA	S	Terminase-like family
Contig_2515_2	613026.HRAG_01219	4.3e-09	66.6					bactNOG[38]	05VMC@bactNOG,0GDC8@delNOG,1267Z@NOG,1794N@proNOG	NA|NA|NA	S	peptidase M15A
Contig_2519_1	862719.AZOLI_2803	6e-41	173.3					bactNOG[38]	01ZE9@aproNOG,08MGJ@bactNOG,0ZKS3@NOG,175ER@proNOG	NA|NA|NA	S	Bacteriophage head to tail connecting protein
Contig_2522_1	349741.Amuc_2060	1.9e-52	211.5					bactNOG[38]	08MGJ@bactNOG,0ZKS3@NOG	NA|NA|NA	S	head-to-tail joining protein
Contig_2523_1	563192.HMPREF0179_01744	5.3e-37	160.2					bactNOG[38]	064UG@bactNOG,0GCKJ@delNOG,0HDIX@dproNOG,0ZGC3@NOG,1754Q@proNOG	NA|NA|NA	S	Inherit from proNOG: Terminase large subunit
Contig_2526_2	546275.FUSPEROL_02049	1.6e-21	108.6					bactNOG[38]	08TSY@bactNOG,11I5W@NOG	NA|NA|NA	S	phage protein
Contig_2527_1	469610.HMPREF0189_01104	2.1e-77	294.7					bactNOG[38]	07JYE@bactNOG,0BQIP@bproNOG,0Z5IJ@NOG,17DJ0@proNOG	NA|NA|NA	S	Inherit from proNOG: Terminase, large subunit
Contig_2528_2	445932.Emin_0969	1.1e-19	102.1			K00571		bactNOG[38]	07TMH@bactNOG,COG0863@NOG	NA|NA|NA	L	DNA methylase n-4 n-6 domain protein
Contig_2530_1	176299.Atu3854	1.4e-33	148.7	Y3088		K06919		bactNOG[38]	01WER@aproNOG,08K15@bactNOG,0XRI3@NOG,16SGX@proNOG	NA|NA|NA	S	Inherit from proNOG: regulatory prophage protein
Contig_2536_2	398578.Daci_1943	1.2e-35	155.6					bactNOG[38]	08R30@bactNOG,11F8K@NOG,176B6@proNOG	NA|NA|NA
Contig_2542_2	756883.Halar_3286	8.9e-11	72					arNOG[11]	0Y2R6@NOG,arCOG08099@arNOG	NA|NA|NA
Contig_2543_1	342108.amb0355	5e-39	166.8					bactNOG[38]	026VT@aproNOG,064U9@bactNOG,0Y40S@NOG,16X93@proNOG	NA|NA|NA
Contig_2543_2	1097668.BYI23_B004540	1.9e-18	97.1	BB2226				bactNOG[38]	062HK@bactNOG,0BG4B@bproNOG,1235A@NOG,17KH0@proNOG	NA|NA|NA	S	to Bacteriophage phiYeO3-12 1.45 protein 1.45 SWALL Q9T140 (EMBL AJ251805) (157 aa) fasta scores E() 2.6e-06, 36.06 id in 122 aa, and to Escherichia coli O157 H7
Contig_2544_2	742767.HMPREF9456_03236	9.3e-19	98.2			K06909		bactNOG[38]	055RR@bacteNOG,07TUH@bactNOG,09CFE@bctoNOG,COG1783@NOG	NA|NA|NA	S	Phage terminase, large subunit
Contig_2550_1	626418.bglu_1g17320	2.5e-27	127.1					bactNOG[38]	062RR@bactNOG,0BFH3@bproNOG,121NB@NOG,17JRM@proNOG	NA|NA|NA	S	peptidase M15A
Contig_2562_1	665959.HMPREF1013_02546	7.1e-12	75.5	POLA	GO:0003674,GO:0003824,GO:0003887,GO:0008150,GO:0008152,GO:0016740,GO:0016772,GO:0016779,GO:0034061	K02335		bactNOG[38]	04RG3@bacNOG,05C2M@bactNOG,0NDWK@firmNOG,COG0258@NOG,COG0749@NOG	NA|NA|NA	L	DNA polymerase
Contig_2563_1	983544.Lacal_2471	1.3e-21	108.2					bactNOG[38]	08V9U@bactNOG,09F5P@bctoNOG,0PABF@flaNOG,11JAN@NOG	NA|NA|NA
Contig_2563_2	391597.LMED105_06532	2.6e-23	114					bactNOG[38]	08V9U@bactNOG,11JAN@NOG,17JM6@proNOG	NA|NA|NA
Contig_2567_2	679926.Mpet_2298	3e-47	193.7					NOG[107]	0Y6PC@NOG	NA|NA|NA
Contig_2570_1	187272.Mlg_1546	3.9e-12	77	BMUL_5603				bactNOG[38]	05R55@bactNOG,0QNA1@gproNOG,16RZG@proNOG,COG0714@NOG	NA|NA|NA	S	ATPase associated with various cellular activities
Contig_2575_2	639283.Snov_0004	1e-12	78.6	HINDIIIM		K00571		bactNOG[38]	0259N@aproNOG,07YVC@bactNOG,11IE7@NOG,179S8@proNOG	NA|NA|NA	L	DNA methylase
Contig_2575_3	760568.Desku_0762	7.2e-28	128.6	SCLAV_2513		K00571,K07319		bactNOG[38]	07WQK@bactNOG,0EY0F@cloNOG,0NS5D@firmNOG,COG0863@NOG	NA|NA|NA	L	DNA methylase
Contig_2578_2	627192.SLG_21680	1.3e-31	141.7					bactNOG[38]	027VY@aproNOG,05ME8@bactNOG,11V8I@NOG,182TD@proNOG	NA|NA|NA
Contig_2592_2	596319.STAWA0001_0638	8.2e-13	79.3					bactNOG[38]	067RE@bactNOG,0NPAK@firmNOG,0XUCJ@NOG	NA|NA|NA	V	HNH endonuclease
Contig_2598_2	525366.HMPREF0549_1765	1.2e-13	82					bactNOG[38]	04VXV@bacNOG,05Z6D@bactNOG,0NP11@firmNOG,123QA@NOG	NA|NA|NA
Contig_2617_3	70601.PH0606	3.5e-10	69.7	MCM		K02322,K10726		arNOG[11]	0KRHZ@eurNOG,1CDX5@thermNOG,COG1241@NOG,COG1372@NOG,arCOG00439@arNOG,arCOG03155@arNOG	NA|NA|NA	L	Cell division control protein
Contig_2618_1	392499.Swit_4443	1.8e-18	98.6					bactNOG[38]	01TNK@aproNOG,05EVJ@bactNOG,0XRJX@NOG,16SIS@proNOG	NA|NA|NA	S	Inherit from proNOG: portal protein
Contig_2622_1	679197.HMPREF9336_02242	3.3e-08	63.9					bactNOG[38]	00Y3B@actNOG,06WW2@bactNOG,0YRXA@NOG	NA|NA|NA
Contig_2624_2	526222.Desal_0872	2.3e-27	127.9					bactNOG[38]	073J5@bactNOG,0GIZJ@delNOG,17550@proNOG,COG0535@NOG	NA|NA|NA	S	radical SAM domain protein
Contig_2626_2	323848.Nmul_A0060	5.4e-27	125.9					bactNOG[38]	07FS6@bactNOG,0BQHW@bproNOG,0ZR5S@NOG,16UB9@proNOG	NA|NA|NA
Contig_2628_4	768066.HELO_2115	5.9e-19	99					bactNOG[38]	063WI@bactNOG,1255B@NOG,17MFJ@proNOG	NA|NA|NA
Contig_2637_1	526227.Mesil_0385	8.9e-28	128.3	CLPA	GO:0003674,GO:0003824,GO:0006508,GO:0008150,GO:0008152,GO:0008233,GO:0009987,GO:0016787,GO:0019538,GO:0043170,GO:0044237,GO:0044238,GO:0044260,GO:0044267,GO:0071704	K03694,K03696		bactNOG[38]	05C2Z@bactNOG,0G9F0@deiNOG,COG0542@NOG	NA|NA|NA	O	ATP-dependent clp protease ATP-binding subunit clpa
Contig_2637_2	391574.VSWAT3_23104	2.5e-22	110.2	CLPA	GO:0003674,GO:0003824,GO:0006508,GO:0008150,GO:0008152,GO:0008233,GO:0009987,GO:0016787,GO:0019538,GO:0043170,GO:0044237,GO:0044238,GO:0044260,GO:0044267,GO:0071704	K03694,K03696		bactNOG[38]	05C2Z@bactNOG,0QHWR@gproNOG,16PES@proNOG,COG0542@NOG	NA|NA|NA	O	Atp-dependent clp protease atp-binding subunit
Contig_2646_3	419610.Mext_4383	6.6e-10	69.3					bactNOG[38]	0251H@aproNOG,05VQR@bactNOG,121N0@NOG,17K0T@proNOG	NA|NA|NA
Contig_2655_1	225937.HP15_670	2.3e-18	97.1					bactNOG[38]	08KFK@bactNOG,0QR87@gproNOG,0ZVMD@NOG,16UM4@proNOG	NA|NA|NA	S	Phage capsid family
Contig_2664_1	78245.Xaut_3664	2.7e-61	240.7					bactNOG[38]	0269X@aproNOG,06FTZ@bactNOG,0XVPY@NOG,17YWP@proNOG	NA|NA|NA
Contig_2666_2	322710.Avin_33710	6.4e-08	62.8		GO:0005575,GO:0005576,GO:0005615,GO:0044421			bactNOG[38]	07MV2@bactNOG,0XQTW@NOG,18C7Z@proNOG	NA|NA|NA	M	Hemolysin-type calcium-binding repeat (2 copies)
Contig_2668_2	1035184.HMPREF1042_1226	5.2e-18	95.9	OCAR_6158				bactNOG[38]	05CAR@bactNOG,COG4626@NOG	NA|NA|NA	L	Terminase, large subunit
Contig_2669_1	521000.PROVRETT_05513	4.3e-20	103.6					bactNOG[38]	0691A@bactNOG,0XV97@NOG,17RNN@proNOG	NA|NA|NA
Contig_2672_1	561231.Pecwa_3213	1.6e-72	278.5	NRDA	GO:0000166,GO:0001882,GO:0001883,GO:0003674,GO:0003824,GO:0004748,GO:0005488,GO:0005524,GO:0005575,GO:0005622,GO:0005623,GO:0005737,GO:0005971,GO:0006139,GO:0006725,GO:0006753,GO:0006793,GO:0006796,GO:0006807,GO:0008150,GO:0008152,GO:0009058,GO:0009117,GO:0009165,GO:0009262,GO:0009263,GO:0009265,GO:0009394,GO:0009987,GO:0015949,GO:0016491,GO:0016725,GO:0016728,GO:0017076,GO:0018130,GO:0019438,GO:…	K00525	RNDR1,RNDR2,RNDR3,RNDR4	bactNOG[38]	05BZH@bactNOG,0QHQG@gproNOG,16PBB@proNOG,COG0209@NOG	NA|NA|NA	F	Provides the precursors necessary for DNA synthesis. Catalyzes the biosynthesis of deoxyribonucleotides from the corresponding ribonucleotides (By similarity)
Contig_2673_1	521000.PROVRETT_06008	5.4e-27	125.9					bactNOG[38]	07XNI@bactNOG,0QM2J@gproNOG,0ZHID@NOG,1755V@proNOG	NA|NA|NA
Contig_2679_1	352914.XP_728703.1	3.8e-42	177.6					NOG[107]	COG0457@NOG	NA|NA|NA	S	repeat-containing protein
Contig_2683_1	485913.Krac_12130	2.1e-15	88.2	DNAC	GO:0000228,GO:0005575,GO:0005622,GO:0005623,GO:0005634,GO:0005657,GO:0005658,GO:0005694,GO:0006139,GO:0006259,GO:0006260,GO:0006261,GO:0006271,GO:0006725,GO:0006807,GO:0008150,GO:0008152,GO:0009058,GO:0009059,GO:0009987,GO:0022616,GO:0030894,GO:0031974,GO:0031981,GO:0032991,GO:0032993,GO:0034641,GO:0034645,GO:0043170,GO:0043226,GO:0043227,GO:0043228,GO:0043229,GO:0043231,GO:0043232,GO:0043233,GO:…	K02315,K10762,K11144		bactNOG[38]	06CVF@bactNOG,0D26X@chloNOG,COG1484@NOG	NA|NA|NA	L	IstB domain protein ATP-binding protein
Contig_2688_2	375286.mma_2199	1.1e-45	188.7					bactNOG[38]	062A6@bactNOG,122Z4@NOG,17P8A@proNOG	NA|NA|NA
Contig_2689_1	675635.Psed_5787	1.3e-26	125.9					bactNOG[38]	00VZX@actNOG,080Q2@bactNOG,0ZIQ4@NOG	NA|NA|NA	S	Protein of unknown function (DUF935)
Contig_2691_2	641491.DND132_2376	1.6e-10	71.2					bactNOG[38]	08MGJ@bactNOG,0ZKS3@NOG,175ER@proNOG	NA|NA|NA	S	head-tail connector protein
Contig_2692_1	457427.SSOG_05155	2.5e-13	81.6			K00012		bactNOG[38]	05C6Y@bactNOG,COG1004@NOG	NA|NA|NA	M	Udp-glucose 6-dehydrogenase
Contig_2701_3	629265.PMA4326_09935	2.9e-10	70.1					bactNOG[38]	05U62@bactNOG,17HJM@proNOG,COG3756@NOG	NA|NA|NA	S	Protein of unknown function (DUF1376)
Contig_2702_1	335543.Sfum_1886	4.9e-20	103.6					bactNOG[38]	063BB@bactNOG,0GHX4@delNOG,0HIM2@dproNOG,0YHYE@NOG,17423@proNOG	NA|NA|NA
Contig_2705_2	269482.Bcep1808_1173	1.9e-29	134.8					bactNOG[38]	05NFP@bactNOG,11WK6@NOG,17H67@proNOG	NA|NA|NA	S	P22 coat protein - gene protein 5
Contig_2708_4	76869.PputGB1_1761	8.5e-12	75.1					bactNOG[38]	05XMT@bactNOG,0YNA7@NOG,17QEH@proNOG	NA|NA|NA
Contig_2711_1	641118.OINT_2001045	1.4e-32	145.2					bactNOG[38]	0269X@aproNOG,06FTZ@bactNOG,0XVPY@NOG,17YWP@proNOG	NA|NA|NA
Contig_2712_1	272630.MexAM1_META1p3990	1e-71	275.8					bactNOG[38]	07XNI@bactNOG,0ZHID@NOG,1755V@proNOG	NA|NA|NA
Contig_2717_1	710393.HSUHS1_0388	3e-07	60.8	POLA	GO:0003674,GO:0003676,GO:0003677,GO:0003824,GO:0003887,GO:0004518,GO:0004527,GO:0005488,GO:0005575,GO:0005618,GO:0005622,GO:0005623,GO:0005737,GO:0005886,GO:0006139,GO:0006259,GO:0006260,GO:0006261,GO:0006281,GO:0006725,GO:0006807,GO:0006950,GO:0006974,GO:0008150,GO:0008152,GO:0008408,GO:0008409,GO:0009058,GO:0009059,GO:0009987,GO:0016020,GO:0016740,GO:0016772,GO:0016779,GO:0016787,GO:0016788,GO:…	K02335,K03469,K06966		bactNOG[38]	05C2M@bactNOG,0GB53@delNOG,0I2TG@eproNOG,16Q2Q@proNOG,COG0258@NOG,COG0749@NOG	NA|NA|NA	L	dna polymerase
Contig_2720_2	644284.Arch_1550	1.2e-20	104.8					bactNOG[38]	00JD4@actNOG,05EFC@bactNOG,COG4695@NOG	NA|NA|NA	S	portal protein
Contig_2740_1	375286.mma_2205	1.2e-24	118.2					bactNOG[38]	08Q5B@bactNOG,11F5G@NOG,16TBM@proNOG	NA|NA|NA
Contig_2740_2	765698.Mesci_3826	4.9e-20	103.2					bactNOG[38]	08Q5B@bactNOG,11F5G@NOG,16TBM@proNOG	NA|NA|NA
Contig_2742_1	373903.Hore_13270	5.6e-09	65.9					bactNOG[38]	071QF@bactNOG,0F1RU@cloNOG,0NXNT@firmNOG,0Y37H@NOG	NA|NA|NA
Contig_2743_2	395492.Rleg2_0734	3.1e-09	67.4					bactNOG[38]	024NE@aproNOG,06FMC@bactNOG,0XYBV@NOG,17RPB@proNOG	NA|NA|NA
Contig_2746_2	535289.Dtpsy_3226	8.6e-14	82.8					bactNOG[38]	05ZBB@bactNOG,0BA3A@bproNOG,0XSWE@NOG,16TKF@proNOG	NA|NA|NA
Contig_2747_1	768066.HELO_3596	4.8e-37	159.5	GLF	GO:0003674,GO:0003824,GO:0005575,GO:0005618,GO:0005623,GO:0005886,GO:0008150,GO:0008152,GO:0008767,GO:0009273,GO:0009987,GO:0016020,GO:0016853,GO:0016866,GO:0030312,GO:0042546,GO:0044085,GO:0044464,GO:0044699,GO:0044763,GO:0071554,GO:0071766,GO:0071840,GO:0071944	K01854	UDPGALM	bactNOG[38]	05D5D@bactNOG,0QJN5@gproNOG,16QHW@proNOG,COG0562@NOG	NA|NA|NA	M	UDP-galactopyranose mutase
Contig_2750_1	522772.Dacet_2220	1.6e-50	204.9	ERUM3880				bactNOG[38]	06WJS@bactNOG,COG5362@NOG,COG5410@NOG	NA|NA|NA	S	phage protein
Contig_2753_2	596151.DesfrDRAFT_0443	5.2e-08	62.8					bactNOG[38]	06UFX@bactNOG,0GN54@delNOG,0HN8G@dproNOG,0YNC5@NOG,181NX@proNOG	NA|NA|NA
Contig_2774_1	216591.BCAS0549	1.1e-22	112.1					bactNOG[38]	08BPV@bactNOG,1024U@NOG,188Q5@proNOG	NA|NA|NA
Contig_2774_2	391624.OIHEL45_06510	4.5e-21	106.3	KDSD		K06041		bactNOG[38]	01R80@aproNOG,05C2X@bactNOG,16QUW@proNOG,COG0517@NOG,COG0794@NOG	NA|NA|NA	M	KpsF GutQ family protein
Contig_2778_2	391612.CY0110_08961	1.5e-28	131.3					bactNOG[38]	07I8Q@bactNOG,0FSE2@cyaNOG,0YU6Y@NOG	NA|NA|NA
Contig_2786_1	452471.Aasi_1781	1.3e-10	72.4					bactNOG[38]	060HB@bactNOG,129CZ@NOG	NA|NA|NA
Contig_2789_1	322710.Avin_44380	7.9e-12	75.1			K12979		bactNOG[38]	08K6C@bactNOG,0QMUX@gproNOG,174AW@proNOG,COG3555@NOG	NA|NA|NA	O	aspartyl Asparaginyl beta-hydroxylase
Contig_2791_1	247633.GP2143_12681	1.7e-31	141.4					bactNOG[38]	08V9U@bactNOG,11JAN@NOG,17JM6@proNOG	NA|NA|NA
Contig_2792_3	208964.PA0190	9.7e-10	68.6	PHON	GO:0003674,GO:0003824,GO:0003993,GO:0006793,GO:0006796,GO:0008150,GO:0008152,GO:0009987,GO:0016311,GO:0016787,GO:0016788,GO:0016791,GO:0042578,GO:0044237	K09474,K12685		NOG[107]	COG0671@NOG	NA|NA|NA	I	PHOsphatase
Contig_2794_2	488538.SAR116_0386	1.3e-34	151	THYX		K03465		bactNOG[38]	01R98@aproNOG,07R2U@bactNOG,16TCS@proNOG,COG1351@NOG	NA|NA|NA	F	Catalyzes the formation of dTMP and tetrahydrofolate from dUMP and methylenetetrahydrofolate (By similarity)
Contig_2795_2	398578.Daci_1950	8.8e-18	95.5					bactNOG[38]	066ZD@bactNOG,12348@NOG,17KGG@proNOG	NA|NA|NA
Contig_2797_2	1052684.PPM_2753	1.2e-12	78.2					NOG[107]	0XNPG@NOG	NA|NA|NA
Contig_2798_1	266835.mll0443	2.5e-11	75.1					bactNOG[38]	08F33@bactNOG,0ZP8R@NOG	NA|NA|NA
Contig_2807_1	244592.SADFL11_3022	2.5e-34	151.4					bactNOG[38]	01VBD@aproNOG,08KNP@bactNOG,176BV@proNOG,COG0749@NOG	NA|NA|NA	L	DNA Polymerase
Contig_2809_1	394.NGR_c11340	2.7e-23	113.6	GP2				bactNOG[38]	01USN@aproNOG,08E8Z@bactNOG,170D5@proNOG,COG5565@NOG	NA|NA|NA	L	DNA packaging protein gp2
Contig_2809_2	1037409.BJ6T_53040	1.8e-08	64.3	GP2				bactNOG[38]	01USN@aproNOG,08E8Z@bactNOG,170D5@proNOG,COG5565@NOG	NA|NA|NA	L	DNA packaging protein gp2
Contig_2813_1	398578.Daci_1943	1.6e-16	92					bactNOG[38]	08R30@bactNOG,11F8K@NOG,176B6@proNOG	NA|NA|NA
Contig_2816_1	61853.ENSNLEP00000008733	1.8e-07	61.2	MMP20	GO:0003674,GO:0003824,GO:0004175,GO:0004222,GO:0005488,GO:0005575,GO:0005576,GO:0005578,GO:0005615,GO:0006508,GO:0007275,GO:0008150,GO:0008152,GO:0008233,GO:0008237,GO:0008270,GO:0009653,GO:0009887,GO:0016787,GO:0019538,GO:0022603,GO:0031012,GO:0032501,GO:0032502,GO:0042475,GO:0042476,GO:0042481,GO:0042487,GO:0043167,GO:0043169,GO:0043170,GO:0044238,GO:0044421,GO:0044699,GO:0044707,GO:0044767,GO:…	K07999		maNOG[6]	0A40R@biNOG,0DQ2N@chorNOG,0USHK@maNOG,0VEVR@meNOG,0XQ5D@NOG,13MJ3@opiNOG,16BDA@prNOG,1ARKU@spriNOG,1CZ3M@veNOG,KOG1565@euNOG	NA|NA|NA	O	matrix metallopeptidase 20
Contig_2824_1	640511.BC1002_5880	3.5e-22	110.2	GROL	GO:0000003,GO:0000166,GO:0001666,GO:0001882,GO:0001883,GO:0003674,GO:0003824,GO:0005488,GO:0005515,GO:0005524,GO:0005575,GO:0005618,GO:0005622,GO:0005623,GO:0005737,GO:0005829,GO:0005886,GO:0006139,GO:0006152,GO:0006163,GO:0006195,GO:0006200,GO:0006457,GO:0006725,GO:0006753,GO:0006793,GO:0006796,GO:0006807,GO:0006950,GO:0008150,GO:0008152,GO:0009056,GO:0009116,GO:0009117,GO:0009119,GO:0009123,GO:…	K04077		bactNOG[38]	05CJ9@bactNOG,16QCK@proNOG,COG0459@NOG	NA|NA|NA	O	Prevents misfolding and promotes the refolding and proper assembly of unfolded polypeptides generated under stress conditions (By similarity)
Contig_2832_2	640132.Srot_0033	1.4e-19	101.7					bactNOG[38]	00QPG@actNOG,085SK@bactNOG,11NRA@NOG	NA|NA|NA
Contig_2844_3	717606.PaecuDRAFT_3132	4.8e-16	89.7					bactNOG[38]	04ZAU@bacNOG,07RAA@bactNOG,0NE7Y@firmNOG,0XPHJ@NOG	NA|NA|NA	M	Inherit from firmNOG: phage-related protein-like protein
Contig_2847_2	187410.Y1030	3.6e-29	133.7	BB2214				bactNOG[38]	08KTB@bactNOG,0R1J7@gproNOG,0Y4VD@NOG,173BE@proNOG	NA|NA|NA	S	Terminase-like family
Contig_2852_2	160492.XF2523	6.5e-09	66.2					bactNOG[38]	07WRT@bactNOG,0QSWY@gproNOG,11FS5@NOG,17DME@proNOG	NA|NA|NA	S	Protein of unknown function (DUF2815)
Contig_2853_1	394503.Ccel_3060	5.5e-29	132.5	OCAR_5556				bactNOG[38]	06UWM@bactNOG,0NTB5@firmNOG,0YK1B@NOG	NA|NA|NA	L	Domain protein
Contig_2853_2	592028.GCWU000321_01359	1.5e-30	137.9	OCAR_5556				bactNOG[38]	06UWM@bactNOG,0NTB5@firmNOG,0YK1B@NOG	NA|NA|NA	L	Domain protein
Contig_2855_1	488538.SAR116_0386	3.1e-31	140.2	THYX		K03465		bactNOG[38]	01R98@aproNOG,07R2U@bactNOG,16TCS@proNOG,COG1351@NOG	NA|NA|NA	F	Catalyzes the formation of dTMP and tetrahydrofolate from dUMP and methylenetetrahydrofolate (By similarity)
Contig_2862_2	203119.Cthe_1738	2.8e-08	63.5					bactNOG[38]	06ATU@bactNOG,0EWYE@cloNOG,0NQYT@firmNOG,0Y0XX@NOG	NA|NA|NA	S	VRR-NUC domain-containing protein
Contig_2872_1	366602.Caul_3385	3.5e-29	133.3	THYA	GO:0003674,GO:0003824,GO:0004799,GO:0005575,GO:0005622,GO:0005623,GO:0005737,GO:0006139,GO:0006220,GO:0006221,GO:0006231,GO:0006244,GO:0006725,GO:0006753,GO:0006793,GO:0006796,GO:0006807,GO:0008150,GO:0008152,GO:0008168,GO:0009056,GO:0009058,GO:0009117,GO:0009123,GO:0009124,GO:0009125,GO:0009129,GO:0009130,GO:0009131,GO:0009157,GO:0009159,GO:0009162,GO:0009165,GO:0009166,GO:0009176,GO:0009177,GO:…	K00560	TMDS	bactNOG[38]	01QK2@aproNOG,05C0V@bactNOG,16R55@proNOG,COG0207@NOG	NA|NA|NA	F	Provides the sole de novo source of dTMP for DNA biosynthesis (By similarity)
Contig_2878_2	658088.HMPREF0987_00387	1.3e-18	98.6	POLA	GO:0003674,GO:0003824,GO:0003887,GO:0008150,GO:0008152,GO:0016740,GO:0016772,GO:0016779,GO:0034061	K02335		bactNOG[38]	05C2M@bactNOG,0EPF0@cloNOG,0NDWK@firmNOG,COG0258@NOG,COG0749@NOG	NA|NA|NA	L	DNA polymerase
Contig_2881_1	1042163.BRLA_c33950	2.2e-19	101.7					bactNOG[38]	051FT@bacNOG,064UG@bactNOG,0NEIP@firmNOG,0ZGC3@NOG	NA|NA|NA	S	Terminase-like family
Contig_2882_1	595537.Varpa_2747	7.6e-63	246.1		GO:0000003,GO:0003674,GO:0005198,GO:0008150,GO:0009987,GO:0016032,GO:0016043,GO:0019058,GO:0019067,GO:0019068,GO:0022607,GO:0044085,GO:0044403,GO:0044419,GO:0044764,GO:0048610,GO:0051704,GO:0071840			bactNOG[38]	05PYC@bactNOG,0BGXP@bproNOG,11U4Z@NOG,17FQ5@proNOG	NA|NA|NA	S	Inherit from proNOG: Structural protein
Contig_2884_1	156889.Mmc1_2917	9.8e-35	152.1	YEJH	GO:0003674,GO:0003824,GO:0004386,GO:0006139,GO:0006152,GO:0006163,GO:0006195,GO:0006200,GO:0006725,GO:0006753,GO:0006793,GO:0006796,GO:0006807,GO:0008026,GO:0008150,GO:0008152,GO:0009056,GO:0009116,GO:0009117,GO:0009119,GO:0009123,GO:0009125,GO:0009126,GO:0009128,GO:0009141,GO:0009143,GO:0009144,GO:0009146,GO:0009150,GO:0009154,GO:0009158,GO:0009161,GO:0009164,GO:0009166,GO:0009167,GO:0009169,GO:…	K19789		bactNOG[38]	05CFI@bactNOG,16TQ3@proNOG,COG1061@NOG	NA|NA|NA	L	Type III restriction protein, res subunit
Contig_2886_1	398767.Glov_2915	7.9e-10	70.1					bactNOG[38]	06H1E@bactNOG,0GRP5@delNOG,0HRD6@dproNOG,0Y0ZS@NOG,16TXE@proNOG	NA|NA|NA	S	Laminin G domain
Contig_2893_2	445932.Emin_0959	9.9e-15	85.5	DCM		K00571,K03497		bactNOG[38]	07RMW@bactNOG,COG0863@NOG,COG1475@NOG	NA|NA|NA	L	DNA Methylase
Contig_2899_2	44689.DDB0168585	2.5e-08	64.7					euNOG[57]	0JAPR@euNOG,0ZNCW@NOG	NA|NA|NA
Contig_2902_2	1048834.TC41_2442	5.5e-51	206.1	DCM		K00558		bactNOG[38]	04W2P@bacNOG,05DVF@bactNOG,0NG3E@firmNOG,COG0270@NOG	NA|NA|NA	L	Cytosine-specific methyltransferase
Contig_2905_2	680198.SCAB_61071	8.1e-12	76.3					bactNOG[38]	00BS6@actNOG,05EU6@bactNOG,0XRHX@NOG	NA|NA|NA	S	Terminase
Contig_2911_1	582899.Hden_0155	3.3e-19	100.9					bactNOG[38]	01TPX@aproNOG,08MGZ@bactNOG,0ZQEY@NOG,175KQ@proNOG	NA|NA|NA	S	Terminase-like family
Contig_2915_3	537013.CLOSTMETH_01733	2.8e-10	70.5					bactNOG[38]	088W3@bactNOG,0EYXD@cloNOG,0NTMK@firmNOG,0ZJWK@NOG	NA|NA|NA
Contig_2923_1	888060.HMPREF9081_1714	5.9e-27	126.3					bactNOG[38]	07QRM@bactNOG,0P2FJ@firmNOG,0X29G@negNOG,COG0553@NOG	NA|NA|NA	K, L	domain protein
Contig_2923_2	411902.CLOBOL_00157	9.6e-13	78.2					bactNOG[38]	05VXX@bactNOG,0EUH9@cloNOG,0NNRP@firmNOG,122HE@NOG	NA|NA|NA	S	VRR-NUC domain protein
Contig_2936_1	375286.mma_2198	4.7e-20	103.2					bactNOG[38]	08981@bactNOG,0ZP5B@NOG,175IF@proNOG	NA|NA|NA
Contig_2936_2	375286.mma_2198	3.4e-28	129.8					bactNOG[38]	08981@bactNOG,0ZP5B@NOG,175IF@proNOG	NA|NA|NA
Contig_2941_2	156889.Mmc1_1719	3.5e-10	70.1					bactNOG[38]	062A6@bactNOG,122Z4@NOG,17P8A@proNOG	NA|NA|NA
Contig_2941_3	375286.mma_2199	1.6e-18	97.4					bactNOG[38]	062A6@bactNOG,122Z4@NOG,17P8A@proNOG	NA|NA|NA
Contig_2942_1	83332.Rv1577c	8.6e-09	66.6	BA_0467	GO:0000003,GO:0003674,GO:0003824,GO:0005575,GO:0005622,GO:0005623,GO:0005737,GO:0008150,GO:0008152,GO:0008233,GO:0009987,GO:0016032,GO:0016043,GO:0016787,GO:0019037,GO:0019058,GO:0019067,GO:0019068,GO:0022607,GO:0044085,GO:0044403,GO:0044419,GO:0044424,GO:0044444,GO:0044464,GO:0044764,GO:0048610,GO:0051704,GO:0071840	K06904		NOG[107]	COG3740@NOG	NA|NA|NA	S	Phage prohead protease, HK97 family
Contig_2950_2	547045.NEISICOT_01096	5.6e-16	89.4					bactNOG[38]	05IAU@bactNOG,0BAF2@bproNOG,11NYA@NOG,17DCP@proNOG	NA|NA|NA
Contig_2957_2	311402.Avi_1945	3e-12	77.8					bactNOG[38]	068T2@bactNOG,COG2214@NOG	NA|NA|NA	O	heat shock protein dnaj domain protein
Contig_2965_1	639283.Snov_4310	5.6e-25	120.2	ERUM3880				bactNOG[38]	01TCN@aproNOG,06WJS@bactNOG,174HG@proNOG,COG5362@NOG,COG5410@NOG	NA|NA|NA	S	phage protein
Contig_2969_1	471874.PROSTU_01892	1.2e-14	84.7					bactNOG[38]	05HCX@bactNOG,0QSGP@gproNOG,11SPI@NOG,17EUZ@proNOG	NA|NA|NA
Contig_2972_1	1003195.SCAT_2250	2.6e-19	100.1	AZL_008410	GO:0005575,GO:0005622,GO:0005623,GO:0005694,GO:0019012,GO:0019015,GO:0019038,GO:0043226,GO:0043228,GO:0043229,GO:0043232,GO:0044422,GO:0044423,GO:0044424,GO:0044427,GO:0044446,GO:0044464			bactNOG[38]	00JD4@actNOG,05EFC@bactNOG,COG4695@NOG	NA|NA|NA	S	portal protein
Contig_2978_2	246200.SPO1996	2.7e-20	103.6					bactNOG[38]	01SKM@aproNOG,05H69@bactNOG,0XRAU@NOG,16SBG@proNOG	NA|NA|NA
Contig_2979_2	397945.Aave_2372	7.5e-33	146.4					bactNOG[38]	06FY6@bactNOG,0Y5Q8@NOG	NA|NA|NA
Contig_2980_2	903814.ELI_3224	2e-16	90.5					bactNOG[38]	05C0D@bactNOG,0EQ45@cloNOG,0NEBD@firmNOG,COG0553@NOG	NA|NA|NA	L	snf2 family
Contig_2981_1	222891.NSE_0967	7.2e-16	90.1	ERUM3880				bactNOG[38]	01TCN@aproNOG,06WJS@bactNOG,174HG@proNOG,COG5362@NOG,COG5410@NOG	NA|NA|NA	S	phage protein
Contig_2982_4	138119.DSY3419	2.4e-08	63.5	CLOSA_0730				bactNOG[38]	05DBU@bactNOG,0EX7D@cloNOG,0NRXQ@firmNOG,COG1479@NOG	NA|NA|NA	V	HNH endonuclease
Contig_2986_3	331869.BAL199_18731	1.5e-27	127.9					bactNOG[38]	023X3@aproNOG,062RR@bactNOG,121NB@NOG,17JRM@proNOG	NA|NA|NA	S	peptidase M15A
Contig_2992_1	472759.Nhal_1612	2.5e-43	180.6			K00525		bactNOG[38]	07WFH@bactNOG,COG0209@NOG,COG1372@NOG	NA|NA|NA	F	HintN
Contig_2998_1	1064539.AZOBR_200069	3.5e-27	127.5					bactNOG[38]	01VJC@aproNOG,08R30@bactNOG,11F8K@NOG,176B6@proNOG	NA|NA|NA
Contig_3006_1	266779.Meso_0224	2.7e-19	100.5					bactNOG[38]	02EEQ@aproNOG,08JHK@bactNOG,173AI@proNOG,COG5410@NOG	NA|NA|NA	S	Terminase-like family
Contig_3026_3	272568.Gdia_2564	1.1e-09	68.2	HDEN_0164				bactNOG[38]	0235J@aproNOG,05RIB@bactNOG,120TS@NOG,17ISR@proNOG	NA|NA|NA	S	Phage stabilisation protein
Contig_3027_1	498761.HM1_0049	1.1e-18	98.6					bactNOG[38]	080Q2@bactNOG,0F57Y@cloNOG,0NGTH@firmNOG,0ZIQ4@NOG	NA|NA|NA	S	Protein of unknown function (DUF935)
Contig_3033_1	634177.GLX_21430	1.7e-12	78.2					bactNOG[38]	024FG@aproNOG,06GBB@bactNOG,0Y02A@NOG,17T9U@proNOG	NA|NA|NA	S	Caudovirus prohead protease
Contig_3036_1	360910.BAV0429	2.9e-17	94.7					bactNOG[38]	08KM8@bactNOG,0BBHK@bproNOG,103MM@NOG,16S13@proNOG	NA|NA|NA
Contig_3049_1	266779.Meso_0224	6.2e-09	65.5					bactNOG[38]	02EEQ@aproNOG,08JHK@bactNOG,173AI@proNOG,COG5410@NOG	NA|NA|NA	S	Terminase-like family
Contig_3059_1	446462.Amir_5120	2.2e-08	65.1	MEPA				bactNOG[38]	00I63@actNOG,05DR5@bactNOG,COG0739@NOG	NA|NA|NA	M	peptidase
Contig_3060_2	580332.Slit_1947	3.1e-37	159.8					bactNOG[38]	07R04@bactNOG,0B9QI@bproNOG,0ZB17@NOG,174ZC@proNOG	NA|NA|NA
Contig_3064_1	500639.ENTCAN_07955	5.5e-07	60.1					NOG[107]	0ZQ2S@NOG	NA|NA|NA	M	Glycosyl transferase family 2
Contig_3073_1	226185.EF0325	1.8e-07	61.2			K02334		bactNOG[38]	04SSK@bacNOG,05GT6@bactNOG,0NEIG@firmNOG,0XRUF@NOG	NA|NA|NA	L	DNA polymerase
Contig_3074_1	269482.Bcep1808_1171	2.1e-17	94					bactNOG[38]	07XNI@bactNOG,0ZHID@NOG,1755V@proNOG	NA|NA|NA
Contig_3082_1	244592.SADFL11_1113	3.3e-51	206.8					bactNOG[38]	08IX4@bactNOG,COG0305@NOG	NA|NA|NA	L	TOPRIM
Contig_3085_3	888060.HMPREF9081_1732	8.3e-26	122.1	Y3792		K00590		bactNOG[38]	05F0Q@bactNOG,0NI1M@firmNOG,COG0863@NOG	NA|NA|NA	L	methylase
Contig_3088_2	522772.Dacet_2220	7.8e-11	72	ERUM3880				bactNOG[38]	06WJS@bactNOG,COG5362@NOG,COG5410@NOG	NA|NA|NA	S	phage protein
Contig_3091_1	352165.HMPREF7215_2560	1.4e-21	107.8					bactNOG[38]	08KNP@bactNOG,COG0749@NOG	NA|NA|NA	L	DNA polymerase
Contig_3091_2	438753.AZC_3598	4.6e-37	159.5	GLX_15390		K17680		bactNOG[38]	01VFC@aproNOG,08PTR@bactNOG,174JS@proNOG,COG0358@NOG	NA|NA|NA	L	DNA primase
Contig_3094_2	375286.mma_2228	9e-28	128.6					bactNOG[38]	063WI@bactNOG,0BHEI@bproNOG,1255B@NOG,17MFJ@proNOG	NA|NA|NA
Contig_3097_1	352165.HMPREF7215_2560	5.6e-50	203.4					bactNOG[38]	08KNP@bactNOG,COG0749@NOG	NA|NA|NA	L	DNA polymerase
Contig_3098_1	765698.Mesci_3833	1.1e-14	85.5	STF				bactNOG[38]	021Y7@aproNOG,05ZX7@bactNOG,125K2@NOG,17P18@proNOG	NA|NA|NA	S	Inherit from proNOG: tail collar domain protein
Contig_3107_1	375286.mma_2198	7.6e-30	136					bactNOG[38]	08981@bactNOG,0ZP5B@NOG,175IF@proNOG	NA|NA|NA
Contig_3108_2	497965.Cyan7822_1055	4.4e-10	70.5	OCAR_4807		K06919		bactNOG[38]	05H2V@bactNOG,COG5545@NOG	NA|NA|NA	L	Virulence-associated protein e
Contig_3111_3	434131.NRI_0927	8.4e-13	79	ERUM3880				bactNOG[38]	01TCN@aproNOG,06WJS@bactNOG,174HG@proNOG,COG5362@NOG,COG5410@NOG	NA|NA|NA	S	phage protein
Contig_3122_1	644968.DFW101_3116	7.4e-33	146.4					bactNOG[38]	05IAU@bactNOG,0GKFV@delNOG,0HKMS@dproNOG,11NYA@NOG,17DCP@proNOG	NA|NA|NA
Contig_3129_2	709032.Sulku_1346	5.3e-12	75.9					bactNOG[38]	05VBC@bactNOG,0GH7Z@delNOG,0I5WG@eproNOG,121IG@NOG,17NX5@proNOG	NA|NA|NA	S	Peptidase M15
Contig_3130_2	156889.Mmc1_1012	9.1e-38	162.5					bactNOG[38]	08Q5B@bactNOG,11F5G@NOG,16TBM@proNOG	NA|NA|NA
Contig_3132_1	572265.HDEF_1704	9.9e-11	71.6	OCAR_6611	GO:0000003,GO:0003674,GO:0003676,GO:0003677,GO:0005488,GO:0005575,GO:0005622,GO:0005623,GO:0005694,GO:0006139,GO:0006259,GO:0006323,GO:0006725,GO:0006807,GO:0008150,GO:0008152,GO:0009987,GO:0016032,GO:0016043,GO:0019012,GO:0019015,GO:0019038,GO:0019058,GO:0019067,GO:0019068,GO:0019072,GO:0019073,GO:0022607,GO:0034641,GO:0043170,GO:0043226,GO:0043228,GO:0043229,GO:0043232,GO:0044085,GO:0044237,GO:…			bactNOG[38]	05V4M@bactNOG,0QIKK@gproNOG,16Y48@proNOG,COG5362@NOG,COG5410@NOG	NA|NA|NA	S	Terminase-like family
Contig_3151_1	563192.HMPREF0179_01744	8.7e-26	122.9					bactNOG[38]	064UG@bactNOG,0GCKJ@delNOG,0HDIX@dproNOG,0ZGC3@NOG,1754Q@proNOG	NA|NA|NA	S	Inherit from proNOG: Terminase large subunit
Contig_3152_1	89187.ISM_10985	1e-18	99	NRDA	GO:0006139,GO:0006725,GO:0006753,GO:0006793,GO:0006796,GO:0006807,GO:0008150,GO:0008152,GO:0009058,GO:0009117,GO:0009165,GO:0009262,GO:0009263,GO:0009265,GO:0009394,GO:0009987,GO:0018130,GO:0019438,GO:0019637,GO:0019692,GO:0034641,GO:0034654,GO:0044237,GO:0044238,GO:0044249,GO:0044271,GO:0044281,GO:0044710,GO:0046385,GO:0046483,GO:0055086,GO:0071704,GO:0090407,GO:1901135,GO:1901137,GO:1901293,GO:…	K00525	RNDR1,RNDR2,RNDR3,RNDR4	bactNOG[38]	01RD9@aproNOG,05BZH@bactNOG,16PBB@proNOG,COG0209@NOG	NA|NA|NA	F	Provides the precursors necessary for DNA synthesis. Catalyzes the biosynthesis of deoxyribonucleotides from the corresponding ribonucleotides (By similarity)
Contig_3157_1	552396.HMPREF0863_01433	1e-64	252.3	OCAR_6158				bactNOG[38]	05CAR@bactNOG,0NEUS@firmNOG,COG4626@NOG	NA|NA|NA	L	Terminase, large subunit
Contig_3158_2	357809.Cphy_0830	1.5e-08	65.1					bactNOG[38]	08IFH@bactNOG,0F71K@cloNOG,0P67C@firmNOG,COG0526@NOG	NA|NA|NA	O	alkyl hydroperoxide reductase Thiol specific antioxidant Mal allergen
Contig_3161_3	411490.ANACAC_00795	1.3e-12	77.8					bactNOG[38]	07MDZ@bactNOG,0ZRNP@NOG	NA|NA|NA	S	Protein of unknwon function (DUF3310)
Contig_3167_1	243233.MCA1512	3.5e-15	86.7	BMUL_2369		K12600		bactNOG[38]	05RQ9@bactNOG,0QSJE@gproNOG,16USD@proNOG,COG0457@NOG	NA|NA|NA	S	TPR domain protein
Contig_3170_2	553217.ENHAE0001_2188	3.8e-16	90.1					bactNOG[38]	0622Y@bactNOG,0R52Z@gproNOG,12B7T@NOG,17G4S@proNOG	NA|NA|NA	S	Protein of unknown function (DUF669)
Contig_3171_3	679197.HMPREF9336_02242	5.1e-10	69.3					bactNOG[38]	00Y3B@actNOG,06WW2@bactNOG,0YRXA@NOG	NA|NA|NA
Contig_3183_1	610130.Closa_3580	4.1e-21	107.5					bactNOG[38]	08KWZ@bactNOG,0EQVG@cloNOG,0P2U6@firmNOG,10742@NOG	NA|NA|NA	M	Glycosyl transferase, family 2
Contig_3194_1	572265.HDEF_1650	1.1e-24	118.6					bactNOG[38]	07QRM@bactNOG,0R8FU@gproNOG,16VCV@proNOG,COG0553@NOG	NA|NA|NA	K, L	SNF2 family N-terminal domain
Contig_3200_1	266779.Meso_0224	8.8e-37	159.1					bactNOG[38]	02EEQ@aproNOG,08JHK@bactNOG,173AI@proNOG,COG5410@NOG	NA|NA|NA	S	Terminase-like family
Contig_3202_2	288000.BBta_5785	6.8e-38	162.2					bactNOG[38]	01Z96@aproNOG,05GGF@bactNOG,11QR8@NOG,17E65@proNOG	NA|NA|NA	S	Major head protein
Contig_3204_2	556268.OFAG_00313	1.8e-26	124.4					bactNOG[38]	07S60@bactNOG,0BCHG@bproNOG,16UZ6@proNOG,COG1061@NOG	NA|NA|NA	L	Helicase
Contig_3208_2	762376.AXYL_02030	4.1e-16	90.1			K00571,K13581		bactNOG[38]	08T4G@bactNOG,COG0863@NOG	NA|NA|NA	L	DNA methylase
Contig_3211_2	742766.HMPREF9455_00479	4.6e-13	80.1					bactNOG[38]	05BE3@bacteNOG,07KIG@bactNOG,09QPE@bctoNOG,0ZGMU@NOG	NA|NA|NA	S	Phage portal protein
Contig_3215_1	375286.mma_2198	1.7e-32	144.1					bactNOG[38]	08981@bactNOG,0ZP5B@NOG,175IF@proNOG	NA|NA|NA
Contig_3215_2	375286.mma_2198	2.1e-25	120.9					bactNOG[38]	08981@bactNOG,0ZP5B@NOG,175IF@proNOG	NA|NA|NA
Contig_3222_1	351016.RAZWK3B_14419	4.3e-11	73.6					bactNOG[38]	021WW@aproNOG,064UG@bactNOG,0ZGC3@NOG,1754Q@proNOG	NA|NA|NA	S	terminase, large subunit
Contig_3223_1	629741.GCWU000324_00153	1.4e-12	78.6	INTD	GO:0003674,GO:0003824,GO:0006139,GO:0006259,GO:0006725,GO:0006807,GO:0008150,GO:0008152,GO:0008907,GO:0008979,GO:0009987,GO:0015074,GO:0016032,GO:0019042,GO:0019043,GO:0034641,GO:0043170,GO:0044237,GO:0044238,GO:0044260,GO:0044403,GO:0044419,GO:0044764,GO:0046483,GO:0051704,GO:0071704,GO:0075713,GO:0090304,GO:1901360			bactNOG[38]	08KU3@bactNOG,0B7J2@bproNOG,16RKM@proNOG,COG0582@NOG	NA|NA|NA	L	Integrase
Contig_3224_1	375286.mma_2203	1.1e-11	75.5					bactNOG[38]	06CAQ@bactNOG,0Y3NK@NOG,17UHE@proNOG	NA|NA|NA
Contig_3225_2	426355.Mrad2831_5719	6e-27	126.7					bactNOG[38]	021B5@aproNOG,06BB2@bactNOG,0Y1X1@NOG,17J3K@proNOG	NA|NA|NA
Contig_3231_1	488538.SAR116_0382	2.6e-07	61.6					bactNOG[38]	023X6@aproNOG,05GEM@bactNOG,11R4M@NOG,17E0J@proNOG	NA|NA|NA
Contig_3237_1	366394.Smed_1334	2.1e-76	290.8	AZL_008390				bactNOG[38]	01SUP@aproNOG,05E9P@bactNOG,16RR1@proNOG,COG4653@NOG	NA|NA|NA	S	Phage major capsid protein
Contig_3243_1	643562.Daes_0328	8.6e-17	91.7					bactNOG[38]	064UG@bactNOG,0GCKJ@delNOG,0HDIX@dproNOG,0ZGC3@NOG,1754Q@proNOG	NA|NA|NA	S	Inherit from proNOG: Terminase large subunit
Contig_3246_1	272942.RCAP_rcc02728	4.2e-13	80.5	OCAR_4802				bactNOG[38]	01TDJ@aproNOG,05ZBB@bactNOG,0XSWE@NOG,16TKF@proNOG	NA|NA|NA
Contig_3250_2	342108.amb0352	1.4e-16	90.9					bactNOG[38]	026D4@aproNOG,08K17@bactNOG,0ZJRM@NOG,177CY@proNOG	NA|NA|NA
Contig_3253_2	288000.BBta_5791	2.6e-14	84					bactNOG[38]	01VJC@aproNOG,08R30@bactNOG,11F8K@NOG,176B6@proNOG	NA|NA|NA
Contig_3254_2	56780.SYN_00585	3e-13	80.1	FCL		K02377		bactNOG[38]	05C30@bactNOG,0GB2B@delNOG,0HCEH@dproNOG,16QIE@proNOG,COG0451@NOG	NA|NA|NA	M	NAD-dependent epimerase dehydratase
Contig_3256_3	595537.Varpa_2748	2.8e-13	80.1					bactNOG[38]	08N90@bactNOG,0BJ0V@bproNOG,0ZYDZ@NOG,176T9@proNOG	NA|NA|NA
Contig_3257_1	1031711.RSPO_c02816	8.6e-32	142.9	Y3088		K06919		bactNOG[38]	08K15@bactNOG,0BD6N@bproNOG,0XRI3@NOG,16SGX@proNOG	NA|NA|NA	S	Inherit from proNOG: regulatory prophage protein
Contig_3258_3	347834.RHE_CH01097	1.3e-24	117.9					bactNOG[38]	02706@aproNOG,08R3T@bactNOG,11FEB@NOG,177QG@proNOG	NA|NA|NA
Contig_3259_2	709797.CSIRO_2971	2.2e-27	127.1			K09125		bactNOG[38]	05YJ8@bactNOG,126KK@NOG,18B52@proNOG	NA|NA|NA	S	Uncharacterized ACR, YhhQ family COG1738
Contig_3264_1	395963.Bind_3213	8.9e-12	75.5					bactNOG[38]	01ZHI@aproNOG,05IAU@bactNOG,11NYA@NOG,17DCP@proNOG	NA|NA|NA
Contig_3278_1	556268.OFAG_00313	5.5e-47	193.4					bactNOG[38]	07S60@bactNOG,0BCHG@bproNOG,16UZ6@proNOG,COG1061@NOG	NA|NA|NA	L	Helicase
Contig_3280_3	488538.SAR116_0377	6.7e-27	125.9					bactNOG[38]	025CA@aproNOG,064UG@bactNOG,0ZGC3@NOG,16W8J@proNOG	NA|NA|NA	S	Inherit from bactNOG: Terminase, large subunit
Contig_3282_1	272630.MexAM1_META1p3990	5.1e-27	126.7					bactNOG[38]	07XNI@bactNOG,0ZHID@NOG,1755V@proNOG	NA|NA|NA
Contig_3287_1	856793.MICA_1831	1.3e-16	91.3					bactNOG[38]	021NJ@aproNOG,05VJ1@bactNOG,121W1@NOG,17JVQ@proNOG	NA|NA|NA	M	Cell Wall
Contig_3294_1	983544.Lacal_1640	1.1e-14	84.7			K01174		bactNOG[38]	0603Q@bactNOG,128V1@NOG	NA|NA|NA	S	Staphylococcal nuclease homologue
Contig_3299_1	469610.HMPREF0189_01117	5.7e-46	189.9					bactNOG[38]	08N28@bactNOG,0BDV8@bproNOG,10YAQ@NOG,1772F@proNOG	NA|NA|NA
Contig_3303_1	679926.Mpet_2298	3.2e-24	116.3					NOG[107]	0Y6PC@NOG	NA|NA|NA
Contig_3314_2	643562.Daes_0328	5.8e-40	169.9					bactNOG[38]	064UG@bactNOG,0GCKJ@delNOG,0HDIX@dproNOG,0ZGC3@NOG,1754Q@proNOG	NA|NA|NA	S	Inherit from proNOG: Terminase large subunit
Contig_3321_2	323097.Nham_3850	5.2e-08	63.5					bactNOG[38]	029RI@aproNOG,067DG@bactNOG,122BH@NOG,17SPC@proNOG	NA|NA|NA	M	Inherit from NOG: cell wall surface anchor family protein
Contig_3324_1	1042163.BRLA_c41670	1.8e-50	204.9	NRDA	GO:0006139,GO:0006725,GO:0006753,GO:0006793,GO:0006796,GO:0006807,GO:0008150,GO:0008152,GO:0009058,GO:0009117,GO:0009165,GO:0009262,GO:0009263,GO:0009265,GO:0009394,GO:0009987,GO:0018130,GO:0019438,GO:0019637,GO:0019692,GO:0034641,GO:0034654,GO:0044237,GO:0044238,GO:0044249,GO:0044271,GO:0044281,GO:0044710,GO:0046385,GO:0046483,GO:0055086,GO:0071704,GO:0090407,GO:1901135,GO:1901137,GO:1901293,GO:…	K00525		bactNOG[38]	04RKP@bacNOG,05BZH@bactNOG,0NDYT@firmNOG,COG0209@NOG	NA|NA|NA	F	Provides the precursors necessary for DNA synthesis. Catalyzes the biosynthesis of deoxyribonucleotides from the corresponding ribonucleotides (By similarity)
Contig_3327_1	598659.NAMH_0372	1.6e-15	88.2	POLA	GO:0003674,GO:0003676,GO:0003677,GO:0003824,GO:0003887,GO:0004518,GO:0004527,GO:0005488,GO:0005575,GO:0005618,GO:0005622,GO:0005623,GO:0005737,GO:0005886,GO:0006139,GO:0006259,GO:0006260,GO:0006261,GO:0006281,GO:0006725,GO:0006807,GO:0006950,GO:0006974,GO:0008150,GO:0008152,GO:0008408,GO:0008409,GO:0009058,GO:0009059,GO:0009987,GO:0016020,GO:0016740,GO:0016772,GO:0016779,GO:0016787,GO:0016788,GO:…	K02335,K03469,K06966		bactNOG[38]	05C2M@bactNOG,0GB53@delNOG,0I2TG@eproNOG,16Q2Q@proNOG,COG0258@NOG,COG0749@NOG	NA|NA|NA	L	dna polymerase
Contig_3331_3	742767.HMPREF9456_03377	3.3e-15	87.4					bactNOG[38]	0592P@bacteNOG,08K8C@bactNOG,09CFM@bctoNOG,0ZCYP@NOG	NA|NA|NA	S	phage terminase, large subunit, PBSX family
Contig_3336_1	525246.HMPREF0058_1678	9.1e-09	65.5	POLA_2		K02334		bactNOG[38]	05GT6@bactNOG,0XRUF@NOG	NA|NA|NA	L	DNA polymerase family A
Contig_3338_1	690566.Sphch_1990	4.2e-12	77.4					bactNOG[38]	0235K@aproNOG,05YG2@bactNOG,11MHV@NOG,17KQA@proNOG	NA|NA|NA	L	Bifunctional DNA primase polymerase
Contig_3352_1	574087.Acear_0868	2.2e-30	137.9	PHOH		K07175		bactNOG[38]	08IAB@bactNOG,0F70U@cloNOG,0P665@firmNOG,COG1875@NOG	NA|NA|NA	T	PhoH family
Contig_3353_1	392499.Swit_4443	1.5e-34	151.8					bactNOG[38]	01TNK@aproNOG,05EVJ@bactNOG,0XRJX@NOG,16SIS@proNOG	NA|NA|NA	S	Inherit from proNOG: portal protein
Contig_3354_3	520999.PROVALCAL_03201	2.2e-13	80.5	PAU_03141				bactNOG[38]	08XPP@bactNOG,0QRN6@gproNOG,11JM0@NOG,17AM9@proNOG	NA|NA|NA	L	DNA N-6-adenine-methyltransferase
Contig_3355_1	509191.AcelC_020100004258	5e-31	139.8	BMUL_2277		K00571		bactNOG[38]	07RMW@bactNOG,0ENTV@cloNOG,0NDQP@firmNOG,COG0863@NOG,COG1475@NOG	NA|NA|NA	L	DNA methylase N-4 N-6 domain protein
Contig_3360_1	267608.RSc3193	2.4e-24	117.1					bactNOG[38]	063WI@bactNOG,0BHEI@bproNOG,1255B@NOG,17MFJ@proNOG	NA|NA|NA
Contig_3363_1	869209.Tresu_1128	1.7e-14	85.1			K03497		bactNOG[38]	05WSJ@bactNOG,1ANUH@spiNOG,COG1475@NOG	NA|NA|NA	K	domain protein
Contig_3365_1	596328.HMPREF0578_0257	8.6e-31	138.7	SARE_3718				bactNOG[38]	00GAS@actNOG,0900I@bactNOG,11NCI@NOG	NA|NA|NA	S	Terminase
Contig_3368_1	879310.HMPREF9162_0072	2.1e-07	61.6			K02334		bactNOG[38]	05GT6@bactNOG,0NEIG@firmNOG,0X2BX@negNOG,0XRUF@NOG	NA|NA|NA	L	DNA polymerase
Contig_3373_1	862719.AZOLI_2591	2.1e-14	84.3	STF				bactNOG[38]	021Y7@aproNOG,05ZX7@bactNOG,125K2@NOG,17P18@proNOG	NA|NA|NA	S	Inherit from proNOG: tail collar domain protein
Contig_3374_2	457398.HMPREF0326_03026	5.4e-13	79.3					bactNOG[38]	06EZS@bactNOG,0Y7B5@NOG	NA|NA|NA	L	C-5 cytosine-specific DNA methylase
Contig_3375_2	246200.SPO1996	1.7e-16	91.3					bactNOG[38]	01SKM@aproNOG,05H69@bactNOG,0XRAU@NOG,16SBG@proNOG	NA|NA|NA
Contig_3380_2	997346.HMPREF9374_1123	2e-18	97.4					bactNOG[38]	04ZFF@bacNOG,07JYE@bactNOG,0NGN0@firmNOG,0Z5IJ@NOG	NA|NA|NA	S	Inherit from bactNOG: Terminase, large subunit
Contig_3381_1	1035184.HMPREF1042_1226	5.1e-58	229.9	OCAR_6158				bactNOG[38]	05CAR@bactNOG,COG4626@NOG	NA|NA|NA	L	Terminase, large subunit
Contig_3383_1	438753.AZC_3598	5.6e-53	212.6	GLX_15390		K17680		bactNOG[38]	01VFC@aproNOG,08PTR@bactNOG,174JS@proNOG,COG0358@NOG	NA|NA|NA	L	DNA primase
Contig_3390_1	640132.Srot_1167	4e-26	123.6	SARE_3718				bactNOG[38]	00GAS@actNOG,0900I@bactNOG,11NCI@NOG	NA|NA|NA	S	Terminase
Contig_3393_1	706436.HMPREF9074_00932	2.8e-35	154.1					bactNOG[38]	05MFN@bactNOG,09MJD@bctoNOG,COG1032@NOG	NA|NA|NA	C	Inherit from COG: radical SAM domain protein
Contig_3396_1	517722.CJLT1_010100015083	3.2e-22	110.9					NOG[107]	COG0749@NOG	NA|NA|NA	L	DNA polymerase
Contig_3397_2	575540.Isop_2425	5.9e-10	69.7					bactNOG[38]	08IJY@bactNOG,111VK@NOG	NA|NA|NA	S	Tape measure protein
Contig_3406_1	986075.CathTA2_2439	1.1e-25	122.1	DCM	GO:0003674,GO:0003824,GO:0006139,GO:0006259,GO:0006304,GO:0006725,GO:0006807,GO:0006950,GO:0006952,GO:0008150,GO:0008152,GO:0008168,GO:0009307,GO:0009987,GO:0016740,GO:0016741,GO:0032259,GO:0034641,GO:0043170,GO:0043412,GO:0044237,GO:0044238,GO:0044260,GO:0044355,GO:0046483,GO:0050896,GO:0071704,GO:0090304,GO:1901360	K00558		bactNOG[38]	04UBM@bacNOG,07RHI@bactNOG,0NEEQ@firmNOG,COG0270@NOG	NA|NA|NA	L	cytosine-specific methyltransferase
Contig_3409_1	457398.HMPREF0326_03188	3.7e-16	90.9					bactNOG[38]	08N90@bactNOG,0ZYDZ@NOG,176T9@proNOG	NA|NA|NA
Contig_3414_1	118168.MC7420_2498	1.5e-13	81.3					bactNOG[38]	07IET@bactNOG,0ZMZK@NOG	NA|NA|NA
Contig_3419_2	679197.HMPREF9336_02242	1.1e-30	139					bactNOG[38]	00Y3B@actNOG,06WW2@bactNOG,0YRXA@NOG	NA|NA|NA
Contig_3420_1	582899.Hden_0124	6.1e-33	145.6					bactNOG[38]	0216Y@aproNOG,05NGZ@bactNOG,11WMG@NOG,17H6Z@proNOG	NA|NA|NA	L	Exonuclease
Contig_3420_2	582899.Hden_1544	2.9e-20	103.6					bactNOG[38]	0216Y@aproNOG,05NGZ@bactNOG,11WMG@NOG,17H6Z@proNOG	NA|NA|NA	L	Exonuclease
Contig_3421_2	991905.SL003B_4049	8.5e-50	202.2					bactNOG[38]	01SF1@aproNOG,05HQK@bactNOG,16PFY@proNOG,COG5525@NOG	NA|NA|NA	S	Terminase large subunit
Contig_3424_1	342108.amb4270	1.4e-08	65.5					bactNOG[38]	01ZHX@aproNOG,08KM8@bactNOG,103MM@NOG,16S13@proNOG	NA|NA|NA
Contig_3428_1	568816.Acin_1828	1.3e-24	119					bactNOG[38]	08KM8@bactNOG,0NTVG@firmNOG,0X4BZ@negNOG,103MM@NOG	NA|NA|NA
Contig_3430_1	187410.Y1030	7.4e-32	142.5	BB2214				bactNOG[38]	08KTB@bactNOG,0R1J7@gproNOG,0Y4VD@NOG,173BE@proNOG	NA|NA|NA	S	Terminase-like family
Contig_3443_2	883.DvMF_1637	3.9e-16	89.4					bactNOG[38]	072JI@bactNOG,0YUBK@NOG,185BV@proNOG	NA|NA|NA
Contig_3445_2	546269.HMPREF0389_00191	4.8e-27	126.3					bactNOG[38]	08WXA@bactNOG,0ERHR@cloNOG,0NGAP@firmNOG,11M9C@NOG	NA|NA|NA
Contig_3451_2	580331.Thit_0482	1.7e-20	104	VSAL_I0168		K13006		bactNOG[38]	05MME@bactNOG,0ETEZ@cloNOG,0NHWX@firmNOG,COG0110@NOG	NA|NA|NA	S	sugar O-acyltransferase, sialic acid O-acetyltransferase NeuD family
Contig_3457_1	426355.Mrad2831_2994	6.6e-12	75.9					bactNOG[38]	0282X@aproNOG,06VUV@bactNOG,0YPR1@NOG,182M0@proNOG	NA|NA|NA
Contig_3476_1	391598.FBBAL38_00660	1.1e-09	68.6	DNAQ		K02342		bactNOG[38]	07STS@bactNOG,099SJ@bctoNOG,0P7HZ@flaNOG,COG0322@NOG,COG0847@NOG	NA|NA|NA	L	DNA polymerase iii, epsilon subunit
Contig_3478_1	426355.Mrad2831_5677	2.5e-20	104.8					bactNOG[38]	020M7@aproNOG,05R3X@bactNOG,17IQS@proNOG,COG0739@NOG	NA|NA|NA	M	Inherit from COG: peptidase'
Contig_3484_1	392499.Swit_4457	9.6e-41	172.6					bactNOG[38]	01WQP@aproNOG,08S3C@bactNOG,11GRJ@NOG,178PP@proNOG	NA|NA|NA
Contig_3485_1	861360.AARI_30520	2.8e-08	64.7					bactNOG[38]	00FJM@actNOG,08C33@bactNOG,COG1961@NOG	NA|NA|NA	L	resolvase
Contig_3491_2	760568.Desku_1117	6.9e-09	66.2	SCLAV_2148				bactNOG[38]	05CDS@bactNOG,0EP5H@cloNOG,0NDJX@firmNOG,0XNX0@NOG	NA|NA|NA	S	P22 coat protein - gene protein 5
Contig_3493_1	445932.Emin_0969	2.8e-17	93.2			K00571		bactNOG[38]	07TMH@bactNOG,COG0863@NOG	NA|NA|NA	L	DNA methylase n-4 n-6 domain protein
Contig_3499_1	742740.HMPREF9474_01234	7.8e-14	82.8			K02334		bactNOG[38]	05GT6@bactNOG,0EQ3Z@cloNOG,0NEIG@firmNOG,0XRUF@NOG	NA|NA|NA	L	DNA polymerase
Contig_3505_2	401526.TcarDRAFT_1286	3.8e-21	106.3					bactNOG[38]	05JG7@bactNOG,0NWNC@firmNOG,0X4WC@negNOG,0XSFA@NOG	NA|NA|NA
Contig_3506_2	269482.Bcep1808_1173	4.2e-29	133.3					bactNOG[38]	05NFP@bactNOG,11WK6@NOG,17H67@proNOG	NA|NA|NA	S	P22 coat protein - gene protein 5
Contig_3507_2	1003195.SCAT_0566	1.9e-18	97.4	ERUM3880				bactNOG[38]	00GFD@actNOG,06WJS@bactNOG,COG5362@NOG,COG5410@NOG	NA|NA|NA	S	Terminase-like family
Contig_3513_2	1064539.AZOBR_200069	9.9e-18	95.1					bactNOG[38]	01VJC@aproNOG,08R30@bactNOG,11F8K@NOG,176B6@proNOG	NA|NA|NA
Contig_3514_1	717785.HYPMC_1236	1.2e-40	172.2					bactNOG[38]	08C9E@bactNOG,102HZ@NOG,16Y1J@proNOG	NA|NA|NA
Contig_3515_1	392499.Swit_4457	1.8e-15	88.6					bactNOG[38]	01WQP@aproNOG,08S3C@bactNOG,11GRJ@NOG,178PP@proNOG	NA|NA|NA
Contig_3535_3	345073.VC0395_A2124	1.2e-13	81.3					bactNOG[38]	066HZ@bactNOG,0QVZW@gproNOG,17M7C@proNOG,COG2105@NOG	NA|NA|NA	S	AIG2-like family
Contig_3536_1	644282.Deba_1597	1.9e-17	94.7					bactNOG[38]	08QUU@bactNOG,0GEIW@delNOG,0HF65@dproNOG,17624@proNOG,COG2369@NOG	NA|NA|NA	S	head morphogenesis protein, SPP1 gp7
Contig_3541_2	350688.Clos_1053	1.3e-07	61.2					bactNOG[38]	05JMW@bactNOG,0EXHW@cloNOG,0P1YC@firmNOG,COG3935@NOG	NA|NA|NA	L	Inherit from bactNOG: phage protein
Contig_3544_1	382640.Btr_2304	5.3e-19	100.1			K01143		bactNOG[38]	08TIX@bactNOG,11FJH@NOG,177US@proNOG	NA|NA|NA	L	phage-related exonuclease (EC 3.1.11.3)
Contig_3546_1	338963.Pcar_1601	3.5e-11	74.3	BMUL_5605				bactNOG[38]	05J03@bactNOG,0GC7K@delNOG,0HDFU@dproNOG,0XSQB@NOG,179ZR@proNOG	NA|NA|NA	S	VWA-like domain (DUF2201)
Contig_3553_2	266779.Meso_1199	4.9e-15	85.9	OCAR_5556				bactNOG[38]	01RR3@aproNOG,06UWM@bactNOG,0YK1B@NOG,175BR@proNOG	NA|NA|NA	L	DNA methylase N-4 N-6 domain-containing protein
Contig_3554_2	644968.DFW101_2464	5.8e-18	95.9					bactNOG[38]	08MGZ@bactNOG,0GF0D@delNOG,0HFI7@dproNOG,0ZQEY@NOG,175KQ@proNOG	NA|NA|NA	S	Terminase-like family
Contig_3559_1	234267.Acid_6278	3.6e-08	63.9	GP28	GO:0005575,GO:0005622,GO:0005623,GO:0005694,GO:0019012,GO:0019015,GO:0019038,GO:0043226,GO:0043228,GO:0043229,GO:0043232,GO:0044422,GO:0044423,GO:0044424,GO:0044427,GO:0044446,GO:0044464			bactNOG[38]	005R1@aciNOG,05CF2@bactNOG,COG4373@NOG	NA|NA|NA	S	Terminase-like family
Contig_3560_1	522772.Dacet_2220	2.4e-16	90.9	ERUM3880				bactNOG[38]	06WJS@bactNOG,COG5362@NOG,COG5410@NOG	NA|NA|NA	S	phage protein
Contig_3567_1	315456.RF_0123	4.8e-28	129	DAM	GO:0003674,GO:0003824,GO:0005575,GO:0005622,GO:0005623,GO:0005694,GO:0006139,GO:0006259,GO:0006260,GO:0006261,GO:0006281,GO:0006298,GO:0006304,GO:0006305,GO:0006306,GO:0006725,GO:0006807,GO:0006950,GO:0006974,GO:0008150,GO:0008152,GO:0008168,GO:0008757,GO:0009007,GO:0009008,GO:0009058,GO:0009059,GO:0009987,GO:0010468,GO:0016740,GO:0016741,GO:0019012,GO:0019015,GO:0019038,GO:0019222,GO:0032259,GO:…	K06223		bactNOG[38]	01R59@aproNOG,05DFE@bactNOG,16TA5@proNOG,COG0338@NOG	NA|NA|NA	L	Adenine specific DNA methyltransferase, D12 class
Contig_3567_2	420246.GTNG_2051	1.8e-23	114	DAM	GO:0003674,GO:0003824,GO:0006139,GO:0006259,GO:0006260,GO:0006261,GO:0006281,GO:0006298,GO:0006304,GO:0006305,GO:0006306,GO:0006725,GO:0006807,GO:0006950,GO:0006974,GO:0008150,GO:0008152,GO:0008168,GO:0008757,GO:0009007,GO:0009008,GO:0009058,GO:0009059,GO:0009987,GO:0010468,GO:0016740,GO:0016741,GO:0019222,GO:0032259,GO:0032775,GO:0033554,GO:0034641,GO:0034645,GO:0040029,GO:0043170,GO:0043412,GO:…	K06223		bactNOG[38]	04UZ2@bacNOG,05DFE@bactNOG,0NE1I@firmNOG,COG0338@NOG	NA|NA|NA	L	methylase
Contig_3570_2	272630.MexAM1_META1p3990	1e-28	132.1					bactNOG[38]	07XNI@bactNOG,0ZHID@NOG,1755V@proNOG	NA|NA|NA
Contig_3577_1	436017.A4RQS5	6.9e-18	95.5	PMM	GO:0003674,GO:0003824,GO:0004615,GO:0005575,GO:0005622,GO:0005623,GO:0005737,GO:0005829,GO:0005975,GO:0005996,GO:0006082,GO:0006766,GO:0006767,GO:0006950,GO:0006970,GO:0008150,GO:0008152,GO:0009058,GO:0009110,GO:0009628,GO:0009651,GO:0009987,GO:0016051,GO:0016053,GO:0016853,GO:0016866,GO:0016868,GO:0019752,GO:0019852,GO:0019853,GO:0042364,GO:0043436,GO:0044237,GO:0044238,GO:0044249,GO:0044281,GO:…	K17497		virNOG[6]	0D9TC@chloroNOG,1DSDT@virNOG,COG0561@NOG,KOG3189@euNOG	NA|NA|NA	G	Eukaryotic phosphomannomutase
Contig_3584_1	45351.NEMVEDRAFT_v1g142945-PA	2.5e-07	61.2					meNOG[21]	0JR13@euNOG,0WDQW@meNOG,0XVKG@NOG,1448K@opiNOG	NA|NA|NA
Contig_3586_1	93060.P9215_14211	7.3e-78	295.8			K01838		bactNOG[38]	08U1U@bactNOG,0FN4K@cyaNOG,COG0637@NOG	NA|NA|NA	S	haloacid dehalogenase-like hydrolase
Contig_3596_1	246197.MXAN_1209	9.4e-08	62.4	OCAR_4807		K06919		bactNOG[38]	05H2V@bactNOG,0GJQR@delNOG,0HJXN@dproNOG,16TGP@proNOG,COG5545@NOG	NA|NA|NA	S	virulence-associated protein e
Contig_3606_2	662755.CRES_1560	1.3e-14	85.1					bactNOG[38]	00H7R@actNOG,07Y06@bactNOG,COG4626@NOG	NA|NA|NA	S	Terminase
Contig_3614_2	590409.Dd586_0752	9.8e-14	81.6					bactNOG[38]	05HCX@bactNOG,0QSGP@gproNOG,11SPI@NOG,17EUZ@proNOG	NA|NA|NA
Contig_3617_2	357809.Cphy_2803	3.5e-11	73.2	POLA	GO:0003674,GO:0003824,GO:0003887,GO:0008150,GO:0008152,GO:0016740,GO:0016772,GO:0016779,GO:0034061	K02335		bactNOG[38]	05C2M@bactNOG,0EPF0@cloNOG,0NDWK@firmNOG,COG0258@NOG,COG0749@NOG	NA|NA|NA	L	DNA polymerase
Contig_3661_2	684719.HIMB114_0018	2.6e-10	70.5					bactNOG[38]	08715@bactNOG,100HG@NOG	NA|NA|NA
Contig_3667_1	580340.Tlie_1814	3.4e-11	74.3					bactNOG[38]	05BZF@bactNOG,1C9H2@synNOG,COG0438@NOG	NA|NA|NA	M	Glycosyl transferases group 1
Contig_3677_1	316274.Haur_1384	1.2e-10	72					bactNOG[38]	064UG@bactNOG,0ZGC3@NOG	NA|NA|NA	S	terminase, large subunit
Contig_3679_1	553220.CAMGR0001_2139	2.6e-20	104	RECE	GO:0000724,GO:0000725,GO:0003674,GO:0003824,GO:0004518,GO:0004527,GO:0006139,GO:0006259,GO:0006281,GO:0006302,GO:0006310,GO:0006725,GO:0006807,GO:0006950,GO:0006974,GO:0008150,GO:0008152,GO:0008409,GO:0009987,GO:0016787,GO:0016788,GO:0033554,GO:0034641,GO:0043170,GO:0044237,GO:0044238,GO:0044260,GO:0044699,GO:0044763,GO:0046483,GO:0050896,GO:0051716,GO:0071704,GO:0090304,GO:0090305,GO:1901360	K10906		bactNOG[38]	076J9@bactNOG,0GIX8@delNOG,0I5HE@eproNOG,0XPW2@NOG,174DI@proNOG	NA|NA|NA	L	Inherit from proNOG: exonuclease VIII
Contig_3684_1	553217.ENHAE0001_2510	1.2e-32	145.6					bactNOG[38]	08K45@bactNOG,0QKBV@gproNOG,0XYH3@NOG,16T4V@proNOG	NA|NA|NA	S	Phage plasmid-related protein TIGR03299
Contig_3694_1	517433.PanABDRAFT_3538	2e-36	157.9					bactNOG[38]	08MGJ@bactNOG,0R06S@gproNOG,0ZKS3@NOG,175ER@proNOG	NA|NA|NA	S	Bacteriophage head to tail connecting protein
Contig_3698_1	709797.CSIRO_3073	6.6e-15	86.3					bactNOG[38]	021WW@aproNOG,064UG@bactNOG,0ZGC3@NOG,1754Q@proNOG	NA|NA|NA	S	terminase, large subunit
Contig_3701_1	634497.HAH_2733	1.3e-12	78.2	UVRD		K03657,K03658		arNOG[11]	0KVIT@eurNOG,0RF67@halNOG,COG0210@NOG,arCOG00797@arNOG	NA|NA|NA	L	helicase
Contig_3706_1	580331.Thit_1395	6.1e-18	95.9					bactNOG[38]	07JYE@bactNOG,0ERB8@cloNOG,0NGN0@firmNOG,0Z5IJ@NOG	NA|NA|NA	S	Inherit from bactNOG: Terminase, large subunit
Contig_3717_1	205920.ECH_0665	1.4e-18	98.6	ERUM3880				bactNOG[38]	01TCN@aproNOG,06WJS@bactNOG,174HG@proNOG,COG5362@NOG,COG5410@NOG	NA|NA|NA	S	phage protein
Contig_3720_2	669262.COK_0562	6.4e-08	62.4			K01447		bactNOG[38]	05MKX@bactNOG,0QW4Y@gproNOG,17GJ1@proNOG,COG3023@NOG	NA|NA|NA	M	N-acetylmuramoyl-L-alanine amidase
Contig_3723_1	634504.Bgr_07970	3.1e-15	87					bactNOG[38]	01U78@aproNOG,07I76@bactNOG,0XSFA@NOG,16T8H@proNOG	NA|NA|NA
Contig_3725_1	438753.AZC_0834	1.6e-10	70.9					bactNOG[38]	025CG@aproNOG,06Q27@bactNOG,17Z7M@proNOG,COG0305@NOG	NA|NA|NA	L	DnaB-like helicase N terminal domain
Contig_3725_2	226186.BT_0625	2.3e-10	70.5	DNAB	GO:0005575,GO:0005618,GO:0005622,GO:0005623,GO:0005737,GO:0005829,GO:0006950,GO:0006974,GO:0008150,GO:0009987,GO:0030312,GO:0033554,GO:0040007,GO:0044424,GO:0044444,GO:0044464,GO:0044699,GO:0044763,GO:0050896,GO:0051716,GO:0071944	K02314		bactNOG[38]	055XH@bacteNOG,05CDU@bactNOG,09AKS@bctoNOG,COG0305@NOG	NA|NA|NA	L	Replicative DNA helicase
Contig_3731_2	861208.AGROH133_06218	8.9e-16	89					bactNOG[38]	0252H@aproNOG,05YG2@bactNOG,11MHV@NOG,17KQA@proNOG	NA|NA|NA	L	Bifunctional DNA primase polymerase
Contig_3732_1	759362.KVU_0706	2e-30	137.9					bactNOG[38]	01U9H@aproNOG,05JMP@bactNOG,0Y6PC@NOG,175PZ@proNOG	NA|NA|NA
Contig_3740_2	76869.PputGB1_1750	2e-13	80.9					bactNOG[38]	05RT9@bactNOG,1207T@NOG,17J1V@proNOG	NA|NA|NA	S	endoprotease
Contig_3742_1	358681.BBR47_35410	7.2e-08	63.2	LGAS_0607	GO:0005575,GO:0005576			bactNOG[38]	04XUA@bacNOG,060R1@bactNOG,0NG2J@firmNOG,COG5585@NOG	NA|NA|NA	T	minor head protein
Contig_3746_1	399741.Spro_3875	3.8e-12	76.6					bactNOG[38]	08N90@bactNOG,0QTF2@gproNOG,0ZYDZ@NOG,176T9@proNOG	NA|NA|NA
Contig_3756_1	375286.mma_2203	4.7e-08	62.8					bactNOG[38]	06CAQ@bactNOG,0Y3NK@NOG,17UHE@proNOG	NA|NA|NA
Contig_3758_2	517722.CJLT1_010100015083	7.5e-16	89.4					NOG[107]	COG0749@NOG	NA|NA|NA	L	DNA polymerase
Contig_3770_1	342108.amb3639	1.8e-32	144.8					bactNOG[38]	020ZT@aproNOG,08SF9@bactNOG,11G4W@NOG,1788F@proNOG	NA|NA|NA
Contig_3800_1	936140.LfarK3_010100005435	3.4e-16	90.1	ELI_1307				bactNOG[38]	04UI3@bacNOG,05E1R@bactNOG,0NEC0@firmNOG,COG5283@NOG	NA|NA|NA	M	Tape measure protein
Contig_3808_1	156889.Mmc1_1716	8.2e-30	135.6					bactNOG[38]	08R3T@bactNOG,11FEB@NOG,177QG@proNOG	NA|NA|NA
Contig_3811_1	1007104.SUS17_3079	2.5e-22	110.9					bactNOG[38]	068TW@bactNOG,0XY2J@NOG,183T9@proNOG	NA|NA|NA
Contig_3814_2	641491.DND132_2376	5.3e-08	63.2					bactNOG[38]	08MGJ@bactNOG,0ZKS3@NOG,175ER@proNOG	NA|NA|NA	S	head-tail connector protein
Contig_3821_1	445337.CBC_0708	4.4e-10	69.7	CKL_1885				bactNOG[38]	05XIX@bactNOG,0EVDD@cloNOG,0NPJ8@firmNOG,1251H@NOG	NA|NA|NA	S	Protein of unknown function (DUF1064)
Contig_3822_2	498761.HM1_0572	2.2e-07	60.5					bactNOG[38]	060NX@bactNOG,0EZWF@cloNOG,0NUZK@firmNOG,125J2@NOG	NA|NA|NA
Contig_3852_1	313596.RB2501_01425	4.5e-24	115.9	VIRE2				bactNOG[38]	07VV4@bactNOG,09DP5@bctoNOG,0P9KP@flaNOG,COG5545@NOG	NA|NA|NA	S	Virulence-associated protein E
Contig_3856_2	469610.HMPREF0189_01704	5.8e-26	122.1	NRDB	GO:0003674,GO:0003824,GO:0004748,GO:0006139,GO:0006163,GO:0006220,GO:0006725,GO:0006753,GO:0006793,GO:0006796,GO:0006807,GO:0008150,GO:0008152,GO:0009058,GO:0009117,GO:0009165,GO:0009262,GO:0009263,GO:0009265,GO:0009394,GO:0009987,GO:0016491,GO:0016725,GO:0016728,GO:0018130,GO:0019438,GO:0019637,GO:0019692,GO:0034641,GO:0034654,GO:0044237,GO:0044238,GO:0044249,GO:0044271,GO:0044281,GO:0044710,GO:…	K00526	RNDR1,RNDR2,RNDR3,RNDR4	bactNOG[38]	05E05@bactNOG,0B7T8@bproNOG,16R22@proNOG,COG0208@NOG	NA|NA|NA	F	Provides the precursors necessary for DNA synthesis. Catalyzes the biosynthesis of deoxyribonucleotides from the corresponding ribonucleotides (By similarity)
Contig_3857_1	648996.Theam_1364	3.1e-10	70.5	FOLE	GO:0008150,GO:0040007	K01495	GTPCI	bactNOG[38]	02EXZ@aquNOG,05EUJ@bactNOG,COG0302@NOG	NA|NA|NA	H	GTP cyclohydrolase I (EC 3.5.4.16)
Contig_3877_1	575584.HMPREF0010_03576	1.5e-09	68.2					bactNOG[38]	07XNW@bactNOG,0ZZ2A@NOG,1766W@proNOG	NA|NA|NA	S	Phage Terminase Large Subunit
Contig_3891_1	243233.MCA2930	7.4e-18	95.9					bactNOG[38]	05SWB@bactNOG,0R3P6@gproNOG,1824C@proNOG,COG5301@NOG	NA|NA|NA	S	prophage MuMc02, head decoration protein
Contig_3893_1	717959.AL1_30460	5.4e-22	109					bactNOG[38]	05AGR@bacteNOG,05XB4@bactNOG,09NV0@bctoNOG,COG1694@NOG	NA|NA|NA	S	MazG nucleotide pyrophosphohydrolase domain
Contig_3898_1	1035184.HMPREF1042_1245	1.4e-25	122.1	POLA_2		K02334		bactNOG[38]	04SSK@bacNOG,05GT6@bactNOG,0NEIG@firmNOG,0XRUF@NOG	NA|NA|NA	L	DNA polymerase
Contig_3906_1	546268.NEISUBOT_04876	1.1e-14	85.5					bactNOG[38]	06IKR@bactNOG,0Y5DM@NOG,17SS3@proNOG	NA|NA|NA
Contig_3915_1	243159.AFE_1286	2.7e-23	114					bactNOG[38]	05CVV@bactNOG,0QPXH@gproNOG,16QCE@proNOG,COG5377@NOG	NA|NA|NA	L	Inherit from proNOG: YqaJ-like viral recombinase domain
Contig_3920_1	351746.Pput_4107	7.6e-11	72.8		GO:0000003,GO:0003674,GO:0005198,GO:0005575,GO:0005622,GO:0005623,GO:0005694,GO:0008150,GO:0009987,GO:0016032,GO:0016043,GO:0019012,GO:0019015,GO:0019038,GO:0019058,GO:0019067,GO:0019068,GO:0022607,GO:0043226,GO:0043228,GO:0043229,GO:0043232,GO:0044085,GO:0044403,GO:0044419,GO:0044422,GO:0044423,GO:0044424,GO:0044427,GO:0044446,GO:0044464,GO:0044764,GO:0048610,GO:0051704,GO:0071840			bactNOG[38]	06D58@bactNOG,0XVSA@NOG,17RU1@proNOG	NA|NA|NA	S	Major tail protein
Contig_3922_1	570417.WPa_1045	1e-12	78.2	ERUM3880				bactNOG[38]	01TCN@aproNOG,06WJS@bactNOG,174HG@proNOG,COG5362@NOG,COG5410@NOG	NA|NA|NA	S	phage protein
Contig_3942_2	411461.DORFOR_00019	4.4e-09	66.2	CKL_1894				bactNOG[38]	08YDK@bactNOG,0EUIM@cloNOG,0NJ35@firmNOG,11N1T@NOG	NA|NA|NA
Contig_3965_1	460265.Mnod_6558	4.7e-15	85.9	ERUM3880				bactNOG[38]	01TCN@aproNOG,06WJS@bactNOG,174HG@proNOG,COG5362@NOG,COG5410@NOG	NA|NA|NA	S	phage protein
Contig_3965_2	572265.HDEF_1704	1.4e-22	111.3	OCAR_6611	GO:0000003,GO:0003674,GO:0003676,GO:0003677,GO:0005488,GO:0005575,GO:0005622,GO:0005623,GO:0005694,GO:0006139,GO:0006259,GO:0006323,GO:0006725,GO:0006807,GO:0008150,GO:0008152,GO:0009987,GO:0016032,GO:0016043,GO:0019012,GO:0019015,GO:0019038,GO:0019058,GO:0019067,GO:0019068,GO:0019072,GO:0019073,GO:0022607,GO:0034641,GO:0043170,GO:0043226,GO:0043228,GO:0043229,GO:0043232,GO:0044085,GO:0044237,GO:…			bactNOG[38]	05V4M@bactNOG,0QIKK@gproNOG,16Y48@proNOG,COG5362@NOG,COG5410@NOG	NA|NA|NA	S	Terminase-like family
Contig_3967_1	395019.Bmul_3835	7.5e-49	199.1	BMUL_3835		K03497,K06223		bactNOG[38]	0826P@bactNOG,0ZWU1@NOG,17TDX@proNOG	NA|NA|NA	L	DNA N-6-adenine-methyltransferase (Dam)
Contig_3969_1	585198.HMPREF0574_0592	1.5e-19	101.7	POLA_2		K02334		bactNOG[38]	05GT6@bactNOG,0XRUF@NOG	NA|NA|NA	L	DNA polymerase family A
Contig_3970_2	472759.Nhal_3825	2.9e-28	129.8	SSB	GO:0000725,GO:0003674,GO:0003676,GO:0003677,GO:0003697,GO:0005488,GO:0006139,GO:0006259,GO:0006260,GO:0006281,GO:0006298,GO:0006310,GO:0006725,GO:0006807,GO:0006950,GO:0006974,GO:0007154,GO:0008150,GO:0008152,GO:0009058,GO:0009059,GO:0009432,GO:0009605,GO:0009987,GO:0009991,GO:0031668,GO:0033554,GO:0034641,GO:0034645,GO:0043170,GO:0043566,GO:0044237,GO:0044238,GO:0044249,GO:0044260,GO:0044699,GO:…	K03111		bactNOG[38]	08UUM@bactNOG,0QS1A@gproNOG,17CF7@proNOG,COG0629@NOG	NA|NA|NA	L	single-stranded DNA-binding protein
Contig_3975_3	402626.Rpic_2295	8e-23	111.7	HDEN_0164				bactNOG[38]	05RIB@bactNOG,120TS@NOG,17ISR@proNOG	NA|NA|NA	S	Phage stabilisation protein
Contig_3976_1	572546.Arcpr_0122	2.1e-17	94.7	UVRD		K03657,K03658		arNOG[11]	0KVIT@eurNOG,COG0210@NOG,arCOG00797@arNOG	NA|NA|NA	L	Helicase
Contig_3978_1	1005048.CFU_1617	3.5e-32	143.3	LYS	GO:0003674,GO:0003796,GO:0003824,GO:0004553,GO:0005575,GO:0005622,GO:0005623,GO:0005694,GO:0008150,GO:0008152,GO:0009056,GO:0009987,GO:0016787,GO:0016798,GO:0016998,GO:0019012,GO:0019015,GO:0019038,GO:0043170,GO:0043226,GO:0043228,GO:0043229,GO:0043232,GO:0044036,GO:0044237,GO:0044248,GO:0044260,GO:0044422,GO:0044423,GO:0044424,GO:0044427,GO:0044446,GO:0044464,GO:0044699,GO:0044763,GO:0071554,GO:…	K03791		bactNOG[38]	05NVB@bactNOG,0BEGN@bproNOG,17FFW@proNOG,COG3179@NOG	NA|NA|NA	G	Chitinase class I
Contig_3981_1	553217.ENHAE0001_2214	7.8e-17	92.8					bactNOG[38]	05W3W@bactNOG,0QNXR@gproNOG,0XVZB@NOG,16YNR@proNOG	NA|NA|NA	L	DNA stabilization
Contig_3986_2	358681.BBR47_17500	1e-13	82					bactNOG[38]	050C6@bacNOG,05W43@bactNOG,0NPWS@firmNOG,12257@NOG	NA|NA|NA	S	Inherit from firmNOG: Methyltransferase FkbM family
Contig_3990_1	491952.Mar181_1517	6.6e-35	152.9	YEJH	GO:0003674,GO:0003824,GO:0004386,GO:0006139,GO:0006152,GO:0006163,GO:0006195,GO:0006200,GO:0006725,GO:0006753,GO:0006793,GO:0006796,GO:0006807,GO:0008026,GO:0008150,GO:0008152,GO:0009056,GO:0009116,GO:0009117,GO:0009119,GO:0009123,GO:0009125,GO:0009126,GO:0009128,GO:0009141,GO:0009143,GO:0009144,GO:0009146,GO:0009150,GO:0009154,GO:0009158,GO:0009161,GO:0009164,GO:0009166,GO:0009167,GO:0009169,GO:…	K19789		bactNOG[38]	05CFI@bactNOG,0QMSG@gproNOG,16TQ3@proNOG,COG1061@NOG	NA|NA|NA	L	type III restriction protein res subunit
Contig_3991_1	572547.Amico_0950	1.1e-08	65.1					bactNOG[38]	06CI1@bactNOG,0Y3ZX@NOG	NA|NA|NA
Contig_3993_1	156889.Mmc1_2050	4.3e-32	143.3	GP15				bactNOG[38]	05HQK@bactNOG,16PFY@proNOG,COG5525@NOG	NA|NA|NA	L	Terminase, large subunit
Contig_4016_1	643562.Daes_2491	1.7e-12	77.8	POLA	GO:0003674,GO:0003676,GO:0003677,GO:0003824,GO:0003887,GO:0004518,GO:0004527,GO:0005488,GO:0005575,GO:0005618,GO:0005622,GO:0005623,GO:0005737,GO:0005886,GO:0006139,GO:0006259,GO:0006260,GO:0006261,GO:0006281,GO:0006725,GO:0006807,GO:0006950,GO:0006974,GO:0008150,GO:0008152,GO:0008408,GO:0008409,GO:0009058,GO:0009059,GO:0009987,GO:0016020,GO:0016740,GO:0016772,GO:0016779,GO:0016787,GO:0016788,GO:…	K02335,K06966		bactNOG[38]	05C2M@bactNOG,0GB53@delNOG,0HCII@dproNOG,16Q2Q@proNOG,COG0258@NOG,COG0749@NOG	NA|NA|NA	L	DNA polymerase I
Contig_4017_1	66692.ABC2523	2.3e-13	80.9	LTG				bactNOG[38]	05E4C@bactNOG,0NJIE@firmNOG,COG0741@NOG	NA|NA|NA	M	lytic transglycosylase
Contig_4019_1	391597.LMED105_06532	4.5e-25	120.2					bactNOG[38]	08V9U@bactNOG,11JAN@NOG,17JM6@proNOG	NA|NA|NA
Contig_4032_1	644968.DFW101_1068	3.8e-23	114	Y3088		K06919		bactNOG[38]	08K15@bactNOG,0XRI3@NOG,16SGX@proNOG	NA|NA|NA	S	regulatory prophage protein
Contig_4043_2	526222.Desal_2356	1.6e-29	134					bactNOG[38]	05MZH@bactNOG,0GIX1@delNOG,0HJH2@dproNOG,11VYX@NOG,17GTY@proNOG	NA|NA|NA	S	Protein of unknown function (DUF3154)
Contig_4050_1	1064535.MELS_1385	1e-22	111.7	POLA	GO:0003674,GO:0003676,GO:0003677,GO:0003824,GO:0003887,GO:0004518,GO:0004527,GO:0005488,GO:0005575,GO:0005618,GO:0005622,GO:0005623,GO:0005737,GO:0005886,GO:0006139,GO:0006259,GO:0006260,GO:0006261,GO:0006281,GO:0006725,GO:0006807,GO:0006950,GO:0006974,GO:0008150,GO:0008152,GO:0008408,GO:0008409,GO:0009058,GO:0009059,GO:0009987,GO:0016020,GO:0016740,GO:0016772,GO:0016779,GO:0016787,GO:0016788,GO:…	K02335,K03469,K06966		bactNOG[38]	05C2M@bactNOG,0NDWK@firmNOG,0X1UM@negNOG,COG0258@NOG,COG0749@NOG	NA|NA|NA	L	DNA polymerase
Contig_4057_1	991905.SL003B_4037	3.9e-31	139.4	OCAR_4840				bactNOG[38]	01RPF@aproNOG,05EMT@bactNOG,16SB1@proNOG,COG5448@NOG	NA|NA|NA	S	glycoside hydrolase, family
Contig_4057_2	272942.RCAP_rcc01410	8.5e-14	82					bactNOG[38]	024QK@aproNOG,06F2F@bactNOG,0Y7DZ@NOG,17VRX@proNOG	NA|NA|NA	S	Inherit from COG: Tape measure protein
Contig_4058_1	595537.Varpa_2026	3.3e-24	116.7					bactNOG[38]	08K9B@bactNOG,0ZZC5@NOG,17645@proNOG	NA|NA|NA
Contig_4063_1	856793.MICA_1872	4.6e-13	80.1					bactNOG[38]	024KK@aproNOG,05WTX@bactNOG,123UY@NOG,17MAW@proNOG	NA|NA|NA	S	FecR protein
Contig_4068_1	234267.Acid_4108	2.8e-26	124.4	BB2214				bactNOG[38]	08KTB@bactNOG,0Y4VD@NOG	NA|NA|NA	S	Terminase-like family
Contig_4079_2	292459.STH1665	1e-16	92	RECA	GO:0003674,GO:0003676,GO:0003677,GO:0003697,GO:0005488,GO:0005575,GO:0005622,GO:0005623,GO:0005737,GO:0006139,GO:0006259,GO:0006281,GO:0006310,GO:0006725,GO:0006807,GO:0006928,GO:0006950,GO:0006974,GO:0007154,GO:0008150,GO:0008152,GO:0009432,GO:0009605,GO:0009987,GO:0009991,GO:0031668,GO:0033554,GO:0034641,GO:0040011,GO:0043170,GO:0043566,GO:0044237,GO:0044238,GO:0044260,GO:0044424,GO:0044464,GO:…	K03553		bactNOG[38]	05C68@bactNOG,0ENTK@cloNOG,0NDA0@firmNOG,COG0468@NOG	NA|NA|NA	L	Can catalyze the hydrolysis of ATP in the presence of single-stranded DNA, the ATP-dependent uptake of single-stranded DNA by duplex DNA, and the ATP-dependent hybridization of homologous single-stranded DNAs. It interacts with LexA causing its activation and leading to its autocatalytic cleavage (By similarity)
Contig_4087_1	420662.Mpe_A1848	4.8e-18	96.3			K01185,K12054		bactNOG[38]	08T14@bactNOG,0BFI2@bproNOG,179AA@proNOG,COG4678@NOG	NA|NA|NA	G	lysozyme
Contig_4093_1	720554.Clocl_3740	1e-11	75.1					bactNOG[38]	05C0D@bactNOG,0EQ45@cloNOG,0NEBD@firmNOG,COG0553@NOG	NA|NA|NA	L	snf2 family
Contig_4097_1	426114.THI_1948	6.9e-17	93.2	YMFN				bactNOG[38]	05CAR@bactNOG,0B7S8@bproNOG,16Q75@proNOG,COG4626@NOG	NA|NA|NA	S	Terminase
Contig_4105_1	205914.HS_1394	3.4e-47	193.4	NING				bactNOG[38]	05MAY@bactNOG,0QRTC@gproNOG,11XAF@NOG,17BP2@proNOG	NA|NA|NA	S	bacteriophage lambda NinG
Contig_4109_2	331869.BAL199_17233	6.4e-19	99.4					bactNOG[38]	026KV@aproNOG,077RF@bactNOG,0YU80@NOG,174EH@proNOG	NA|NA|NA	S	P22 coat protein - gene protein 5
Contig_4113_1	765698.Mesci_3819	3.5e-41	173.3					bactNOG[38]	02706@aproNOG,08R3T@bactNOG,11FEB@NOG,177QG@proNOG	NA|NA|NA
Contig_4116_1	391009.Tmel_0479	6.7e-32	142.1	PHOH		K07175		bactNOG[38]	08IAB@bactNOG,1CHX3@therNOG,COG1875@NOG	NA|NA|NA	T	PhoH family
Contig_4116_2	880072.Desac_2879	1.2e-14	84.7	PHOH		K07175		bactNOG[38]	08IAB@bactNOG,0GSWQ@delNOG,0HSA9@dproNOG,172MI@proNOG,COG1875@NOG	NA|NA|NA	T	PhoH family
Contig_4117_1	709032.Sulku_0344	4e-10	70.1	BMUL_5603				bactNOG[38]	05R55@bactNOG,0GBHY@delNOG,0I2MC@eproNOG,16RZG@proNOG,COG0714@NOG	NA|NA|NA	S	ATPase associated with various cellular activities, AAA_3
Contig_4125_1	267608.RSc3232	2.4e-16	90.5					bactNOG[38]	063WI@bactNOG,0BHEI@bproNOG,1255B@NOG,17MFJ@proNOG	NA|NA|NA
Contig_4131_2	446462.Amir_5619	3.9e-08	63.5					bactNOG[38]	00YT4@actNOG,06APY@bactNOG,0Y0S9@NOG	NA|NA|NA
Contig_4139_1	367737.Abu_1347	3e-10	70.1					bactNOG[38]	066YZ@bactNOG,0GNEU@delNOG,0I5FJ@eproNOG,122W5@NOG,1823D@proNOG	NA|NA|NA
Contig_4143_1	716544.wcw_0332	3.9e-81	306.6	NRDD		K00525,K00527		bactNOG[38]	07UBA@bactNOG,0CXU2@chlaNOG,0YDI3@NOG	NA|NA|NA	F	Inherit from bactNOG: reductase
Contig_4149_1	270374.MELB17_09208	2e-24	117.5					bactNOG[38]	088XW@bactNOG,17Z4Z@proNOG,COG0553@NOG	NA|NA|NA	L	helicase
Contig_4154_1	675815.VOA_000907	3.5e-12	77.4					bactNOG[38]	07VQ4@bactNOG,175K0@proNOG,COG0827@NOG,COG4646@NOG	NA|NA|NA	L	Inherit from COG: helicase
Contig_4155_1	187410.Y1031	7.8e-20	102.8					bactNOG[38]	08YF8@bactNOG,0R1P7@gproNOG,11KN5@NOG,17NFY@proNOG	NA|NA|NA
Contig_4158_1	331869.BAL199_18681	7.8e-11	72	RFBG	GO:0000271,GO:0003674,GO:0003824,GO:0005975,GO:0005976,GO:0006629,GO:0008150,GO:0008152,GO:0008610,GO:0008653,GO:0009058,GO:0009059,GO:0009103,GO:0009243,GO:0009987,GO:0016051,GO:0016829,GO:0016835,GO:0016836,GO:0033692,GO:0034637,GO:0034645,GO:0043170,GO:0044237,GO:0044238,GO:0044249,GO:0044255,GO:0044260,GO:0044262,GO:0044264,GO:0044710,GO:0044723,GO:0046402,GO:0047733,GO:0071704,GO:1901135,GO:…	K01709		bactNOG[38]	01RBT@aproNOG,05FAW@bactNOG,16SCQ@proNOG,COG0451@NOG	NA|NA|NA	M	CDP-glucose 4,6-dehydratase
Contig_4159_2	652103.Rpdx1_2524	1.7e-13	81.3					bactNOG[38]	02921@aproNOG,071D0@bactNOG,0YYID@NOG,183TD@proNOG	NA|NA|NA
Contig_4160_2	572544.Ilyop_1413	9.5e-20	101.7	RFAE		K00980,K03272		bactNOG[38]	05DW0@bactNOG,0QFF0@fusoNOG,COG2870@NOG	NA|NA|NA	M	Catalyzes the ADP transfer to D-glycero-D-manno-heptose 1-phosphate, yielding ADP-D,D-heptose (By similarity)
Contig_4166_1	360910.BAV0418	2e-40	171.4					bactNOG[38]	07XNW@bactNOG,0ZZ2A@NOG,1766W@proNOG	NA|NA|NA	S	Phage Terminase Large Subunit
Contig_4167_1	198214.SF0215	1.6e-54	217.6	GP2				bactNOG[38]	08E8Z@bactNOG,0QXAN@gproNOG,170D5@proNOG,COG5565@NOG	NA|NA|NA	S	Terminase-like family
Contig_4170_1	397945.Aave_2372	1.3e-12	78.6					bactNOG[38]	06FY6@bactNOG,0Y5Q8@NOG	NA|NA|NA
Contig_4171_1	742766.HMPREF9455_00554	1.6e-13	81.6					bactNOG[38]	05BHM@bacteNOG,08V9U@bactNOG,09F5P@bctoNOG,11JAN@NOG	NA|NA|NA
Contig_4173_2	279238.Saro_2694	4.4e-20	102.8					bactNOG[38]	01U9H@aproNOG,05JMP@bactNOG,0Y6PC@NOG,175PZ@proNOG	NA|NA|NA
Contig_4174_1	591158.SSMG_03455	2.1e-07	60.8	COBS		K04748,K09882		bactNOG[38]	05DEJ@bactNOG,COG0714@NOG	NA|NA|NA	H	cobaltochelatase, CobS subunit
Contig_4175_1	1085623.GNIT_1814	3e-15	87.4					bactNOG[38]	06FTZ@bactNOG,0XVPY@NOG,17YWP@proNOG	NA|NA|NA
Contig_4182_1	375286.mma_2202	3.1e-53	213.8					bactNOG[38]	08QDM@bactNOG,0BAS4@bproNOG,11FEB@NOG,176N9@proNOG	NA|NA|NA
Contig_4195_1	879309.HMPREF9199_0017	1.1e-09	68.9					bactNOG[38]	07EV7@bactNOG,0NYBE@firmNOG,0X515@negNOG,COG5295@NOG	NA|NA|NA	U, W	Inherit from bactNOG: Domain-Containing protein
Contig_4200_2	261292.Nit79A3_2404	1.3e-08	64.7	GLX_15490				bactNOG[38]	05QGY@bactNOG,0BPQS@bproNOG,11USG@NOG,16XNW@proNOG	NA|NA|NA
Contig_4211_1	525257.HMPREF0204_13101	3.6e-26	123.2			K00571		bactNOG[38]	07WH3@bactNOG,09G15@bctoNOG,0PDFI@flaNOG,COG0863@NOG	NA|NA|NA	L	DNA methylase
Contig_4214_2	644295.Metev_0452	4e-11	73.9			K06919		arNOG[11]	0KTKH@eurNOG,0WMD7@methaNOG,COG3378@NOG,arCOG06914@arNOG	NA|NA|NA	S	Phage plasmid primase, P4 family
Contig_4217_1	1064539.AZOBR_200070	1.1e-37	161	XTMB		K06909		bactNOG[38]	01TJK@aproNOG,08N0N@bactNOG,16TGK@proNOG,COG1783@NOG	NA|NA|NA	S	Phage terminase, large subunit
Contig_4218_1	445972.ANACOL_04150	1.4e-59	235	YBDN				bactNOG[38]	05BZV@bactNOG,0ERAH@cloNOG,0NFHY@firmNOG,COG3969@NOG	NA|NA|NA	S	Phosphoadenosine phosphosulfate reductase family
Contig_4220_1	521098.Aaci_2505	8.1e-09	65.9					bactNOG[38]	04W7I@bacNOG,08X5A@bactNOG,0NIRV@firmNOG,11MF1@NOG	NA|NA|NA	S	Collagen triple helix repeat (20 copies)
Contig_4222_2	232348.SCB01_010100006196	3.8e-09	67	DNAE	GO:0003674,GO:0003824,GO:0003887,GO:0005575,GO:0005618,GO:0005622,GO:0005623,GO:0005737,GO:0005886,GO:0006139,GO:0006259,GO:0006260,GO:0006725,GO:0006807,GO:0008150,GO:0008152,GO:0009058,GO:0009059,GO:0009360,GO:0009987,GO:0016020,GO:0016740,GO:0016772,GO:0016779,GO:0030312,GO:0032991,GO:0034061,GO:0034641,GO:0034645,GO:0040007,GO:0042575,GO:0043170,GO:0043234,GO:0044237,GO:0044238,GO:0044249,GO:…	K02337		bactNOG[38]	05C0B@bactNOG,0FJV4@cyaNOG,COG0587@NOG	NA|NA|NA	L	DNA polymerase III alpha subunit
Contig_4230_2	261292.Nit79A3_1449	1.2e-12	78.6					bactNOG[38]	062RR@bactNOG,0BFH3@bproNOG,121NB@NOG,17JRM@proNOG	NA|NA|NA	S	peptidase M15A
Contig_4244_1	491916.RHECIAT_CH0003834	9.8e-31	139					bactNOG[38]	023K4@aproNOG,06IC8@bactNOG,0Y0YK@NOG,16Y0V@proNOG	NA|NA|NA
Contig_4250_1	384765.SIAM614_13038	6.5e-11	72.8					bactNOG[38]	01YZ5@aproNOG,066HJ@bactNOG,173MQ@proNOG,COG0740@NOG	NA|NA|NA	O	clp protease
Contig_4254_2	335992.SAR11_0482	5e-10	69.7					bactNOG[38]	026R4@aproNOG,064RP@bactNOG,0XWHK@NOG,17XBY@proNOG	NA|NA|NA	S	Inherit from NOG: chromosome 20 open reading frame 72
Contig_4267_2	547045.NEISICOT_01398	4e-28	129.8					bactNOG[38]	05CFS@bactNOG,0BKWY@bproNOG,16PW0@proNOG,COG5511@NOG	NA|NA|NA	S	Phage portal protein, lambda family
Contig_4273_1	426355.Mrad2831_5695	1.6e-38	164.9					bactNOG[38]	01TNK@aproNOG,05EVJ@bactNOG,0XRJX@NOG,16SIS@proNOG	NA|NA|NA	S	Inherit from proNOG: portal protein
Contig_4283_1	382638.Hac_0361	7.3e-19	99					bactNOG[38]	05JMP@bactNOG,0Y6PC@NOG,175PZ@proNOG	NA|NA|NA
Contig_4285_2	3055.EDO97984	1.5e-68	264.6		GO:0003674,GO:0003824,GO:0004748,GO:0005575,GO:0005622,GO:0005623,GO:0005737,GO:0006139,GO:0006259,GO:0006260,GO:0006725,GO:0006753,GO:0006793,GO:0006796,GO:0006807,GO:0008150,GO:0008152,GO:0009058,GO:0009059,GO:0009117,GO:0009141,GO:0009142,GO:0009165,GO:0009200,GO:0009202,GO:0009262,GO:0009263,GO:0009987,GO:0010035,GO:0010038,GO:0016491,GO:0016725,GO:0016728,GO:0018130,GO:0019438,GO:0019637,GO:…	K10807	RNDR1,RNDR2,RNDR3,RNDR4	virNOG[6]	0D9I8@chloroNOG,1DWHJ@virNOG,COG0209@NOG,KOG1112@euNOG	NA|NA|NA	F	Provides the precursors necessary for DNA synthesis. Catalyzes the biosynthesis of deoxyribonucleotides from the corresponding ribonucleotides (By similarity)
Contig_4294_1	768066.HELO_2072	2.1e-42	177.9					bactNOG[38]	08KFA@bactNOG,16YZT@proNOG,COG4733@NOG	NA|NA|NA	S	tail fiber protein
Contig_4303_1	574556.ACIS_00100	3.6e-18	97.4	GP34	GO:0005575,GO:0005622,GO:0005623,GO:0005694,GO:0019012,GO:0019015,GO:0019038,GO:0043226,GO:0043228,GO:0043229,GO:0043232,GO:0044422,GO:0044423,GO:0044424,GO:0044427,GO:0044446,GO:0044464			bactNOG[38]	01QAK@aproNOG,05EFC@bactNOG,16R63@proNOG,COG4695@NOG	NA|NA|NA	S	portal protein
Contig_4318_2	522772.Dacet_2220	2.8e-23	113.6	ERUM3880				bactNOG[38]	06WJS@bactNOG,COG5362@NOG,COG5410@NOG	NA|NA|NA	S	phage protein
Contig_4320_1	439375.Oant_0230	3.2e-30	136.7			K00558		bactNOG[38]	021DP@aproNOG,07R98@bactNOG,17HUS@proNOG,COG0270@NOG	NA|NA|NA	L	C-5 cytosine-specific DNA methylase
Contig_4325_1	570417.WPa_1045	5e-22	109.8	ERUM3880				bactNOG[38]	01TCN@aproNOG,06WJS@bactNOG,174HG@proNOG,COG5362@NOG,COG5410@NOG	NA|NA|NA	S	phage protein
Contig_4337_1	298386.PBPRB0577	5.6e-14	82.8					bactNOG[38]	08N28@bactNOG,10YAQ@NOG,1772F@proNOG	NA|NA|NA
Contig_4341_1	245014.CK3_29900	1.6e-10	71.6			K00961		bactNOG[38]	07FZF@bactNOG,0NTRB@firmNOG,0Y9P0@NOG	NA|NA|NA	L	DNA polymerase
Contig_4347_1	1003200.AXXA_28025	1.1e-22	111.7					bactNOG[38]	07XNW@bactNOG,0BQDV@bproNOG,0ZZ2A@NOG,1766W@proNOG	NA|NA|NA	S	Phage terminase, large subunit
Contig_4348_1	488538.SAR116_0382	1.7e-07	62					bactNOG[38]	023X6@aproNOG,05GEM@bactNOG,11R4M@NOG,17E0J@proNOG	NA|NA|NA
Contig_4358_1	445335.CBN_1360	4.9e-28	130.2			K00961		bactNOG[38]	07FZF@bactNOG,0NTRB@firmNOG,0Y9P0@NOG	NA|NA|NA	L	DNA polymerase
Contig_4370_1	552398.HMPREF0866_02221	2.3e-19	101.3	SGLY_0535				bactNOG[38]	05CCM@bactNOG,0EQEI@cloNOG,0NEVR@firmNOG,0XNW6@NOG	NA|NA|NA	S	phage protein
Contig_4380_3	398578.Daci_4125	7.6e-15	85.1	LGAS_0582				bactNOG[38]	08WCK@bactNOG,0BNAE@bproNOG,11KYA@NOG,17BR7@proNOG	NA|NA|NA	S	ERF superfamily
Contig_4393_2	575584.HMPREF0010_02390	1.2e-08	65.1					bactNOG[38]	069AJ@bactNOG,0Y81R@NOG	NA|NA|NA
Contig_4396_1	203119.Cthe_1653	7.5e-16	89					bactNOG[38]	05C0D@bactNOG,0EQ45@cloNOG,0NEBD@firmNOG,COG0553@NOG	NA|NA|NA	L	snf2 family
Contig_4397_1	195103.CPF_0942	8.2e-08	62	RUSA		K01160		bactNOG[38]	05QBX@bactNOG,0EX86@cloNOG,0NMN5@firmNOG,COG4570@NOG	NA|NA|NA	L	endodeoxyribonuclease RusA
Contig_4423_1	375286.mma_2198	2.9e-27	126.7					bactNOG[38]	08981@bactNOG,0ZP5B@NOG,175IF@proNOG	NA|NA|NA
Contig_4426_1	243265.plu2793	4e-27	125.9	FOLE		K01495	GTPCI	bactNOG[38]	05EUJ@bactNOG,0QJ3M@gproNOG,16QPW@proNOG,COG0302@NOG	NA|NA|NA	H	GTP cyclohydrolase I
Contig_4438_1	203119.Cthe_1735	7.7e-09	65.9			K00961		bactNOG[38]	07FZF@bactNOG,0NTRB@firmNOG,0Y9P0@NOG	NA|NA|NA	L	DNA polymerase
Contig_4446_1	639282.DEFDS_1335	2.3e-33	147.9			K01768		bactNOG[38]	05F8J@bactNOG,0G5BK@defNOG,COG2114@NOG,COG4252@NOG	NA|NA|NA	T	Adenylate guanylate cyclase
Contig_4470_1	375286.mma_2226	1.7e-09	67.4	LGAS_0582				bactNOG[38]	08WCK@bactNOG,0BNAE@bproNOG,11KYA@NOG,17BR7@proNOG	NA|NA|NA	S	ERF superfamily
Contig_4485_1	398578.Daci_4125	5.8e-31	139.4	LGAS_0582				bactNOG[38]	08WCK@bactNOG,0BNAE@bproNOG,11KYA@NOG,17BR7@proNOG	NA|NA|NA	S	ERF superfamily
Contig_4501_1	318586.Pden_3756	1.4e-22	111.3			K06909		bactNOG[38]	01TJK@aproNOG,08N0N@bactNOG,16TGK@proNOG,COG1783@NOG	NA|NA|NA	S	Phage terminase, large subunit
Contig_4512_2	216596.RL3932	6.6e-15	86.3					bactNOG[38]	024NE@aproNOG,06FMC@bactNOG,0XYBV@NOG,17RPB@proNOG	NA|NA|NA
Contig_4513_1	537021.CLIBASIA_00015	6.6e-13	79.3					bactNOG[38]	028ME@aproNOG,05GA3@bactNOG,0XQDU@NOG,175Y6@proNOG	NA|NA|NA	S	Protein of unknown function (DUF2800)
Contig_4514_1	227882.SAV_2671	1.7e-13	80.9	RECG	GO:0003674,GO:0003678,GO:0003824,GO:0004003,GO:0004386,GO:0005575,GO:0005622,GO:0005623,GO:0005737,GO:0005829,GO:0005886,GO:0006139,GO:0006152,GO:0006163,GO:0006195,GO:0006200,GO:0006259,GO:0006260,GO:0006261,GO:0006268,GO:0006281,GO:0006310,GO:0006725,GO:0006753,GO:0006793,GO:0006796,GO:0006807,GO:0006950,GO:0006974,GO:0008026,GO:0008094,GO:0008150,GO:0008152,GO:0009056,GO:0009058,GO:0009059,GO:…	K02314,K03655,K06217,K17680		NOG[107]	COG0553@NOG,COG1200@NOG	NA|NA|NA	L	ATP-dependent DNA helicase recG
Contig_4523_1	330214.NIDE2332	3e-37	160.2			K01652		bactNOG[38]	05C7K@bactNOG,COG0028@NOG	NA|NA|NA	E	acetolactate synthase
Contig_4524_1	393305.YE1682	3.3e-15	87.4					bactNOG[38]	08STU@bactNOG,0QXGX@gproNOG,11HI5@NOG,17DH3@proNOG	NA|NA|NA	S	Inherit from bactNOG: Polynucleotide
Contig_4525_1	426117.M446_2419	2.1e-28	131	CSGG	GO:0005575,GO:0005623,GO:0005886,GO:0006810,GO:0008104,GO:0008150,GO:0009279,GO:0009987,GO:0015031,GO:0016020,GO:0019867,GO:0022610,GO:0030312,GO:0030313,GO:0031975,GO:0033036,GO:0042710,GO:0044010,GO:0044462,GO:0044464,GO:0044699,GO:0044763,GO:0044764,GO:0044765,GO:0045184,GO:0051179,GO:0051234,GO:0051704,GO:0055085,GO:0071702,GO:0071806,GO:0071944	K06214		bactNOG[38]	01WMV@aproNOG,05P8Q@bactNOG,16TP0@proNOG,COG1462@NOG	NA|NA|NA	M	curli production assembly transport component CsgG
Contig_4527_1	570417.WPa_1045	9.3e-17	92	ERUM3880				bactNOG[38]	01TCN@aproNOG,06WJS@bactNOG,174HG@proNOG,COG5362@NOG,COG5410@NOG	NA|NA|NA	S	phage protein
Contig_4535_1	557598.LHK_01497	2.8e-19	100.1	EXO		K01143		bactNOG[38]	05RMG@bactNOG,0BFZJ@bproNOG,11FJH@NOG,17H6J@proNOG	NA|NA|NA	L	Exonuclease
Contig_4545_2	1002672.SAR11G3_01424	4.8e-09	66.2	RUVC		K01159		bactNOG[38]	026DN@aproNOG,067Q7@bactNOG,0XU8T@NOG,17ZBI@proNOG	NA|NA|NA	S	crossover junction endodeoxyribonuclease
Contig_4571_1	504472.Slin_2305	5.6e-53	213	UVSE		K13281		bactNOG[38]	05E5J@bactNOG,COG4294@NOG	NA|NA|NA	L	UV damage endonuclease
Contig_4574_1	526222.Desal_2961	2.3e-17	94.4	POLA	GO:0003674,GO:0003676,GO:0003677,GO:0003824,GO:0003887,GO:0004518,GO:0004527,GO:0005488,GO:0005575,GO:0005618,GO:0005622,GO:0005623,GO:0005737,GO:0005886,GO:0006139,GO:0006259,GO:0006260,GO:0006261,GO:0006281,GO:0006725,GO:0006807,GO:0006950,GO:0006974,GO:0008150,GO:0008152,GO:0008408,GO:0008409,GO:0009058,GO:0009059,GO:0009987,GO:0016020,GO:0016740,GO:0016772,GO:0016779,GO:0016787,GO:0016788,GO:…	K02335,K06966		bactNOG[38]	05C2M@bactNOG,0GB53@delNOG,0HCII@dproNOG,16Q2Q@proNOG,COG0258@NOG,COG0749@NOG	NA|NA|NA	L	DNA polymerase I
Contig_4576_2	644968.DFW101_1068	1.3e-16	92	Y3088		K06919		bactNOG[38]	08K15@bactNOG,0XRI3@NOG,16SGX@proNOG	NA|NA|NA	S	regulatory prophage protein
Contig_4580_1	360910.BAV0432	4.7e-36	156.8					bactNOG[38]	08X68@bactNOG,0BIY8@bproNOG,11J92@NOG,17ADC@proNOG	NA|NA|NA
Contig_4585_1	78245.Xaut_4264	4.3e-30	136.3	GROL	GO:0000003,GO:0000166,GO:0001666,GO:0001882,GO:0001883,GO:0003674,GO:0003824,GO:0005488,GO:0005515,GO:0005524,GO:0005575,GO:0005618,GO:0005622,GO:0005623,GO:0005737,GO:0005829,GO:0005886,GO:0006139,GO:0006152,GO:0006163,GO:0006195,GO:0006200,GO:0006457,GO:0006725,GO:0006753,GO:0006793,GO:0006796,GO:0006807,GO:0006950,GO:0008150,GO:0008152,GO:0009056,GO:0009116,GO:0009117,GO:0009119,GO:0009123,GO:…	K04077		bactNOG[38]	01QWG@aproNOG,05CJ9@bactNOG,16QCK@proNOG,COG0459@NOG	NA|NA|NA	O	Prevents misfolding and promotes the refolding and proper assembly of unfolded polypeptides generated under stress conditions (By similarity)
Contig_4589_1	584708.Apau_0522	8.9e-18	95.9					bactNOG[38]	08UYA@bactNOG,11IH4@NOG	NA|NA|NA	S	Phosphoribosyl-ATP pyrophosphohydrolase
Contig_4604_2	749222.Nitsa_0219	2.5e-08	63.5	RECE	GO:0000724,GO:0000725,GO:0003674,GO:0003824,GO:0004518,GO:0004527,GO:0006139,GO:0006259,GO:0006281,GO:0006302,GO:0006310,GO:0006725,GO:0006807,GO:0006950,GO:0006974,GO:0008150,GO:0008152,GO:0008409,GO:0009987,GO:0016787,GO:0016788,GO:0033554,GO:0034641,GO:0043170,GO:0044237,GO:0044238,GO:0044260,GO:0044699,GO:0044763,GO:0046483,GO:0050896,GO:0051716,GO:0071704,GO:0090304,GO:0090305,GO:1901360	K10906		bactNOG[38]	076J9@bactNOG,0GIX8@delNOG,0I5HE@eproNOG,0XPW2@NOG,174DI@proNOG	NA|NA|NA	L	Inherit from proNOG: exonuclease VIII
Contig_4615_1	1064539.AZOBR_200069	7.8e-20	102.1					bactNOG[38]	01VJC@aproNOG,08R30@bactNOG,11F8K@NOG,176B6@proNOG	NA|NA|NA
Contig_4617_1	347834.RHE_CH01094	1.7e-22	110.9					bactNOG[38]	01UW4@aproNOG,08Q5B@bactNOG,11F5G@NOG,16TBM@proNOG	NA|NA|NA
Contig_4621_3	272630.MexAM1_META1p3990	2e-13	80.9					bactNOG[38]	07XNI@bactNOG,0ZHID@NOG,1755V@proNOG	NA|NA|NA
Contig_4631_1	563192.HMPREF0179_01715	1.7e-12	78.2	HDEN_0178				bactNOG[38]	08C66@bactNOG,0GJBK@delNOG,0HJS5@dproNOG,0XSV1@NOG,16TJB@proNOG	NA|NA|NA	L	Inherit from COG: antirestriction protein
Contig_4641_1	164757.Mjls_3614	2.5e-10	70.1	MCRA	GO:0005575,GO:0005576			bactNOG[38]	00J78@actNOG,05Q8M@bactNOG,COG1403@NOG	NA|NA|NA	V	HNH endonuclease
Contig_4651_1	706436.HMPREF9074_00938	7.4e-15	85.1					bactNOG[38]	06AYA@bactNOG,09JGC@bctoNOG,0XXAQ@NOG	NA|NA|NA
Contig_4652_1	155864.Z1854	1.2e-14	85.1	BMUR_1315				bactNOG[38]	05CAR@bactNOG,0QJMM@gproNOG,16Q75@proNOG,COG4626@NOG	NA|NA|NA	S	Terminase
Contig_4667_2	543728.Vapar_2489	6.8e-13	79.3					bactNOG[38]	089GQ@bactNOG,0YMAR@NOG,16YRB@proNOG	NA|NA|NA
Contig_4673_1	316275.VSAL_I2082	3.8e-30	137.1	YEJH	GO:0003674,GO:0003824,GO:0004386,GO:0006139,GO:0006152,GO:0006163,GO:0006195,GO:0006200,GO:0006725,GO:0006753,GO:0006793,GO:0006796,GO:0006807,GO:0008026,GO:0008150,GO:0008152,GO:0009056,GO:0009116,GO:0009117,GO:0009119,GO:0009123,GO:0009125,GO:0009126,GO:0009128,GO:0009141,GO:0009143,GO:0009144,GO:0009146,GO:0009150,GO:0009154,GO:0009158,GO:0009161,GO:0009164,GO:0009166,GO:0009167,GO:0009169,GO:…	K19789		bactNOG[38]	05CFI@bactNOG,0QMSG@gproNOG,16TQ3@proNOG,COG1061@NOG	NA|NA|NA	L	type III restriction protein res subunit
Contig_4679_1	648757.Rvan_2837	1.8e-11	75.1	DPNA				bactNOG[38]	01TZS@aproNOG,05EH4@bactNOG,171G3@proNOG,COG0827@NOG,COG4646@NOG	NA|NA|NA	L	DEXDc
Contig_4691_2	398578.Daci_1945	3.1e-11	73.6					bactNOG[38]	071JT@bactNOG,0YYUU@NOG,184NM@proNOG	NA|NA|NA
Contig_4699_2	888060.HMPREF9081_1723	2.5e-11	73.9	POLA_2		K02334		bactNOG[38]	05GT6@bactNOG,0NEIG@firmNOG,0X2BX@negNOG,0XRUF@NOG	NA|NA|NA	L	DNA polymerase
Contig_4700_2	288000.BBta_5780	4.3e-16	89.7					bactNOG[38]	02AWU@aproNOG,07BC3@bactNOG,0ZDI7@NOG,18A3I@proNOG	NA|NA|NA
Contig_4709_1	478749.BRYFOR_07512	5e-15	86.7					bactNOG[38]	05C0D@bactNOG,0EQ45@cloNOG,0NEBD@firmNOG,COG0553@NOG	NA|NA|NA	L	snf2 family
Contig_4724_1	313606.M23134_07687	5.1e-23	113.2					bactNOG[38]	05XEG@bactNOG,09HV2@bctoNOG,0FXQW@cytNOG,1262F@NOG	NA|NA|NA	G	Inherit from COG: chitinase
Contig_4742_1	396588.Tgr7_0475	2.6e-07	61.2					bactNOG[38]	08N4V@bactNOG,0QRUV@gproNOG,0Y7A2@NOG,173N9@proNOG	NA|NA|NA	S	Glycosyltransferase
Contig_4745_3	743720.Psefu_4313	2.9e-11	73.6	POLA	GO:0003674,GO:0003676,GO:0003677,GO:0003824,GO:0003887,GO:0004518,GO:0004527,GO:0005488,GO:0005575,GO:0005618,GO:0005622,GO:0005623,GO:0005737,GO:0005886,GO:0006139,GO:0006259,GO:0006260,GO:0006261,GO:0006281,GO:0006725,GO:0006807,GO:0006950,GO:0006974,GO:0008150,GO:0008152,GO:0008408,GO:0008409,GO:0009058,GO:0009059,GO:0009987,GO:0016020,GO:0016740,GO:0016772,GO:0016779,GO:0016787,GO:0016788,GO:…	K02335,K03469,K06966		bactNOG[38]	05C2M@bactNOG,0QHY5@gproNOG,16Q2Q@proNOG,COG0258@NOG,COG0749@NOG	NA|NA|NA	L	Dna polymerase I
Contig_4747_1	264462.Bd1712	5.3e-08	63.5					bactNOG[38]	05MZK@bactNOG,0GNA0@delNOG,0HNCP@dproNOG,122BH@NOG,17M4G@proNOG	NA|NA|NA	M	cell wall surface anchor family protein
Contig_4757_3	331869.BAL199_17183	4e-29	132.9	OCAR_6611	GO:0000003,GO:0003674,GO:0003676,GO:0003677,GO:0005488,GO:0005575,GO:0005622,GO:0005623,GO:0005694,GO:0006139,GO:0006259,GO:0006323,GO:0006725,GO:0006807,GO:0008150,GO:0008152,GO:0009987,GO:0016032,GO:0016043,GO:0019012,GO:0019015,GO:0019038,GO:0019058,GO:0019067,GO:0019068,GO:0019072,GO:0019073,GO:0022607,GO:0034641,GO:0043170,GO:0043226,GO:0043228,GO:0043229,GO:0043232,GO:0044085,GO:0044237,GO:…			bactNOG[38]	01QUX@aproNOG,05V4M@bactNOG,16Y48@proNOG,COG5323@NOG	NA|NA|NA	S	phage DNA Packaging protein
Contig_4758_1	1005048.CFU_0197	3.7e-09	67.4			K08282		bactNOG[38]	05C0D@bactNOG,0B73F@bproNOG,16QPP@proNOG,COG0553@NOG	NA|NA|NA	L	SNF2-related protein
Contig_4763_1	266835.mlr8538	3.3e-18	97.4					bactNOG[38]	02862@aproNOG,06GPG@bactNOG,0Y8PA@NOG,17VI4@proNOG	NA|NA|NA
Contig_4764_1	940615.AciX9_2846	3.9e-19	100.5	RECA	GO:0003674,GO:0003676,GO:0003677,GO:0003697,GO:0005488,GO:0005575,GO:0005622,GO:0005623,GO:0005737,GO:0006139,GO:0006259,GO:0006281,GO:0006310,GO:0006725,GO:0006807,GO:0006928,GO:0006950,GO:0006974,GO:0007154,GO:0008150,GO:0008152,GO:0009432,GO:0009605,GO:0009987,GO:0009991,GO:0031668,GO:0033554,GO:0034641,GO:0040011,GO:0043170,GO:0043566,GO:0044237,GO:0044238,GO:0044260,GO:0044424,GO:0044464,GO:…	K03553		bactNOG[38]	000S6@acidNOG,003S2@aciNOG,05C68@bactNOG,COG0468@NOG	NA|NA|NA	L	Can catalyze the hydrolysis of ATP in the presence of single-stranded DNA, the ATP-dependent uptake of single-stranded DNA by duplex DNA, and the ATP-dependent hybridization of homologous single-stranded DNAs. It interacts with LexA causing its activation and leading to its autocatalytic cleavage (By similarity)
Contig_4773_1	679926.Mpet_2297	5.9e-08	63.2	GYY_04335		K00571		arNOG[11]	COG0863@NOG,arCOG00115@arNOG	NA|NA|NA	L	DNA methylase N-4 N-6 domain protein
Contig_4777_2	862719.AZOLI_1756	1.2e-17	94.7					bactNOG[38]	064YU@bactNOG,125H9@NOG,17MM8@proNOG	NA|NA|NA	S	Protein of unknown function (DUF3154)
Contig_4788_1	431895.XP_001746860.1	1.1e-31	141.4		GO:0003674,GO:0003824,GO:0004748,GO:0006139,GO:0006725,GO:0006753,GO:0006793,GO:0006796,GO:0006807,GO:0008150,GO:0008152,GO:0009058,GO:0009141,GO:0009142,GO:0009987,GO:0016491,GO:0016725,GO:0016728,GO:0018130,GO:0019438,GO:0019637,GO:0034641,GO:0034654,GO:0044237,GO:0044238,GO:0044249,GO:0044271,GO:0044281,GO:0044710,GO:0046483,GO:0055086,GO:0055114,GO:0071704,GO:0090407,GO:1901293,GO:1901360,GO:…			euNOG[57]	0IQ82@euNOG,COG1372@NOG	NA|NA|NA	L	Inherit from COG: Provides the precursors necessary for DNA synthesis. Catalyzes the biosynthesis of deoxyribonucleotides from the corresponding ribonucleotides (By similarity)
Contig_4789_1	709797.CSIRO_0753	7.4e-10	69.7	DCM		K00571,K03497		bactNOG[38]	07RMW@bactNOG,16R46@proNOG,COG0863@NOG,COG1475@NOG	NA|NA|NA	L	DNA methylase N-4 N-6
Contig_4795_1	622312.ROSEINA2194_00661	1.7e-27	127.5					bactNOG[38]	08WSC@bactNOG,0EPIC@cloNOG,0NIHM@firmNOG,0ZKQ7@NOG	NA|NA|NA
Contig_4801_1	908612.HMPREF9720_1144	3.5e-15	86.7	UNG	GO:0003674,GO:0003824,GO:0004844,GO:0005575,GO:0005622,GO:0005623,GO:0005737,GO:0006139,GO:0006259,GO:0006281,GO:0006284,GO:0006725,GO:0006807,GO:0006950,GO:0006974,GO:0008150,GO:0008152,GO:0009987,GO:0016787,GO:0016798,GO:0016799,GO:0019104,GO:0033554,GO:0034641,GO:0043170,GO:0044237,GO:0044238,GO:0044260,GO:0044424,GO:0044464,GO:0044699,GO:0044763,GO:0046483,GO:0050896,GO:0051716,GO:0071704,GO:…	K03648		bactNOG[38]	0559B@bacteNOG,05D5S@bactNOG,099Q8@bctoNOG,COG0692@NOG	NA|NA|NA	L	Excises uracil residues from the DNA which can arise as a result of misincorporation of dUMP residues by DNA polymerase or due to deamination of cytosine (By similarity)
Contig_4807_1	997346.HMPREF9374_1123	5.4e-29	133.3					bactNOG[38]	04ZFF@bacNOG,07JYE@bactNOG,0NGN0@firmNOG,0Z5IJ@NOG	NA|NA|NA	S	Inherit from bactNOG: Terminase, large subunit
Contig_4833_3	446466.Cfla_0613	2.4e-07	60.5					bactNOG[38]	00MF8@actNOG,081AM@bactNOG,COG0791@NOG	NA|NA|NA	M	Secreted protein
Contig_4845_1	244592.SADFL11_5087	2.8e-09	67					bactNOG[38]	08P2Q@bactNOG,0Z6Z8@NOG,177FQ@proNOG	NA|NA|NA	S	Bacteriophage head to tail connecting protein
Contig_4850_1	575589.HMPREF0018_01458	1.3e-22	112.1					bactNOG[38]	08Z5T@bactNOG,0QSCD@gproNOG,17CAN@proNOG,COG1783@NOG	NA|NA|NA	S	Inherit from COG: phage terminase (large subunit)
Contig_4868_3	314292.VAS14_10379	1.9e-08	63.9	RLPA		K03642		bactNOG[38]	05K6T@bactNOG,0QUC0@gproNOG,17FDB@proNOG,COG0797@NOG	NA|NA|NA	M	rare lipoprotein A
Contig_4871_1	272943.RSP_6243	3.5e-15	86.7	HDEN_0109				bactNOG[38]	021VD@aproNOG,062HK@bactNOG,1235A@NOG,17KH0@proNOG	NA|NA|NA	K	Pathogenesis-related transcriptional factor and ERF protein
Contig_4885_1	137722.AZL_025340	3.1e-12	76.6					bactNOG[38]	021NJ@aproNOG,05VJ1@bactNOG,121W1@NOG,17JVQ@proNOG	NA|NA|NA	M	Cell Wall
Contig_4894_1	156889.Mmc1_1718	3e-07	60.5					bactNOG[38]	06FMC@bactNOG,0XYBV@NOG,17RPB@proNOG	NA|NA|NA
Contig_4901_1	504728.Mrub_1250	1.6e-18	97.8					bactNOG[38]	07ZGX@bactNOG,0G9MG@deiNOG,COG3864@NOG	NA|NA|NA	S	VWA-like domain (DUF2201)
Contig_4905_1	3055.EDO96677	1e-48	198.4		GO:0003674,GO:0003824,GO:0004748,GO:0006139,GO:0006725,GO:0006753,GO:0006793,GO:0006796,GO:0006807,GO:0008150,GO:0008152,GO:0009058,GO:0009141,GO:0009142,GO:0009987,GO:0016491,GO:0016725,GO:0016728,GO:0018130,GO:0019438,GO:0019637,GO:0034641,GO:0034654,GO:0044237,GO:0044238,GO:0044249,GO:0044271,GO:0044281,GO:0044710,GO:0046483,GO:0055086,GO:0055114,GO:0071704,GO:0090407,GO:1901293,GO:1901360,GO:…			euNOG[57]	0IQ82@euNOG,COG1372@NOG	NA|NA|NA	L	Inherit from COG: Provides the precursors necessary for DNA synthesis. Catalyzes the biosynthesis of deoxyribonucleotides from the corresponding ribonucleotides (By similarity)
Contig_4906_1	684719.HIMB114_0018	4.4e-16	90.1					bactNOG[38]	08715@bactNOG,100HG@NOG	NA|NA|NA
Contig_4907_1	945021.TEH_18390	1.9e-28	131	STERM_0814				bactNOG[38]	050QB@bacNOG,05PXR@bactNOG,0NFJ3@firmNOG,11TP8@NOG	NA|NA|NA	S	ERF superfamily
Contig_4924_1	575584.HMPREF0010_03092	7e-13	79.7			K00558		bactNOG[38]	07WHA@bactNOG,0QI8K@gproNOG,16UPB@proNOG,COG0270@NOG	NA|NA|NA	L	Cytosine-specific methyltransferase
Contig_4929_1	329726.AM1_1237	2e-34	151					bactNOG[38]	07EF5@bactNOG,0FJE5@cyaNOG,COG3914@NOG	NA|NA|NA	O	Inherit from NOG: protein N-acetylglucosaminyltransferase activity
Contig_4931_1	450851.PHZ_c2212	7.7e-52	209.1					bactNOG[38]	021WW@aproNOG,064UG@bactNOG,0ZGC3@NOG,1754Q@proNOG	NA|NA|NA	S	terminase, large subunit
Contig_4934_2	634176.NT05HA_0470	8e-12	75.9	BET				bactNOG[38]	08T4P@bactNOG,0QSQH@gproNOG,11HT0@NOG,179C9@proNOG	NA|NA|NA	L	recombination protein
Contig_4959_1	435590.BVU_3918	8.7e-19	98.2			K17680		bactNOG[38]	08VD0@bactNOG,0ZVWQ@NOG	NA|NA|NA	L	DNA primase helicase
Contig_4959_2	470145.BACCOP_01172	1.5e-09	67.8	GLX_15390		K17680		bactNOG[38]	05ARM@bacteNOG,08PTR@bactNOG,09NZF@bctoNOG,COG0358@NOG	NA|NA|NA	L	domain protein
Contig_4963_1	375286.mma_2228	1.6e-17	94.4					bactNOG[38]	063WI@bactNOG,0BHEI@bproNOG,1255B@NOG,17MFJ@proNOG	NA|NA|NA
Contig_4968_2	981383.OTW25_010100018678	8.7e-12	75.1	ERUM3880				bactNOG[38]	04RPK@bacNOG,06WJS@bactNOG,0NG7Z@firmNOG,COG5362@NOG,COG5410@NOG	NA|NA|NA	S	Terminase-like family
Contig_4973_1	1045855.DSC_11405	8.8e-28	129	YMFN				bactNOG[38]	05CAR@bactNOG,0QJMM@gproNOG,16Q75@proNOG,COG4626@NOG	NA|NA|NA	S	Terminase
Contig_4974_1	1117943.SFHH103_00148	2.5e-07	61.2					bactNOG[38]	06T9V@bactNOG,0YKPH@NOG,18186@proNOG	NA|NA|NA
Contig_4985_1	216591.BCAM1877	3.3e-39	167.2	OCAR_4807		K06919		bactNOG[38]	05H2V@bactNOG,16TGP@proNOG,COG5545@NOG	NA|NA|NA	D	Virulence-associated e family protein
Contig_4991_1	439375.Oant_0254	1.1e-26	125.6			K01992		bactNOG[38]	02900@aproNOG,05RH2@bactNOG,11Q6I@NOG,17PJ2@proNOG	NA|NA|NA
Contig_4993_1	644966.Tmar_0037	2.6e-19	100.1	ELI_1297				bactNOG[38]	05EFC@bactNOG,0EQBE@cloNOG,0NE3S@firmNOG,COG4695@NOG	NA|NA|NA	O	Phage portal protein, HK97 family
Contig_4994_1	504472.Slin_4924	4.1e-09	66.2					bactNOG[38]	05XEG@bactNOG,09HV2@bctoNOG,0FXQW@cytNOG,1262F@NOG	NA|NA|NA	G	Inherit from COG: chitinase
Contig_5019_1	312153.Pnuc_1711	2.6e-16	90.9	POLA	GO:0003674,GO:0003676,GO:0003677,GO:0003824,GO:0003887,GO:0004518,GO:0004527,GO:0005488,GO:0005575,GO:0005618,GO:0005622,GO:0005623,GO:0005737,GO:0005886,GO:0006139,GO:0006259,GO:0006260,GO:0006261,GO:0006281,GO:0006725,GO:0006807,GO:0006950,GO:0006974,GO:0008150,GO:0008152,GO:0008408,GO:0008409,GO:0009058,GO:0009059,GO:0009987,GO:0016020,GO:0016740,GO:0016772,GO:0016779,GO:0016787,GO:0016788,GO:…	K02335,K03469,K06966		bactNOG[38]	05C2M@bactNOG,0B8UV@bproNOG,16Q2Q@proNOG,COG0258@NOG,COG0749@NOG	NA|NA|NA	L	DNA polymerase i
Contig_5020_1	1064539.AZOBR_200069	4e-13	80.5					bactNOG[38]	01VJC@aproNOG,08R30@bactNOG,11F8K@NOG,176B6@proNOG	NA|NA|NA
Contig_5024_1	399742.Ent638_0997	7.2e-23	112.8					bactNOG[38]	08R1V@bactNOG,11F3N@NOG,177I7@proNOG	NA|NA|NA
Contig_5031_1	479436.Vpar_1681	2.2e-11	74.7	DNAB	GO:0000166,GO:0000228,GO:0001882,GO:0001883,GO:0003674,GO:0003678,GO:0003824,GO:0004386,GO:0005488,GO:0005524,GO:0005575,GO:0005618,GO:0005622,GO:0005623,GO:0005634,GO:0005657,GO:0005658,GO:0005694,GO:0005737,GO:0005829,GO:0006139,GO:0006152,GO:0006163,GO:0006195,GO:0006200,GO:0006259,GO:0006260,GO:0006261,GO:0006268,GO:0006270,GO:0006271,GO:0006725,GO:0006753,GO:0006793,GO:0006796,GO:0006807,GO:…	K02314		bactNOG[38]	05CDU@bactNOG,0ND9M@firmNOG,0X2F8@negNOG,COG0305@NOG	NA|NA|NA	L	replicative DNA helicase
Contig_5035_2	543728.Vapar_2436	5.2e-08	62.4					bactNOG[38]	08XYH@bactNOG,0BNMA@bproNOG,11JQ0@NOG,17C2U@proNOG	NA|NA|NA
Contig_5052_1	205918.Psyr_2827	1.9e-19	100.9					bactNOG[38]	066QC@bactNOG,0QTTG@gproNOG,173K7@proNOG,COG0175@NOG	NA|NA|NA	E, H	Phosphoadenosine phosphosulfate reductase family
Contig_5057_2	375286.mma_2203	2.6e-07	60.5					bactNOG[38]	06CAQ@bactNOG,0Y3NK@NOG,17UHE@proNOG	NA|NA|NA
Contig_5058_2	1064539.AZOBR_200065	4.8e-32	142.9					bactNOG[38]	01Z96@aproNOG,05GGF@bactNOG,11QR8@NOG,17E65@proNOG	NA|NA|NA	S	Major head protein
Contig_5060_1	269798.CHU_2304	9.9e-36	155.6					bactNOG[38]	05CR9@bactNOG,09DZE@bctoNOG,COG5184@NOG	NA|NA|NA	D, Z	alpha-tubulin suppressor
Contig_5069_2	365046.Rta_33080	1.6e-28	131		GO:0003674,GO:0003824,GO:0004553,GO:0008150,GO:0008152,GO:0009056,GO:0009987,GO:0016787,GO:0016798,GO:0016977,GO:0016998,GO:0043170,GO:0044036,GO:0044237,GO:0044248,GO:0044260,GO:0044699,GO:0044763,GO:0071554,GO:0071704,GO:0071840			bactNOG[38]	05F5Q@bactNOG,0Y1JM@NOG,17BT0@proNOG	NA|NA|NA	G	Endoglucanase Y
Contig_5087_1	227882.SAV_5521	1.8e-13	80.9	CKL_1870				bactNOG[38]	00C62@actNOG,06VR3@bactNOG,0XSCY@NOG	NA|NA|NA	S	terminase, large subunit
Contig_5088_1	375286.mma_2196	1.5e-17	95.1					bactNOG[38]	061CP@bactNOG,129QN@NOG,17K53@proNOG	NA|NA|NA
Contig_5091_2	563192.HMPREF0179_03457	9.4e-08	61.6					bactNOG[38]	08KNP@bactNOG,176BV@proNOG,COG0749@NOG	NA|NA|NA	L	DNA polymerase
Contig_5097_2	641491.DND132_0137	2.2e-08	64.3	SSB		K03111		bactNOG[38]	08UUM@bactNOG,0GEU1@delNOG,0HGJF@dproNOG,17CF7@proNOG,COG0629@NOG	NA|NA|NA	L	single-stranded DNA-binding protein
Contig_5098_2	882.DVU0203	5.5e-17	92.8			K17733		bactNOG[38]	090JY@bactNOG,0GIK6@delNOG,0HJ54@dproNOG,17DJ8@proNOG,COG3926@NOG	NA|NA|NA	S	domain protein
Contig_5105_1	443144.GM21_1003	9.8e-32	142.1					bactNOG[38]	064UG@bactNOG,0GCKJ@delNOG,0HDIX@dproNOG,0ZGC3@NOG,1754Q@proNOG	NA|NA|NA	S	Inherit from proNOG: Terminase large subunit
Contig_5125_1	267608.RSc0839	1.4e-41	174.9	BL03493	GO:0005575,GO:0005623,GO:0005886,GO:0016020,GO:0044464,GO:0071944	K06919		bactNOG[38]	05DKS@bactNOG,0BBD2@bproNOG,16QQ1@proNOG,COG0358@NOG,COG3378@NOG	NA|NA|NA	L	phage plasmid
Contig_5132_1	746360.PFWH6_3918	3e-26	123.6					bactNOG[38]	064UG@bactNOG,0QJ89@gproNOG,0ZGC3@NOG,1754Q@proNOG	NA|NA|NA	S	Terminase large subunit
Contig_5133_1	224911.bll5003	2.8e-36	157.1					bactNOG[38]	01XHE@aproNOG,07ZIK@bactNOG,11K1B@NOG,16W38@proNOG	NA|NA|NA	S	Integrase
Contig_5140_2	639283.Snov_0004	2.1e-10	70.9	HINDIIIM		K00571		bactNOG[38]	0259N@aproNOG,07YVC@bactNOG,11IE7@NOG,179S8@proNOG	NA|NA|NA	L	DNA methylase
Contig_5141_1	439292.Bsel_0788	1.2e-10	72	OCAR_6158	GO:0003674,GO:0003676,GO:0003677,GO:0005488,GO:0005575,GO:0005622,GO:0005623,GO:0005737,GO:0019037,GO:0044424,GO:0044444,GO:0044464,GO:0097159,GO:1901363			bactNOG[38]	04SCF@bacNOG,05CAR@bactNOG,0NEUS@firmNOG,COG0553@NOG,COG4626@NOG	NA|NA|NA	L	Terminase, large subunit
Contig_5143_1	469610.HMPREF0189_01104	1.9e-26	124					bactNOG[38]	07JYE@bactNOG,0BQIP@bproNOG,0Z5IJ@NOG,17DJ0@proNOG	NA|NA|NA	S	Inherit from proNOG: Terminase, large subunit
Contig_5160_1	352914.XP_728703.1	9.1e-22	109					NOG[107]	COG0457@NOG	NA|NA|NA	S	repeat-containing protein
Contig_5163_3	526222.Desal_2559	8.7e-19	98.6	BMUL_5605				bactNOG[38]	05J03@bactNOG,0GC7K@delNOG,0HDFU@dproNOG,179ZR@proNOG,COG3864@NOG	NA|NA|NA	S	VWA-like domain (DUF2201)
Contig_5166_2	91464.S7335_1110	1.2e-23	114.8					bactNOG[38]	08M42@bactNOG,0XSP9@NOG	NA|NA|NA
Contig_5171_2	438753.AZC_0843	3.2e-27	126.7					bactNOG[38]	01U78@aproNOG,07I76@bactNOG,0XSFA@NOG,16T8H@proNOG	NA|NA|NA
Contig_5175_2	536019.Mesop_3750	2.8e-12	77					bactNOG[38]	029XN@aproNOG,05FGN@bactNOG,18CEX@proNOG,COG4627@NOG	NA|NA|NA	S	Methyltransferase domain
Contig_5178_1	438753.AZC_3597	1.4e-25	121.3					bactNOG[38]	01VBD@aproNOG,08KNP@bactNOG,176BV@proNOG,COG0749@NOG	NA|NA|NA	L	DNA Polymerase
Contig_5184_1	404589.Anae109_2286	8.5e-16	88.6					bactNOG[38]	05NAZ@bactNOG,0GG2G@delNOG,0HH45@dproNOG,17H2V@proNOG,COG0662@NOG	NA|NA|NA	G	Cupin domain protein
Contig_5192_1	375286.mma_2205	2.4e-34	151					bactNOG[38]	08Q5B@bactNOG,11F5G@NOG,16TBM@proNOG	NA|NA|NA
Contig_5197_1	323097.Nham_1184	4.2e-31	140.2	ERUM3880				bactNOG[38]	01TCN@aproNOG,06WJS@bactNOG,174HG@proNOG,COG5362@NOG,COG5410@NOG	NA|NA|NA	S	phage protein
Contig_5201_1	1064539.AZOBR_200069	2.7e-11	73.9					bactNOG[38]	01VJC@aproNOG,08R30@bactNOG,11F8K@NOG,176B6@proNOG	NA|NA|NA
Contig_5202_2	411483.FAEPRAA2165_01877	5.5e-16	89.7					bactNOG[38]	07EH1@bactNOG,0EUK6@cloNOG,0P3EK@firmNOG,1210S@NOG	NA|NA|NA
Contig_5212_1	680198.SCAB_48281	2.2e-11	74.7	SARE_3718				bactNOG[38]	00GAS@actNOG,0900I@bactNOG,11NCI@NOG	NA|NA|NA	S	Terminase
Contig_5222_2	350701.BDAG_01698	3.1e-38	163.3	CFR9IM		K00571,K00590		bactNOG[38]	07U79@bactNOG,0BEIR@bproNOG,16VQ1@proNOG,COG0863@NOG	NA|NA|NA	L	DNA methylase
Contig_5226_1	445335.CBN_3001	2.2e-15	87.4					bactNOG[38]	05H2V@bactNOG,0EPJE@cloNOG,0NECD@firmNOG,COG5545@NOG	NA|NA|NA	S	Virulence-associated protein e
Contig_5234_1	746360.PFWH6_3946	9.3e-25	119	EXO		K01143		bactNOG[38]	05RMG@bactNOG,0QU6C@gproNOG,11FJH@NOG,17H6J@proNOG	NA|NA|NA	L	Exonuclease
Contig_5238_1	342108.amb0353	9.9e-15	85.5					bactNOG[38]	027A8@aproNOG,0622Y@bactNOG,12B7T@NOG,17G4S@proNOG	NA|NA|NA	S	Protein of unknown function (DUF669)
Contig_5247_1	375286.mma_2193	2e-09	68.2					NOG[107]	0Z1ZN@NOG	NA|NA|NA
Contig_5263_1	717606.PaecuDRAFT_3108	6.3e-12	75.9					bactNOG[38]	06CN0@bactNOG,0XZZT@NOG	NA|NA|NA
Contig_5292_1	497965.Cyan7822_2011	9.2e-08	61.6			K00571		bactNOG[38]	08MQG@bactNOG,0FQW2@cyaNOG,COG0863@NOG	NA|NA|NA	L	DNA methylase N-4 N-6 domain protein
Contig_5296_1	1064539.AZOBR_200069	1.9e-12	78.2					bactNOG[38]	01VJC@aproNOG,08R30@bactNOG,11F8K@NOG,176B6@proNOG	NA|NA|NA
Contig_5300_1	375286.mma_2228	2.4e-19	100.9					bactNOG[38]	063WI@bactNOG,0BHEI@bproNOG,1255B@NOG,17MFJ@proNOG	NA|NA|NA
Contig_5306_1	247156.nfa12530	1e-11	75.5					bactNOG[38]	00WJ7@actNOG,05WPD@bactNOG,123NH@NOG	NA|NA|NA	S	Methyltransferase type 11
Contig_5308_1	393305.YE2337	3e-32	143.7	NING				bactNOG[38]	05MAY@bactNOG,0QV3K@gproNOG,11XAF@NOG,17HIX@proNOG	NA|NA|NA	S	bacteriophage lambda NinG
Contig_5314_1	375286.mma_2205	1.1e-52	211.8					bactNOG[38]	08Q5B@bactNOG,11F5G@NOG,16TBM@proNOG	NA|NA|NA
Contig_5317_1	118168.MC7420_2498	1.8e-18	97.8					bactNOG[38]	07IET@bactNOG,0ZMZK@NOG	NA|NA|NA
Contig_5325_2	375286.mma_2198	1.7e-10	71.2					bactNOG[38]	08981@bactNOG,0ZP5B@NOG,175IF@proNOG	NA|NA|NA
Contig_5326_1	679197.HMPREF9336_01116	9.8e-09	65.9					bactNOG[38]	00EHP@actNOG,08QX1@bactNOG,104DQ@NOG	NA|NA|NA
Contig_5327_2	688245.CtCNB1_1438	1.1e-72	278.1					bactNOG[38]	08UPN@bactNOG,0BCN8@bproNOG,11IHE@NOG,179V0@proNOG	NA|NA|NA
Contig_5343_1	395019.Bmul_3835	2.7e-36	156.4	BMUL_3835		K03497,K06223		bactNOG[38]	0826P@bactNOG,0ZWU1@NOG,17TDX@proNOG	NA|NA|NA	L	DNA N-6-adenine-methyltransferase (Dam)
Contig_5349_1	3055.EDO96677	1.7e-45	188		GO:0003674,GO:0003824,GO:0004748,GO:0006139,GO:0006725,GO:0006753,GO:0006793,GO:0006796,GO:0006807,GO:0008150,GO:0008152,GO:0009058,GO:0009141,GO:0009142,GO:0009987,GO:0016491,GO:0016725,GO:0016728,GO:0018130,GO:0019438,GO:0019637,GO:0034641,GO:0034654,GO:0044237,GO:0044238,GO:0044249,GO:0044271,GO:0044281,GO:0044710,GO:0046483,GO:0055086,GO:0055114,GO:0071704,GO:0090407,GO:1901293,GO:1901360,GO:…			euNOG[57]	0IQ82@euNOG,COG1372@NOG	NA|NA|NA	L	Inherit from COG: Provides the precursors necessary for DNA synthesis. Catalyzes the biosynthesis of deoxyribonucleotides from the corresponding ribonucleotides (By similarity)
Contig_5384_1	945681.APO_2008	4.3e-10	69.7	ERUM3880				bactNOG[38]	01TCN@aproNOG,06WJS@bactNOG,174HG@proNOG,COG5362@NOG,COG5410@NOG	NA|NA|NA	S	phage protein
Contig_5394_1	553217.ENHAE0001_2214	2.3e-07	60.8					bactNOG[38]	05W3W@bactNOG,0QNXR@gproNOG,0XVZB@NOG,16YNR@proNOG	NA|NA|NA	L	DNA stabilization
Contig_5398_1	246197.MXAN_0560	1.3e-09	68.6			K17733		bactNOG[38]	080A5@bactNOG,0GITI@delNOG,0HJ9V@dproNOG,17QRQ@proNOG,COG1876@NOG,COG3409@NOG	NA|NA|NA	M	Peptidoglycan-binding domain 1 protein
Contig_5403_1	488538.SAR116_2344	2.2e-08	64.7					bactNOG[38]	06GBQ@bactNOG,0Y78R@NOG,17W4M@proNOG	NA|NA|NA
Contig_5406_1	411154.GFO_2426	1.6e-27	128.3					bactNOG[38]	081QN@bactNOG,11XTW@NOG	NA|NA|NA	S	Phage tail tape measure protein, TP901 family
Contig_5412_2	697281.Mahau_0077	5.7e-08	62.8					bactNOG[38]	07JYE@bactNOG,0ERB8@cloNOG,0NGN0@firmNOG,0Z5IJ@NOG	NA|NA|NA	S	Inherit from bactNOG: Terminase, large subunit
Contig_5418_1	1003195.SCAT_1650	1.7e-20	104.8					bactNOG[38]	00Y3B@actNOG,06WW2@bactNOG,0YRXA@NOG	NA|NA|NA
Contig_5423_1	720555.BATR1942_08060	2.9e-13	80.5					NOG[107]	125CR@NOG	NA|NA|NA	S	Phage tail tape measure protein, tp901 family
Contig_5426_1	489825.LYNGBM3L_28290	1.2e-24	117.9	GMD	GO:0000271,GO:0001666,GO:0003674,GO:0003824,GO:0005575,GO:0005623,GO:0005886,GO:0005975,GO:0005976,GO:0006629,GO:0006950,GO:0008150,GO:0008152,GO:0008446,GO:0008610,GO:0008653,GO:0009058,GO:0009059,GO:0009103,GO:0009628,GO:0009987,GO:0016020,GO:0016051,GO:0016829,GO:0016835,GO:0016836,GO:0033554,GO:0033692,GO:0034637,GO:0034645,GO:0036293,GO:0036294,GO:0042221,GO:0043170,GO:0044237,GO:0044238,GO:…	K01711		bactNOG[38]	05C0K@bactNOG,0FJEZ@cyaNOG,COG1089@NOG	NA|NA|NA	M	GDPmannose 4,6-dehydratase
Contig_5431_1	1000565.METUNv1_01696	4.9e-61	239.6					bactNOG[38]	08MGZ@bactNOG,0B9P1@bproNOG,0ZQEY@NOG,175KQ@proNOG	NA|NA|NA	S	Terminase-like family
Contig_5432_2	243233.MCA2930	5.5e-19	99.4					bactNOG[38]	05SWB@bactNOG,0R3P6@gproNOG,1824C@proNOG,COG5301@NOG	NA|NA|NA	S	prophage MuMc02, head decoration protein
Contig_5440_2	1002672.SAR11G3_01424	1.6e-15	87.8	RUVC		K01159		bactNOG[38]	026DN@aproNOG,067Q7@bactNOG,0XU8T@NOG,17ZBI@proNOG	NA|NA|NA	S	crossover junction endodeoxyribonuclease
Contig_5441_1	470146.COPCOM_02996	3.6e-09	67					bactNOG[38]	07QUV@bactNOG,0F0Q8@cloNOG,0NW9A@firmNOG,COG0507@NOG	NA|NA|NA	L	Pfam:DUF889
Contig_5446_1	579137.Metvu_0562	5.1e-18	96.7					arNOG[11]	0KSED@eurNOG,0WQF3@methNOG,COG1444@NOG,arCOG01951@arNOG	NA|NA|NA	S	Pfam:DUF699
Contig_5461_1	718254.ENC_24210	3.3e-17	93.6					bactNOG[38]	08SF9@bactNOG,11G4W@NOG,1788F@proNOG	NA|NA|NA
Contig_5463_1	375286.mma_2198	7.7e-21	105.5					bactNOG[38]	08981@bactNOG,0ZP5B@NOG,175IF@proNOG	NA|NA|NA
Contig_5468_1	1117943.SFHH103_01830	4.9e-21	106.7	GP2				bactNOG[38]	01USN@aproNOG,08E8Z@bactNOG,170D5@proNOG,COG5565@NOG	NA|NA|NA	L	DNA packaging protein gp2
Contig_5473_2	412597.PaTRP_010100016237	2.4e-12	77.4					bactNOG[38]	01VBW@aproNOG,08R1V@bactNOG,11F3N@NOG,177I7@proNOG	NA|NA|NA
Contig_5474_1	590409.Dd586_0752	3.2e-11	73.2					bactNOG[38]	05HCX@bactNOG,0QSGP@gproNOG,11SPI@NOG,17EUZ@proNOG	NA|NA|NA
Contig_5477_1	439235.Dalk_3968	1.9e-32	144.1					bactNOG[38]	064UG@bactNOG,0GCKJ@delNOG,0HDIX@dproNOG,0ZGC3@NOG,1754Q@proNOG	NA|NA|NA	S	Inherit from proNOG: Terminase large subunit
Contig_5492_1	318586.Pden_4089	4.4e-11	72.8	H				bactNOG[38]	0638C@bactNOG,COG5301@NOG	NA|NA|NA	S	tail fiber protein
Contig_5513_1	402626.Rpic_2308	1e-15	88.6					bactNOG[38]	06EA8@bactNOG,0BHBR@bproNOG,0Y6J2@NOG,17VG8@proNOG	NA|NA|NA
Contig_5515_1	402626.Rpic_2300	1.7e-16	90.9					bactNOG[38]	05NFP@bactNOG,11WK6@NOG,17H67@proNOG	NA|NA|NA	S	P22 coat protein - gene protein 5
Contig_5532_1	582899.Hden_1166	3.7e-31	139.8					bactNOG[38]	05VAB@bactNOG,121DX@NOG	NA|NA|NA
Contig_5554_1	320771.Cflav_PD5990	2.2e-10	70.9					bactNOG[38]	087ST@bactNOG,0Y72P@NOG	NA|NA|NA	S	AAA domain (dynein-related subfamily)
Contig_5563_1	257313.BP0513	8.7e-19	98.2	BMUL_3841				bactNOG[38]	06UK1@bactNOG,0BMK1@bproNOG,0YN0D@NOG,1828I@proNOG	NA|NA|NA
Contig_5568_1	156889.Mmc1_1720	2.5e-17	94.4					bactNOG[38]	08981@bactNOG,0ZP5B@NOG,175IF@proNOG	NA|NA|NA
Contig_5579_1	3055.EDO96677	2.5e-65	253.8		GO:0003674,GO:0003824,GO:0004748,GO:0006139,GO:0006725,GO:0006753,GO:0006793,GO:0006796,GO:0006807,GO:0008150,GO:0008152,GO:0009058,GO:0009141,GO:0009142,GO:0009987,GO:0016491,GO:0016725,GO:0016728,GO:0018130,GO:0019438,GO:0019637,GO:0034641,GO:0034654,GO:0044237,GO:0044238,GO:0044249,GO:0044271,GO:0044281,GO:0044710,GO:0046483,GO:0055086,GO:0055114,GO:0071704,GO:0090407,GO:1901293,GO:1901360,GO:…			euNOG[57]	0IQ82@euNOG,COG1372@NOG	NA|NA|NA	L	Inherit from COG: Provides the precursors necessary for DNA synthesis. Catalyzes the biosynthesis of deoxyribonucleotides from the corresponding ribonucleotides (By similarity)
Contig_5580_1	315749.Bcer98_1291	4e-07	60.5					bactNOG[38]	051FT@bacNOG,064UG@bactNOG,0NEIP@firmNOG,0ZGC3@NOG	NA|NA|NA	S	Terminase-like family
Contig_5586_2	697281.Mahau_0077	1.7e-22	111.3					bactNOG[38]	07JYE@bactNOG,0ERB8@cloNOG,0NGN0@firmNOG,0Z5IJ@NOG	NA|NA|NA	S	Inherit from bactNOG: Terminase, large subunit
Contig_5608_1	438753.AZC_3597	7.5e-23	112.5					bactNOG[38]	01VBD@aproNOG,08KNP@bactNOG,176BV@proNOG,COG0749@NOG	NA|NA|NA	L	DNA Polymerase
Contig_5610_1	7227.FBpp0304562	7e-09	65.9		GO:0003674,GO:0003824,GO:0003899,GO:0005575,GO:0005622,GO:0005623,GO:0005737,GO:0005739,GO:0006139,GO:0006351,GO:0006725,GO:0006807,GO:0008150,GO:0008152,GO:0009058,GO:0009059,GO:0009987,GO:0010467,GO:0016070,GO:0016740,GO:0016772,GO:0016779,GO:0018130,GO:0019438,GO:0032774,GO:0034062,GO:0034641,GO:0034645,GO:0034654,GO:0043170,GO:0043226,GO:0043227,GO:0043229,GO:0043231,GO:0044237,GO:0044238,GO:…	K10908		artNOG[6]	035HY@artNOG,0A23P@biNOG,0GTWS@dipNOG,0HVRZ@droNOG,0SS6H@inNOG,0VA46@meNOG,12R38@opiNOG,COG5108@NOG,KOG1038@euNOG	NA|NA|NA	K	DNA-dependent RNA polymerase catalyzes the transcription of DNA into RNA using the four ribonucleoside triphosphates as substrates (By similarity)
Contig_5612_1	314345.SPV1_00285	4.6e-17	93.2	SPV1_00265				bactNOG[38]	08T2G@bactNOG,0XSFP@NOG,17AJI@proNOG	NA|NA|NA
Contig_5613_1	264730.PSPPH_1393	1.4e-11	74.7	CI	GO:0005575,GO:0005622,GO:0005623,GO:0005694,GO:0019012,GO:0019015,GO:0019038,GO:0043226,GO:0043228,GO:0043229,GO:0043232,GO:0044422,GO:0044423,GO:0044424,GO:0044427,GO:0044446,GO:0044464			bactNOG[38]	08S9Q@bactNOG,0QR1Q@gproNOG,17E06@proNOG,COG1974@NOG	NA|NA|NA	K	Repressor protein
Contig_5614_1	279238.Saro_2694	2.5e-08	63.5					bactNOG[38]	01U9H@aproNOG,05JMP@bactNOG,0Y6PC@NOG,175PZ@proNOG	NA|NA|NA
Contig_5627_2	402626.Rpic_2300	5.5e-24	115.9					bactNOG[38]	05NFP@bactNOG,11WK6@NOG,17H67@proNOG	NA|NA|NA	S	P22 coat protein - gene protein 5
Contig_5633_1	156889.Mmc1_2911	1.5e-33	147.5					bactNOG[38]	06A28@bactNOG,0XZYV@NOG,17T8M@proNOG	NA|NA|NA	S	peptidase M15A
Contig_5634_1	391038.Bphy_3414	9.4e-25	119					bactNOG[38]	08AE5@bactNOG,COG5377@NOG	NA|NA|NA	L	YqaJ-like viral recombinase domain
Contig_5637_1	375286.mma_2198	2.5e-18	96.7					bactNOG[38]	08981@bactNOG,0ZP5B@NOG,175IF@proNOG	NA|NA|NA
Contig_5647_1	1000565.METUNv1_01696	1.6e-21	108.2					bactNOG[38]	08MGZ@bactNOG,0B9P1@bproNOG,0ZQEY@NOG,175KQ@proNOG	NA|NA|NA	S	Terminase-like family
Contig_5659_1	388399.SSE37_11204	6.8e-11	72.4					bactNOG[38]	01Z97@aproNOG,05J96@bactNOG,11TDH@NOG,17CXH@proNOG	NA|NA|NA
Contig_5672_1	479433.Caci_2852	4e-44	183.3					bactNOG[38]	013VX@actNOG,090GD@bactNOG,11Q0K@NOG	NA|NA|NA	S	Phage capsid family
Contig_5675_1	485916.Dtox_4349	3.2e-48	196.8	DNAB	GO:0000166,GO:0000228,GO:0001882,GO:0001883,GO:0003674,GO:0003678,GO:0003824,GO:0004386,GO:0005488,GO:0005524,GO:0005575,GO:0005618,GO:0005622,GO:0005623,GO:0005634,GO:0005657,GO:0005658,GO:0005694,GO:0005737,GO:0005829,GO:0006139,GO:0006152,GO:0006163,GO:0006195,GO:0006200,GO:0006259,GO:0006260,GO:0006261,GO:0006268,GO:0006270,GO:0006271,GO:0006725,GO:0006753,GO:0006793,GO:0006796,GO:0006807,GO:…	K02314		bactNOG[38]	05CDU@bactNOG,0ENWX@cloNOG,0ND9M@firmNOG,COG0305@NOG	NA|NA|NA	L	replicative DNA helicase
Contig_5678_1	1064539.AZOBR_200069	3.5e-32	143.7					bactNOG[38]	01VJC@aproNOG,08R30@bactNOG,11F8K@NOG,176B6@proNOG	NA|NA|NA
Contig_5679_1	658172.CKC_05780	2.2e-15	87.8					bactNOG[38]	0226T@aproNOG,08MGJ@bactNOG,0ZKS3@NOG,175ER@proNOG	NA|NA|NA	S	head-to-tail joining protein
Contig_5688_1	755731.Clo1100_3589	7.4e-14	82.8	OCAR_6158				bactNOG[38]	05CAR@bactNOG,0EPB1@cloNOG,0NEUS@firmNOG,COG4626@NOG	NA|NA|NA	L	phage terminase large subunit
Contig_5691_1	375286.mma_2212	1.2e-13	81.6	BMUL_3832				bactNOG[38]	0862Q@bactNOG,0BP7Z@bproNOG,0XUCJ@NOG,17UBW@proNOG	NA|NA|NA	V	NUMOD4 motif
Contig_5700_1	1064539.AZOBR_200069	1.7e-34	151.4					bactNOG[38]	01VJC@aproNOG,08R30@bactNOG,11F8K@NOG,176B6@proNOG	NA|NA|NA
Contig_5714_2	525257.HMPREF0204_11403	1e-20	105.1					bactNOG[38]	08XYH@bactNOG,11JQ0@NOG	NA|NA|NA
Contig_5730_1	343509.SG0734	2.3e-10	70.9					bactNOG[38]	06VQT@bactNOG,0YQ63@NOG	NA|NA|NA
Contig_5734_1	526218.Sterm_0811	1.6e-24	118.2					bactNOG[38]	089SM@bactNOG,11TG6@NOG	NA|NA|NA
Contig_5742_1	392499.Swit_4443	1.6e-32	144.8					bactNOG[38]	01TNK@aproNOG,05EVJ@bactNOG,0XRJX@NOG,16SIS@proNOG	NA|NA|NA	S	Inherit from proNOG: portal protein
Contig_5747_2	266117.Rxyl_3166	8.7e-11	71.6	POLA		K02335		bactNOG[38]	07U9H@bactNOG,COG0749@NOG	NA|NA|NA	L	DNA polymerase
Contig_5758_1	391597.LMED105_06532	5.4e-25	119.8					bactNOG[38]	08V9U@bactNOG,11JAN@NOG,17JM6@proNOG	NA|NA|NA
Contig_5759_1	156889.Mmc1_1012	5.6e-30	136.3					bactNOG[38]	08Q5B@bactNOG,11F5G@NOG,16TBM@proNOG	NA|NA|NA
Contig_5773_2	997353.HMPREF9144_0262	1.3e-08	64.7			K00571		bactNOG[38]	07WH3@bactNOG,09G15@bctoNOG,COG0863@NOG	NA|NA|NA	L	DNA (cytosine-5-)-methyltransferase
Contig_5777_1	596328.HMPREF0578_0257	2e-10	70.5	SARE_3718				bactNOG[38]	00GAS@actNOG,0900I@bactNOG,11NCI@NOG	NA|NA|NA	S	Terminase
Contig_5782_1	485913.Krac_10127	1.2e-25	121.7					NOG[107]	COG1061@NOG	NA|NA|NA	L	type iii restriction protein res subunit
Contig_5783_1	500639.ENTCAN_09305	8.6e-23	112.5	AZL_008410				bactNOG[38]	05EFC@bactNOG,0QKG0@gproNOG,16R63@proNOG,COG4695@NOG	NA|NA|NA	S	portal protein
Contig_5802_1	1064539.AZOBR_200062	2.7e-18	97.4					bactNOG[38]	023B1@aproNOG,065RU@bactNOG,0Y1KK@NOG,17VCE@proNOG	NA|NA|NA
Contig_5803_1	580331.Thit_1395	3.8e-23	113.2					bactNOG[38]	07JYE@bactNOG,0ERB8@cloNOG,0NGN0@firmNOG,0Z5IJ@NOG	NA|NA|NA	S	Inherit from bactNOG: Terminase, large subunit
Contig_5824_1	335992.SAR11_0482	2.4e-31	140.2					bactNOG[38]	026R4@aproNOG,064RP@bactNOG,0XWHK@NOG,17XBY@proNOG	NA|NA|NA	S	Inherit from NOG: chromosome 20 open reading frame 72
Contig_5827_1	658187.LDG_5993	1.1e-10	72					bactNOG[38]	05XVW@bactNOG,0QXDT@gproNOG,125IV@NOG,17KY5@proNOG	NA|NA|NA	S	Inherit from proNOG: Terminase Small Subunit
Contig_5835_2	1052684.PPM_2649	8.9e-08	62.4					bactNOG[38]	064UG@bactNOG,0NEIP@firmNOG,0ZGC3@NOG	NA|NA|NA	S	Terminase-like family
Contig_5839_1	137722.AZL_025470	1.3e-10	72					bactNOG[38]	0226T@aproNOG,08MGJ@bactNOG,0ZKS3@NOG,175ER@proNOG	NA|NA|NA	S	head-to-tail joining protein
Contig_5855_1	744980.TRICHSKD4_2718	1.1e-35	155.2	AZL_008490				bactNOG[38]	01XMT@aproNOG,07Z75@bactNOG,17AAG@proNOG,COG0863@NOG,COG1475@NOG	NA|NA|NA	L	DNA methylase
Contig_5857_1	553217.ENHAE0001_2222	1e-15	89					bactNOG[38]	07A8U@bactNOG,0ZDIW@NOG,189WE@proNOG	NA|NA|NA
Contig_5858_2	246197.MXAN_1864	1.1e-13	81.6	DAM	GO:0005575,GO:0005622,GO:0005623,GO:0005694,GO:0019012,GO:0019015,GO:0019038,GO:0043226,GO:0043228,GO:0043229,GO:0043232,GO:0044422,GO:0044423,GO:0044424,GO:0044427,GO:0044446,GO:0044464	K06223		bactNOG[38]	05DFE@bactNOG,0GFUS@delNOG,0HIBX@dproNOG,16TA5@proNOG,COG0338@NOG	NA|NA|NA	L	n6 adenine-specific DNA methyltransferase
Contig_5861_2	443143.GM18_3333	3.1e-07	60.1	SGLY_0535				bactNOG[38]	05CCM@bactNOG,0GCW4@delNOG,0HDIP@dproNOG,0XNW6@NOG,16PS0@proNOG	NA|NA|NA	S	phage protein
Contig_5865_1	457398.HMPREF0326_03190	5e-07	60.1					bactNOG[38]	05U4K@bactNOG,0GPCW@delNOG,0HPC4@dproNOG,11XUH@NOG,18BIY@proNOG	NA|NA|NA
Contig_5880_1	460265.Mnod_2507	1.5e-16	91.7	RECT	GO:0000724,GO:0000725,GO:0000731,GO:0003674,GO:0003676,GO:0003677,GO:0003697,GO:0005488,GO:0005575,GO:0006139,GO:0006259,GO:0006281,GO:0006302,GO:0006310,GO:0006725,GO:0006807,GO:0006950,GO:0006974,GO:0008150,GO:0008152,GO:0009058,GO:0009059,GO:0009987,GO:0018130,GO:0019438,GO:0032392,GO:0032508,GO:0032991,GO:0032993,GO:0033554,GO:0034641,GO:0034645,GO:0034654,GO:0043150,GO:0043170,GO:0043566,GO:…	K07455		bactNOG[38]	027AW@aproNOG,08PNI@bactNOG,176V0@proNOG,COG3723@NOG	NA|NA|NA	L	rect protein
Contig_5883_1	316274.Haur_0564	1.6e-18	98.2					bactNOG[38]	0886F@bactNOG,0YFMH@NOG	NA|NA|NA
Contig_5885_1	118168.MC7420_2498	3.9e-27	126.3					bactNOG[38]	07IET@bactNOG,0ZMZK@NOG	NA|NA|NA
Contig_5889_2	167539.Pro1234	2.9e-11	73.6	POLA	GO:0003674,GO:0003676,GO:0003677,GO:0003824,GO:0003887,GO:0004518,GO:0004527,GO:0005488,GO:0005575,GO:0005618,GO:0005622,GO:0005623,GO:0005737,GO:0005886,GO:0006139,GO:0006259,GO:0006260,GO:0006261,GO:0006281,GO:0006725,GO:0006807,GO:0006950,GO:0006974,GO:0008150,GO:0008152,GO:0008408,GO:0008409,GO:0009058,GO:0009059,GO:0009987,GO:0016020,GO:0016740,GO:0016772,GO:0016779,GO:0016787,GO:0016788,GO:…	K02335,K03469,K06966		bactNOG[38]	05C2M@bactNOG,0FJGQ@cyaNOG,COG0258@NOG,COG0749@NOG	NA|NA|NA	L	DNA polymerase I
Contig_5894_1	445970.ALIPUT_00030	3e-19	100.5			K00558		bactNOG[38]	059F7@bacteNOG,07R98@bactNOG,09E88@bctoNOG,COG0270@NOG	NA|NA|NA	L	cytosine-specific methyltransferase
Contig_5899_1	765698.Mesci_3835	2.2e-35	154.1					bactNOG[38]	021WW@aproNOG,064UG@bactNOG,0ZGC3@NOG,1754Q@proNOG	NA|NA|NA	S	terminase, large subunit
Contig_5902_1	266779.Meso_0224	1.1e-13	81.6					bactNOG[38]	02EEQ@aproNOG,08JHK@bactNOG,173AI@proNOG,COG5410@NOG	NA|NA|NA	S	Terminase-like family
Contig_5912_1	931626.Awo_c35220	2.3e-13	80.5					bactNOG[38]	06AYA@bactNOG,0EVUV@cloNOG,0NRUQ@firmNOG,0XXAQ@NOG	NA|NA|NA
Contig_5920_1	412597.PaTRP_010100017196	1.3e-13	81.3					bactNOG[38]	02CDG@aproNOG,06A28@bactNOG,0XZYV@NOG,17T8M@proNOG	NA|NA|NA	S	Peptidase M15
Contig_5940_1	573413.Spirs_2498	8.6e-12	75.9	BMUR_1313				bactNOG[38]	05EFC@bactNOG,1APTJ@spiNOG,COG4695@NOG	NA|NA|NA	S	Phage portal protein, HK97 family
Contig_5957_1	871585.BDGL_002105	4.9e-31	139.8	GROL	GO:0000003,GO:0000166,GO:0001666,GO:0001882,GO:0001883,GO:0003674,GO:0003824,GO:0005488,GO:0005515,GO:0005524,GO:0005575,GO:0005618,GO:0005622,GO:0005623,GO:0005737,GO:0005829,GO:0005886,GO:0006139,GO:0006152,GO:0006163,GO:0006195,GO:0006200,GO:0006457,GO:0006725,GO:0006753,GO:0006793,GO:0006796,GO:0006807,GO:0006950,GO:0008150,GO:0008152,GO:0009056,GO:0009116,GO:0009117,GO:0009119,GO:0009123,GO:…	K04077		bactNOG[38]	05CJ9@bactNOG,0QHZ0@gproNOG,16QCK@proNOG,COG0459@NOG	NA|NA|NA	O	Prevents misfolding and promotes the refolding and proper assembly of unfolded polypeptides generated under stress conditions (By similarity)
Contig_5973_1	288000.BBta_5785	8.4e-34	148.7					bactNOG[38]	01Z96@aproNOG,05GGF@bactNOG,11QR8@NOG,17E65@proNOG	NA|NA|NA	S	Major head protein
Contig_5976_1	1027371.GOALK_093_00040	1.5e-08	64.3	LGAS_0604				bactNOG[38]	067RE@bactNOG,0XUCJ@NOG	NA|NA|NA	V	Hnh endonuclease
Contig_5978_1	522772.Dacet_2220	2.1e-24	117.5	ERUM3880				bactNOG[38]	06WJS@bactNOG,COG5362@NOG,COG5410@NOG	NA|NA|NA	S	phage protein
Contig_5982_1	137722.AZL_025440	1.5e-17	94.7	CKC_00925				bactNOG[38]	02A5N@aproNOG,08PDX@bactNOG,0XT14@NOG,176VG@proNOG	NA|NA|NA
Contig_5990_1	220664.PFL_3773	2.5e-35	154.1	NING				bactNOG[38]	05MAY@bactNOG,0QV3K@gproNOG,11XAF@NOG,17HIX@proNOG	NA|NA|NA	S	bacteriophage lambda NinG
Contig_5996_1	269482.Bcep1808_1176	1.3e-17	95.1	HDEN_0164				bactNOG[38]	05RIB@bactNOG,120TS@NOG,17ISR@proNOG	NA|NA|NA	S	Phage stabilisation protein
Contig_6003_1	395495.Lcho_0484	9.6e-32	141.4					bactNOG[38]	0836W@bactNOG,0BFJP@bproNOG,17HCX@proNOG,COG0500@NOG	NA|NA|NA	Q	Methyltransferase FkbM
Contig_6011_1	43989.cce_4831	1.2e-19	101.3	POLA		K02335		bactNOG[38]	07U9H@bactNOG,COG0749@NOG	NA|NA|NA	L	DNA polymerase
Contig_6028_2	553217.ENHAE0001_2188	1.5e-10	71.2					bactNOG[38]	0622Y@bactNOG,0R52Z@gproNOG,12B7T@NOG,17G4S@proNOG	NA|NA|NA	S	Protein of unknown function (DUF669)
Contig_6034_1	375286.mma_2202	7.7e-14	82					bactNOG[38]	08QDM@bactNOG,0BAS4@bproNOG,11FEB@NOG,176N9@proNOG	NA|NA|NA
Contig_6037_2	765698.Mesci_3819	6e-23	112.1					bactNOG[38]	02706@aproNOG,08R3T@bactNOG,11FEB@NOG,177QG@proNOG	NA|NA|NA
Contig_6062_1	292414.TM1040_1483	5.3e-14	83.2		GO:0000271,GO:0003674,GO:0003824,GO:0005975,GO:0005976,GO:0008150,GO:0008152,GO:0009058,GO:0009059,GO:0016051,GO:0043170,GO:0044238,GO:0044723,GO:0071704,GO:1901576	K12452		bactNOG[38]	01SBF@aproNOG,05CF4@bactNOG,16QUR@proNOG,COG0399@NOG	NA|NA|NA	M	DegT DnrJ EryC1 StrS aminotransferase
Contig_6069_1	156889.Mmc1_1716	2.6e-37	160.6					bactNOG[38]	08R3T@bactNOG,11FEB@NOG,177QG@proNOG	NA|NA|NA
Contig_6079_1	411490.ANACAC_00802	1.8e-11	74.7					bactNOG[38]	05SR5@bactNOG,0EV2Z@cloNOG,0NMQW@firmNOG,11YGJ@NOG	NA|NA|NA
Contig_6086_1	572480.Arnit_1658	3.2e-19	100.5	POLA	GO:0003674,GO:0003676,GO:0003677,GO:0003824,GO:0003887,GO:0004518,GO:0004527,GO:0005488,GO:0005575,GO:0005618,GO:0005622,GO:0005623,GO:0005737,GO:0005886,GO:0006139,GO:0006259,GO:0006260,GO:0006261,GO:0006281,GO:0006725,GO:0006807,GO:0006950,GO:0006974,GO:0008150,GO:0008152,GO:0008408,GO:0008409,GO:0009058,GO:0009059,GO:0009987,GO:0016020,GO:0016740,GO:0016772,GO:0016779,GO:0016787,GO:0016788,GO:…	K02335,K03469,K06966		bactNOG[38]	05C2M@bactNOG,0GB53@delNOG,0I2TG@eproNOG,16Q2Q@proNOG,COG0258@NOG,COG0749@NOG	NA|NA|NA	L	dna polymerase
Contig_6096_1	342108.amb1936	1.9e-15	87.8					bactNOG[38]	028ME@aproNOG,05GA3@bactNOG,0XQDU@NOG,175Y6@proNOG	NA|NA|NA	S	Protein of unknown function (DUF2800)
Contig_6109_1	323097.Nham_3850	7.8e-08	62.4					bactNOG[38]	029RI@aproNOG,067DG@bactNOG,122BH@NOG,17SPC@proNOG	NA|NA|NA	M	Inherit from NOG: cell wall surface anchor family protein
Contig_6113_1	573370.DMR_25090	2.4e-14	84.3					bactNOG[38]	05P3G@bactNOG,11XBH@NOG,17HJV@proNOG	NA|NA|NA
Contig_6120_1	882378.RBRH_01189	8.1e-19	98.6			K01185		bactNOG[38]	08VH1@bactNOG,0BCJD@bproNOG,11JK8@NOG,17KEW@proNOG	NA|NA|NA	S	lysozyme
Contig_6122_1	118168.MC7420_2498	9.2e-30	135.2					bactNOG[38]	07IET@bactNOG,0ZMZK@NOG	NA|NA|NA
Contig_6131_1	325240.Sbal_3598	1.1e-11	75.5	U35				bactNOG[38]	07TV9@bactNOG,0QKMG@gproNOG,0XZ09@NOG,17033@proNOG	NA|NA|NA	O	ATP-dependent Clp protease, proteolytic subunit
Contig_6145_1	234267.Acid_0414	1.1e-23	114.8	DUT	GO:0000287,GO:0003674,GO:0003824,GO:0004170,GO:0005488,GO:0006139,GO:0006220,GO:0006725,GO:0006753,GO:0006793,GO:0006796,GO:0006807,GO:0008150,GO:0008152,GO:0009117,GO:0009141,GO:0009147,GO:0009200,GO:0009211,GO:0009219,GO:0009262,GO:0009394,GO:0009987,GO:0016462,GO:0016787,GO:0016817,GO:0016818,GO:0019637,GO:0019692,GO:0034641,GO:0040007,GO:0043167,GO:0043169,GO:0044237,GO:0044238,GO:0044281,GO:…	K01520	DUTPDP,PC	bactNOG[38]	005EY@aciNOG,07ZFB@bactNOG,COG0756@NOG	NA|NA|NA	F	This enzyme is involved in nucleotide metabolism it produces dUMP, the immediate precursor of thymidine nucleotides and it decreases the intracellular concentration of dUTP so that uracil cannot be incorporated into DNA (By similarity)
Contig_6148_1	342108.amb0362	1.4e-19	101.7	NGOBVM		K00558		bactNOG[38]	01W2E@aproNOG,07V6I@bactNOG,16W6A@proNOG,COG0270@NOG	NA|NA|NA	L	DNA methylase
Contig_6163_2	137722.AZL_014860	6.4e-18	95.5	SSB		K03111		bactNOG[38]	08XV2@bactNOG,17NA9@proNOG,COG0629@NOG	NA|NA|NA	L	Single-stranded DNA-binding protein
Contig_6167_1	557598.LHK_01546	1.2e-18	98.6					bactNOG[38]	08KM8@bactNOG,0BBHK@bproNOG,103MM@NOG,16S13@proNOG	NA|NA|NA
Contig_6168_1	349521.HCH_05682	8e-43	178.7	DCM		K00571,K03497		bactNOG[38]	07RMW@bactNOG,0QMAP@gproNOG,16R46@proNOG,COG0863@NOG,COG1475@NOG	NA|NA|NA	L	DNA methylase
Contig_6173_2	261292.Nit79A3_1409	1.2e-17	94.4			K00571		bactNOG[38]	07WH3@bactNOG,0BN5V@bproNOG,18BGS@proNOG,COG0863@NOG	NA|NA|NA	L	DNA methylase
Contig_6184_2	288000.BBta_5785	1.3e-35	154.5					bactNOG[38]	01Z96@aproNOG,05GGF@bactNOG,11QR8@NOG,17E65@proNOG	NA|NA|NA	S	Major head protein
Contig_6189_1	342108.amb2379	1.2e-32	144.8	SSB	GO:0000725,GO:0003674,GO:0003676,GO:0003677,GO:0003697,GO:0005488,GO:0006139,GO:0006259,GO:0006260,GO:0006281,GO:0006298,GO:0006310,GO:0006725,GO:0006807,GO:0006950,GO:0006974,GO:0007154,GO:0008150,GO:0008152,GO:0009058,GO:0009059,GO:0009432,GO:0009605,GO:0009987,GO:0009991,GO:0031668,GO:0033554,GO:0034641,GO:0034645,GO:0043170,GO:0043566,GO:0044237,GO:0044238,GO:0044249,GO:0044260,GO:0044699,GO:…	K03111		bactNOG[38]	01X0Q@aproNOG,08UUM@bactNOG,17CF7@proNOG,COG0629@NOG	NA|NA|NA	L	single-stranded DNA-binding protein
Contig_6219_2	439493.PB7211_250	1.4e-22	110.9					bactNOG[38]	026R4@aproNOG,064RP@bactNOG,0XWHK@NOG,17XBY@proNOG	NA|NA|NA	S	Inherit from NOG: chromosome 20 open reading frame 72
Contig_6223_1	489825.LYNGBM3L_28730	6.1e-39	166					bactNOG[38]	08SUK@bactNOG,0FRBN@cyaNOG,11MXB@NOG	NA|NA|NA
Contig_6224_2	652103.Rpdx1_1422	3.4e-17	93.2	GMHA		K03271		bactNOG[38]	01XTR@aproNOG,05F55@bactNOG,16PM7@proNOG,COG0279@NOG	NA|NA|NA	G	Catalyzes the isomerization of sedoheptulose 7-phosphate in D-glycero-D-manno-heptose 7-phosphate (By similarity)
Contig_6233_1	257310.BB2209	4.8e-28	129.8	BB2209		K17680		bactNOG[38]	07YQ6@bactNOG,0BC2M@bproNOG,0ZW9G@NOG,16VX8@proNOG	NA|NA|NA
Contig_6242_1	323097.Nham_3850	3.5e-07	60.1					bactNOG[38]	029RI@aproNOG,067DG@bactNOG,122BH@NOG,17SPC@proNOG	NA|NA|NA	M	Inherit from NOG: cell wall surface anchor family protein
Contig_6253_1	439493.PB7211_250	9.6e-29	132.1					bactNOG[38]	026R4@aproNOG,064RP@bactNOG,0XWHK@NOG,17XBY@proNOG	NA|NA|NA	S	Inherit from NOG: chromosome 20 open reading frame 72
Contig_6260_1	648996.Theam_1502	2.6e-12	77	DNAE	GO:0003674,GO:0003824,GO:0003887,GO:0005575,GO:0005618,GO:0005622,GO:0005623,GO:0005737,GO:0005886,GO:0006139,GO:0006259,GO:0006260,GO:0006725,GO:0006807,GO:0008150,GO:0008152,GO:0009058,GO:0009059,GO:0009360,GO:0009987,GO:0016020,GO:0016740,GO:0016772,GO:0016779,GO:0030312,GO:0032991,GO:0034061,GO:0034641,GO:0034645,GO:0040007,GO:0042575,GO:0043170,GO:0043234,GO:0044237,GO:0044238,GO:0044249,GO:…	K02337		bactNOG[38]	02EUE@aquNOG,05C0B@bactNOG,COG0587@NOG	NA|NA|NA	L	DNA polymerase III subunit alpha
Contig_6280_1	298386.PBPRB0577	2.2e-09	67.8					bactNOG[38]	08N28@bactNOG,10YAQ@NOG,1772F@proNOG	NA|NA|NA
Contig_6285_1	323261.Noc_0053	4.3e-29	133.3	GLX_15390		K17680		bactNOG[38]	08PTR@bactNOG,0QPMH@gproNOG,174JS@proNOG,COG0358@NOG	NA|NA|NA	L	TOPRIM
Contig_6288_2	717785.HYPMC_1236	5.5e-11	72.4					bactNOG[38]	08C9E@bactNOG,102HZ@NOG,16Y1J@proNOG	NA|NA|NA
Contig_6292_1	887325.HMPREF0381_0366	1.5e-18	98.2					bactNOG[38]	05C0D@bactNOG,0EQ45@cloNOG,0NEBD@firmNOG,COG0553@NOG	NA|NA|NA	L	snf2 family
Contig_6314_1	205922.Pfl01_1159	2.9e-09	67.4	Y2940	GO:0005575,GO:0005622,GO:0005623,GO:0005694,GO:0019012,GO:0019015,GO:0019038,GO:0043226,GO:0043228,GO:0043229,GO:0043232,GO:0044422,GO:0044423,GO:0044424,GO:0044427,GO:0044446,GO:0044464			bactNOG[38]	08STY@bactNOG,0QQQE@gproNOG,1794X@proNOG,COG4379@NOG	NA|NA|NA	S	tail protein
Contig_6341_1	478749.BRYFOR_07512	1.1e-09	68.6					bactNOG[38]	05C0D@bactNOG,0EQ45@cloNOG,0NEBD@firmNOG,COG0553@NOG	NA|NA|NA	L	snf2 family
Contig_6343_1	272558.BH3535	2.4e-32	144.1	BMUL_2277		K00571		bactNOG[38]	04SS0@bacNOG,07RMW@bactNOG,0NDQP@firmNOG,COG0863@NOG,COG1475@NOG	NA|NA|NA	L	DNA (cytosine-5-)-methyltransferase
Contig_6350_1	401053.AciPR4_3094	2.9e-17	94			K00558		bactNOG[38]	05DVF@bactNOG,COG0270@NOG	NA|NA|NA	L	Cytosine-specific methyltransferase
Contig_6377_1	3055.EDO96677	1.7e-49	201.1		GO:0003674,GO:0003824,GO:0004748,GO:0006139,GO:0006725,GO:0006753,GO:0006793,GO:0006796,GO:0006807,GO:0008150,GO:0008152,GO:0009058,GO:0009141,GO:0009142,GO:0009987,GO:0016491,GO:0016725,GO:0016728,GO:0018130,GO:0019438,GO:0019637,GO:0034641,GO:0034654,GO:0044237,GO:0044238,GO:0044249,GO:0044271,GO:0044281,GO:0044710,GO:0046483,GO:0055086,GO:0055114,GO:0071704,GO:0090407,GO:1901293,GO:1901360,GO:…			euNOG[57]	0IQ82@euNOG,COG1372@NOG	NA|NA|NA	L	Inherit from COG: Provides the precursors necessary for DNA synthesis. Catalyzes the biosynthesis of deoxyribonucleotides from the corresponding ribonucleotides (By similarity)
Contig_6378_2	888057.HMPREF9064_1184	3.8e-14	83.2	EXO		K01143		bactNOG[38]	05RMG@bactNOG,0QU6C@gproNOG,11FJH@NOG,17H6J@proNOG	NA|NA|NA	L	Exonuclease
Contig_6382_1	741091.Rahaq_1778	1.8e-17	94	YFDQ				bactNOG[38]	08HJ1@bactNOG,0QKQC@gproNOG,16QU4@proNOG,COG5532@NOG	NA|NA|NA	S	Uncharacterized conserved protein (DUF2303)
Contig_6383_1	765698.Mesci_5369	7.4e-35	152.1	RFBB		K01710,K01784,K08679	TDPGDH	bactNOG[38]	01RN0@aproNOG,05C1B@bactNOG,16QWB@proNOG,COG1088@NOG	NA|NA|NA	M	nad-dependent epimerase dehydratase
Contig_6396_1	1064539.AZOBR_200062	6.2e-32	142.5					bactNOG[38]	023B1@aproNOG,065RU@bactNOG,0Y1KK@NOG,17VCE@proNOG	NA|NA|NA
Contig_6402_1	114615.BRADO5170	5.4e-17	92.8	TKTB		K00615		bactNOG[38]	02EAK@aproNOG,08IUS@bactNOG,172ZE@proNOG,COG3958@NOG	NA|NA|NA	G	Transketolase
Contig_6407_1	700598.Niako_4192	5.5e-14	82.4					bactNOG[38]	069Y7@bactNOG,09JUB@bctoNOG,0XZ9S@NOG,1AM2J@sphNOG	NA|NA|NA
Contig_6408_2	347834.RHE_CH01097	3.9e-08	63.2					bactNOG[38]	02706@aproNOG,08R3T@bactNOG,11FEB@NOG,177QG@proNOG	NA|NA|NA
Contig_6424_1	342108.amb1936	7.8e-09	65.9					bactNOG[38]	028ME@aproNOG,05GA3@bactNOG,0XQDU@NOG,175Y6@proNOG	NA|NA|NA	S	Protein of unknown function (DUF2800)
Contig_6435_1	1064539.AZOBR_200059	1.1e-10	72					bactNOG[38]	023X6@aproNOG,05GEM@bactNOG,11R4M@NOG,17E0J@proNOG	NA|NA|NA
Contig_6442_2	640513.Entas_0290	1.7e-13	80.9			K01185		bactNOG[38]	05KUS@bactNOG,0QXNE@gproNOG,17NMT@proNOG,COG3772@NOG	NA|NA|NA	S	lysozyme
Contig_6446_1	246197.MXAN_4416	3e-11	73.9		GO:0005575,GO:0005623,GO:0005886,GO:0006022,GO:0006023,GO:0006024,GO:0006029,GO:0006082,GO:0006790,GO:0006807,GO:0008150,GO:0008152,GO:0009058,GO:0009059,GO:0009100,GO:0009101,GO:0009273,GO:0009987,GO:0016020,GO:0016043,GO:0019538,GO:0022607,GO:0030166,GO:0030203,GO:0030204,GO:0030206,GO:0034645,GO:0042546,GO:0043170,GO:0043436,GO:0044085,GO:0044237,GO:0044238,GO:0044249,GO:0044260,GO:0044272,GO:…			bactNOG[38]	06IE6@bactNOG,0GDND@delNOG,0HEJV@dproNOG,16V5Q@proNOG,COG3510@NOG	NA|NA|NA	V	cephalosporin hydroxylase
Contig_6447_1	156889.Mmc1_1716	3.7e-35	152.9					bactNOG[38]	08R3T@bactNOG,11FEB@NOG,177QG@proNOG	NA|NA|NA
Contig_6452_1	391596.PBAL39_13402	2.1e-12	77.8					bactNOG[38]	07PXX@bactNOG,09RZM@bctoNOG,122BH@NOG,1AH2U@sphNOG	NA|NA|NA	S	Inherit from NOG: cell wall surface anchor family protein
Contig_6490_1	640132.Srot_1167	4.6e-12	76.6	SARE_3718				bactNOG[38]	00GAS@actNOG,0900I@bactNOG,11NCI@NOG	NA|NA|NA	S	Terminase
Contig_6498_1	498761.HM1_2605	2e-07	61.2					bactNOG[38]	08RIB@bactNOG,0EZBD@cloNOG,0NHAZ@firmNOG,11FPG@NOG	NA|NA|NA
Contig_6516_1	888059.HMPREF9071_2133	1.4e-24	118.2			K06909		bactNOG[38]	07TUH@bactNOG,09CFE@bctoNOG,0PDRR@flaNOG,COG1783@NOG	NA|NA|NA	S	terminase, large subunit
Contig_6518_1	658187.LDG_8681	3.2e-22	109.8	GUAC	GO:0003674,GO:0003824,GO:0003920,GO:0005488,GO:0005515,GO:0005575,GO:0005622,GO:0005623,GO:0005737,GO:0006139,GO:0006725,GO:0006807,GO:0008150,GO:0008152,GO:0009987,GO:0015949,GO:0016491,GO:0016651,GO:0016657,GO:0034641,GO:0042802,GO:0044237,GO:0044238,GO:0044281,GO:0044424,GO:0044464,GO:0044710,GO:0046483,GO:0055086,GO:0055114,GO:0071704,GO:1901360	K00088,K00364	GMPR	bactNOG[38]	05CP4@bactNOG,0QITP@gproNOG,16Q4Q@proNOG,COG0516@NOG	NA|NA|NA	F	Catalyzes the conversion of inosine 5'-phosphate (IMP) to xanthosine 5'-phosphate (XMP), the first committed and rate- limiting step in the de novo synthesis of guanine nucleotides, and therefore plays an important role in the regulation of cell growth (By similarity)
Contig_6547_1	398578.Daci_1634	1.4e-21	108.2	CDPW8_0162	GO:0005575,GO:0005622,GO:0005623,GO:0005694,GO:0019012,GO:0019015,GO:0019038,GO:0043226,GO:0043228,GO:0043229,GO:0043232,GO:0044422,GO:0044423,GO:0044424,GO:0044427,GO:0044446,GO:0044464			bactNOG[38]	05TP6@bactNOG,0BBUF@bproNOG,0YA26@NOG,173RF@proNOG	NA|NA|NA	S	Major capsid
Contig_6595_1	429009.Adeg_1177	2.1e-38	164.1	PS609				bactNOG[38]	08XC1@bactNOG,0ETAD@cloNOG,0NJCV@firmNOG,11IQM@NOG	NA|NA|NA	L	Bifunctional DNA primase polymerase
Contig_6596_1	1001530.PMSV_2828	6.7e-08	62.8	VP0394	GO:0008150,GO:0009405,GO:0051704	K00571		bactNOG[38]	07U5A@bactNOG,0QP4U@gproNOG,16UPR@proNOG,COG0863@NOG	NA|NA|NA	L	DNA methylase N-4 N-6
Contig_6600_1	311403.Arad_1952	1.8e-37	161					bactNOG[38]	01VSE@aproNOG,08QTB@bactNOG,0ZX6Q@NOG,1754E@proNOG	NA|NA|NA
Contig_6626_1	679197.HMPREF9336_02242	6.1e-17	92					bactNOG[38]	00Y3B@actNOG,06WW2@bactNOG,0YRXA@NOG	NA|NA|NA
Contig_6628_1	457398.HMPREF0326_03019	2.5e-39	167.2					bactNOG[38]	07JYE@bactNOG,0GITQ@delNOG,0Z5IJ@NOG,17DJ0@proNOG	NA|NA|NA	S	Terminase-like family
Contig_6631_1	58051.PE36_09738	1.1e-12	78.2	NRDB	GO:0003674,GO:0003824,GO:0004748,GO:0005488,GO:0005506,GO:0005575,GO:0005622,GO:0005623,GO:0005737,GO:0005829,GO:0005971,GO:0006139,GO:0006725,GO:0006753,GO:0006793,GO:0006796,GO:0006807,GO:0008150,GO:0008152,GO:0009058,GO:0009117,GO:0009165,GO:0009262,GO:0009263,GO:0009265,GO:0009394,GO:0009987,GO:0015949,GO:0016491,GO:0016725,GO:0016728,GO:0018130,GO:0019438,GO:0019637,GO:0019692,GO:0032991,GO:…	K00526	RNDR1,RNDR2,RNDR3,RNDR4	bactNOG[38]	05E05@bactNOG,0QK6K@gproNOG,16R22@proNOG,COG0208@NOG	NA|NA|NA	F	reductase, subunit beta
Contig_6682_2	445932.Emin_0969	5e-08	62.8			K00571		bactNOG[38]	07TMH@bactNOG,COG0863@NOG	NA|NA|NA	L	DNA methylase n-4 n-6 domain protein
Contig_6690_1	469381.Dpep_0349	1.3e-16	91.7					bactNOG[38]	07WZQ@bactNOG,0XZ09@NOG,1C8VZ@synNOG	NA|NA|NA	S	Peptidase U35 phage prohead HK97
Contig_6743_1	393305.YE2335	1.2e-14	84.7					bactNOG[38]	062HK@bactNOG,1235A@NOG,17KH0@proNOG	NA|NA|NA	S	Pathogenesis-related transcriptional factor and ERF protein
Contig_6755_1	649743.HMPREF0972_02327	6.4e-08	62.4	NDK	GO:0003674,GO:0003824,GO:0004518,GO:0004550,GO:0005575,GO:0005576,GO:0005622,GO:0005623,GO:0005737,GO:0005886,GO:0006139,GO:0006165,GO:0006464,GO:0006468,GO:0006725,GO:0006753,GO:0006793,GO:0006796,GO:0006807,GO:0008150,GO:0008152,GO:0009058,GO:0009117,GO:0009132,GO:0009165,GO:0009987,GO:0015949,GO:0016020,GO:0016301,GO:0016310,GO:0016740,GO:0016772,GO:0016776,GO:0016787,GO:0016788,GO:0018130,GO:…	K00940	NDPK1,NDPK10,NDPK2,NDPK3,NDPK4,NDPK5,NDPK6,NDPK7,NDPK8,NDPK9	bactNOG[38]	00IME@actNOG,08UGX@bactNOG,COG0105@NOG	NA|NA|NA	F	Major role in the synthesis of nucleoside triphosphates other than ATP. The ATP gamma phosphate is transferred to the NDP beta phosphate via a ping-pong mechanism, using a phosphorylated active-site intermediate (By similarity)
Contig_6781_1	556269.OFBG_00335	6.3e-16	89.4					bactNOG[38]	08KFA@bactNOG,0B93W@bproNOG,0XR3N@NOG,16YZT@proNOG	NA|NA|NA	S	Inherit from proNOG: tail fiber protein
Contig_6788_1	316274.Haur_0564	5.6e-18	95.9					bactNOG[38]	0886F@bactNOG,0YFMH@NOG	NA|NA|NA
Contig_6795_1	441769.Bcoam_010100019819	4.1e-12	76.3			K02334		bactNOG[38]	04SSK@bacNOG,05GT6@bactNOG,0NEIG@firmNOG,0XRUF@NOG	NA|NA|NA	L	DNA polymerase
Contig_6814_1	314287.GB2207_01367	3.2e-22	110.2					bactNOG[38]	08PQH@bactNOG,0QTF1@gproNOG,0ZWK7@NOG,17DSN@proNOG	NA|NA|NA	S	tail fiber protein
Contig_6826_1	314275.MADE_1014625	8.9e-18	95.5					bactNOG[38]	08JHK@bactNOG,0RAZ9@gproNOG,173AI@proNOG,COG5410@NOG	NA|NA|NA	S	Terminase-like family
Contig_6849_1	382245.ASA_2241	3.7e-13	80.1			K01185		bactNOG[38]	08VH1@bactNOG,0QUID@gproNOG,11JK8@NOG,17KEW@proNOG	NA|NA|NA	S	lysozyme
Contig_6875_1	261292.Nit79A3_2400	1.8e-23	114.4					bactNOG[38]	063BB@bactNOG,0BGY9@bproNOG,0YHYE@NOG,17423@proNOG	NA|NA|NA
Contig_6901_1	555217.Zmob_0920	2.9e-21	107.1					bactNOG[38]	01VJC@aproNOG,08R30@bactNOG,11F8K@NOG,176B6@proNOG	NA|NA|NA
Contig_6928_1	402626.Rpic_2303	1.9e-20	104.4					bactNOG[38]	07XNI@bactNOG,0ZHID@NOG,1755V@proNOG	NA|NA|NA
Contig_6940_1	435591.BDI_2980	4.9e-14	82.8	XBAIM		K00571,K07316		NOG[107]	COG2189@NOG	NA|NA|NA	L	DNA methylase
Contig_6941_1	394503.Ccel_3059	1.2e-14	85.1					bactNOG[38]	088I9@bactNOG,0P153@firmNOG,COG0863@NOG	NA|NA|NA	L	DNA methylase N-4 N-6 domain protein
Contig_6949_2	749222.Nitsa_1157	5.4e-15	85.9					bactNOG[38]	064YU@bactNOG,0GQ6N@delNOG,125H9@NOG,17MM8@proNOG	NA|NA|NA	S	Protein of unknown function (DUF3154)
Contig_7034_1	570417.WPa_1045	5.9e-08	62.8	ERUM3880				bactNOG[38]	01TCN@aproNOG,06WJS@bactNOG,174HG@proNOG,COG5362@NOG,COG5410@NOG	NA|NA|NA	S	phage protein
Contig_7056_1	137722.AZL_025410	2.2e-10	70.9					bactNOG[38]	01YE0@aproNOG,08KM8@bactNOG,103MM@NOG,16S13@proNOG	NA|NA|NA
Contig_7079_1	351016.RAZWK3B_15503	7.5e-32	142.1					bactNOG[38]	07S60@bactNOG,16UZ6@proNOG,COG1061@NOG	NA|NA|NA	L	helicase
Contig_7085_1	402626.Rpic_2303	2.8e-26	123.6					bactNOG[38]	07XNI@bactNOG,0ZHID@NOG,1755V@proNOG	NA|NA|NA
Contig_7095_1	555217.Zmob_0925	2.9e-07	60.5					bactNOG[38]	01Z96@aproNOG,05GGF@bactNOG,11QR8@NOG,17E65@proNOG	NA|NA|NA	S	Major head protein
Contig_7128_1	637911.AM305_06166	4.4e-11	72.8	SGLY_0535				bactNOG[38]	05CCM@bactNOG,0QPI2@gproNOG,0XNW6@NOG,16PS0@proNOG	NA|NA|NA	S	Inherit from proNOG: phage protein
Contig_7180_1	697281.Mahau_0567	1.7e-21	107.5					bactNOG[38]	07JYE@bactNOG,0ERB8@cloNOG,0NGN0@firmNOG,0Z5IJ@NOG	NA|NA|NA	S	Inherit from bactNOG: Terminase, large subunit
Contig_7199_1	485913.Krac_6819	1.9e-10	70.9					NOG[107]	0Y2R6@NOG	NA|NA|NA
Contig_7211_1	298386.PBPRB1440	1.4e-08	64.7	RECE	GO:0000724,GO:0000725,GO:0003674,GO:0003824,GO:0004518,GO:0004527,GO:0006139,GO:0006259,GO:0006281,GO:0006302,GO:0006310,GO:0006725,GO:0006807,GO:0006950,GO:0006974,GO:0008150,GO:0008152,GO:0008409,GO:0009987,GO:0016787,GO:0016788,GO:0033554,GO:0034641,GO:0043170,GO:0044237,GO:0044238,GO:0044260,GO:0044699,GO:0044763,GO:0046483,GO:0050896,GO:0051716,GO:0071704,GO:0090304,GO:0090305,GO:1901360	K10906		bactNOG[38]	076J9@bactNOG,0QM4T@gproNOG,0XPW2@NOG,174DI@proNOG	NA|NA|NA	L	The RecE (also known as exonuclease VIII) pathway is an alternative pathway for the initiation of homologous recombination in Escherichia coli. The RecE pathway is activated in recB, recC sbcA (suppressors of recB and recC) mutants. Activation of the RecE pathway results in the production of at least two phage proteins relevant for recombinational repair. RecE is a duplex DNA-specific exonuclease…
Contig_7218_1	357244.OTBS_1801	1.3e-09	68.2	ERUM3880				bactNOG[38]	01TCN@aproNOG,06WJS@bactNOG,174HG@proNOG,COG5362@NOG,COG5410@NOG	NA|NA|NA	S	phage protein
Contig_7224_1	272624.lpg1074	2.6e-07	60.5					bactNOG[38]	05T6V@bactNOG,0R1YJ@gproNOG,11WAT@NOG,17J2W@proNOG	NA|NA|NA
Contig_7270_1	537021.CLIBASIA_05510	6.6e-15	85.5					bactNOG[38]	07QRM@bactNOG,16VCV@proNOG,COG0553@NOG	NA|NA|NA	L	SNF2 family N-terminal domain
Contig_7282_1	375286.mma_2205	2.2e-14	83.6					bactNOG[38]	08Q5B@bactNOG,11F5G@NOG,16TBM@proNOG	NA|NA|NA
Contig_7301_1	438753.AZC_3598	7.8e-29	131.7	GLX_15390		K17680		bactNOG[38]	01VFC@aproNOG,08PTR@bactNOG,174JS@proNOG,COG0358@NOG	NA|NA|NA	L	DNA primase
Contig_1_5	714943.Mucpa_5960	2.7e-10	71.6					bactNOG[38]	06WJP@bactNOG,09NK8@bctoNOG,0YREY@NOG	NA|NA|NA
Contig_2_17	585543.HMPREF0969_03368	2.2e-61	241.1			K06909		bactNOG[38]	055RR@bacteNOG,07TUH@bactNOG,09CFE@bctoNOG,COG1783@NOG	NA|NA|NA	S	Phage terminase, large subunit
Contig_2_27	457424.BFAG_04562	2.9e-22	110.9					bactNOG[38]	05622@bacteNOG,08PK6@bactNOG,09D1P@bctoNOG,11F81@NOG	NA|NA|NA
Contig_3_4	583355.Caka_1782	8.1e-18	95.1					bactNOG[38]	08WMU@bactNOG,11IQJ@NOG,1DKIS@verNOG	NA|NA|NA	S	Domain of unknown function (DUF3127)
Contig_3_15	272942.RCAP_rcc00961	3.9e-28	131.3					bactNOG[38]	06IFJ@bactNOG,0Y44F@NOG,17TFE@proNOG	NA|NA|NA
Contig_4_6	484022.Fphi_1619	2.5e-123	447.2	NRDA		K00525		bactNOG[38]	05BZH@bactNOG,0QHQG@gproNOG,16PBB@proNOG,COG0209@NOG	NA|NA|NA	F	Provides the precursors necessary for DNA synthesis. Catalyzes the biosynthesis of deoxyribonucleotides from the corresponding ribonucleotides (By similarity)
Contig_4_7	573569.F7308_1264	8.7e-76	288.9	NRDA		K00525		bactNOG[38]	05BZH@bactNOG,0QHQG@gproNOG,16PBB@proNOG,COG0209@NOG	NA|NA|NA	F	Provides the precursors necessary for DNA synthesis. Catalyzes the biosynthesis of deoxyribonucleotides from the corresponding ribonucleotides (By similarity)
Contig_4_9	387092.NIS_0449	8e-17	91.7					bactNOG[38]	0628X@bactNOG,12BEE@NOG	NA|NA|NA
Contig_4_12	676032.FN3523_1088	2e-98	364.4	NRDB		K00526,K03676		bactNOG[38]	07QK0@bactNOG,0QRYY@gproNOG,16UT3@proNOG,COG0208@NOG	NA|NA|NA	F	reductase beta subunit
Contig_5_14	391009.Tmel_1462	1.4e-07	62					bactNOG[38]	05PXU@bactNOG,0ZVYG@NOG	NA|NA|NA	S	Terminase-like family
Contig_5_15	572546.Arcpr_1511	5.3e-13	80.1					arNOG[11]	0KSED@eurNOG,COG1444@NOG,arCOG01951@arNOG	NA|NA|NA	S	Phage Terminase
Contig_5_35	697329.Rumal_1388	2.8e-14	83.6					bactNOG[38]	060NX@bactNOG,0EZWF@cloNOG,0NUZK@firmNOG,125J2@NOG	NA|NA|NA
Contig_5_47	88036.EFJ27698	4.3e-13	80.9			K17680		virNOG[6]	0IE9M@euNOG,0ZVWQ@NOG,1BCIW@strNOG,1DQGN@virNOG	NA|NA|NA	L	Toprim domain-containing protein
Contig_5_56	313596.RB2501_01256	4e-31	139.4					bactNOG[38]	05VBC@bactNOG,09RSR@bctoNOG,0PE5M@flaNOG,121IG@NOG	NA|NA|NA	S	Peptidase M15A
Contig_6_4	272942.RCAP_rcc00961	4.9e-07	60.1					bactNOG[38]	06IFJ@bactNOG,0Y44F@NOG,17TFE@proNOG	NA|NA|NA
Contig_6_8	742767.HMPREF9456_03246	1.8e-15	89.4					bactNOG[38]	05BE3@bacteNOG,07KIG@bactNOG,09QPE@bctoNOG,0ZGMU@NOG	NA|NA|NA	S	Phage portal protein
Contig_7_3	272942.RCAP_rcc00961	3.3e-26	125.2					bactNOG[38]	06IFJ@bactNOG,0Y44F@NOG,17TFE@proNOG	NA|NA|NA
Contig_9_3	213810.RUM_20080	1.8e-23	115.2			K17398		bactNOG[38]	07T08@bactNOG,0F5MQ@cloNOG,0P48Z@firmNOG,COG0270@NOG	NA|NA|NA	L	C-5 cytosine-specific DNA methylase
Contig_9_5	438753.AZC_3598	1e-47	196.1	GLX_15390		K17680		bactNOG[38]	01VFC@aproNOG,08PTR@bactNOG,174JS@proNOG,COG0358@NOG	NA|NA|NA	L	DNA primase
Contig_9_6	438753.AZC_3598	4.8e-50	203	GLX_15390		K17680		bactNOG[38]	01VFC@aproNOG,08PTR@bactNOG,174JS@proNOG,COG0358@NOG	NA|NA|NA	L	DNA primase
Contig_9_8	463191.SSEG_10059	5.4e-14	82.8					bactNOG[38]	00THU@actNOG,06EA7@bactNOG,0Y6J1@NOG	NA|NA|NA	L	Endonuclease VII
Contig_9_9	438753.AZC_3597	3e-19	100.9					bactNOG[38]	01VBD@aproNOG,08KNP@bactNOG,176BV@proNOG,COG0749@NOG	NA|NA|NA	L	DNA Polymerase
Contig_9_10	563192.HMPREF0179_03457	3.2e-60	237.3					bactNOG[38]	08KNP@bactNOG,176BV@proNOG,COG0749@NOG	NA|NA|NA	L	DNA polymerase
Contig_9_11	402626.Rpic_2308	3.8e-11	73.6					bactNOG[38]	06EA8@bactNOG,0BHBR@bproNOG,0Y6J2@NOG,17VG8@proNOG	NA|NA|NA
Contig_9_13	438753.AZC_3592	6.3e-12	76.6			K02335		bactNOG[38]	020XQ@aproNOG,090H3@bactNOG,11R4T@NOG,17DBR@proNOG	NA|NA|NA	F	Phage exonuclease
Contig_12_13	438753.AZC_3597	2.2e-95	355.1					bactNOG[38]	01VBD@aproNOG,08KNP@bactNOG,176BV@proNOG,COG0749@NOG	NA|NA|NA	L	DNA Polymerase
Contig_12_17	352165.HMPREF7215_2558	2.9e-30	137.5	GLX_15390		K17680		bactNOG[38]	08PTR@bactNOG,COG0358@NOG	NA|NA|NA	L	DNA primase
Contig_13_2	264462.Bd0705	9.9e-14	82.8					bactNOG[38]	067DG@bactNOG,122BH@NOG,17SPC@proNOG	NA|NA|NA	M	Inherit from NOG: cell wall surface anchor family protein
Contig_14_3	351016.RAZWK3B_16615	6.9e-38	162.9					bactNOG[38]	02AYF@aproNOG,07BQH@bactNOG,0ZGRI@NOG,189MT@proNOG	NA|NA|NA
Contig_14_6	561007.MAB_1788	9.7e-13	79.7	SCLAV_2148				bactNOG[38]	00RUK@actNOG,05CDS@bactNOG,0XNX0@NOG	NA|NA|NA
Contig_16_3	944559.HMPREF9413_3522	4.2e-27	126.3					bactNOG[38]	07MGB@bactNOG,0NS2I@firmNOG,COG3469@NOG,COG3979@NOG	NA|NA|NA	G	Fibronectin type III domain
Contig_18_8	563192.HMPREF0179_00285	1.2e-07	61.2					bactNOG[38]	05VBC@bactNOG,0GH7Z@delNOG,0HINN@dproNOG,121IG@NOG,17NX5@proNOG	NA|NA|NA	S	Peptidase M15
Contig_21_10	879309.HMPREF9199_0017	1.3e-22	113.2					bactNOG[38]	07EV7@bactNOG,0NYBE@firmNOG,0X515@negNOG,COG5295@NOG	NA|NA|NA	U, W	Inherit from bactNOG: Domain-Containing protein
Contig_22_3	937774.TEQUI_0596	3.6e-09	67	YHDJ	GO:0003674,GO:0003824,GO:0006139,GO:0006259,GO:0006304,GO:0006305,GO:0006306,GO:0006725,GO:0006807,GO:0008150,GO:0008152,GO:0008168,GO:0008757,GO:0009007,GO:0009008,GO:0009987,GO:0010468,GO:0016740,GO:0016741,GO:0019222,GO:0032259,GO:0032775,GO:0034641,GO:0040029,GO:0043170,GO:0043412,GO:0043414,GO:0044237,GO:0044238,GO:0044260,GO:0044728,GO:0046483,GO:0050789,GO:0060255,GO:0065007,GO:0071704,GO:…	K00571,K01696,K07319,K13581		bactNOG[38]	05CEC@bactNOG,0B9MT@bproNOG,16PK9@proNOG,COG0863@NOG	NA|NA|NA	L	DNA methylase N-4 N-6 domain-containing protein
Contig_22_9	402881.Plav_1591	1.9e-09	67.8	NRDA	GO:0006139,GO:0006725,GO:0006753,GO:0006793,GO:0006796,GO:0006807,GO:0008150,GO:0008152,GO:0009058,GO:0009117,GO:0009165,GO:0009262,GO:0009263,GO:0009265,GO:0009394,GO:0009987,GO:0018130,GO:0019438,GO:0019637,GO:0019692,GO:0034641,GO:0034654,GO:0044237,GO:0044238,GO:0044249,GO:0044271,GO:0044281,GO:0044710,GO:0046385,GO:0046483,GO:0055086,GO:0071704,GO:0090407,GO:1901135,GO:1901137,GO:1901293,GO:…	K00525	RNDR1,RNDR2,RNDR3,RNDR4	bactNOG[38]	01RD9@aproNOG,05BZH@bactNOG,16PBB@proNOG,COG0209@NOG	NA|NA|NA	F	Provides the precursors necessary for DNA synthesis. Catalyzes the biosynthesis of deoxyribonucleotides from the corresponding ribonucleotides (By similarity)
Contig_22_11	366602.Caul_3858	2.7e-17	94.7	NRDA	GO:0006139,GO:0006725,GO:0006753,GO:0006793,GO:0006796,GO:0006807,GO:0008150,GO:0008152,GO:0009058,GO:0009117,GO:0009165,GO:0009262,GO:0009263,GO:0009265,GO:0009394,GO:0009987,GO:0018130,GO:0019438,GO:0019637,GO:0019692,GO:0034641,GO:0034654,GO:0044237,GO:0044238,GO:0044249,GO:0044271,GO:0044281,GO:0044710,GO:0046385,GO:0046483,GO:0055086,GO:0071704,GO:0090407,GO:1901135,GO:1901137,GO:1901293,GO:…	K00525	RNDR1,RNDR2,RNDR3,RNDR4	bactNOG[38]	01RD9@aproNOG,05BZH@bactNOG,16PBB@proNOG,COG0209@NOG	NA|NA|NA	F	Provides the precursors necessary for DNA synthesis. Catalyzes the biosynthesis of deoxyribonucleotides from the corresponding ribonucleotides (By similarity)
Contig_22_12	665959.HMPREF1013_05213	1.3e-25	121.3					bactNOG[38]	051FR@bacNOG,05UG4@bactNOG,0NP7D@firmNOG,COG4712@NOG	NA|NA|NA	S	Rad52/22 family double-strand break repair protein
Contig_23_1	351016.RAZWK3B_08316	1.1e-09	68.9					bactNOG[38]	024QD@aproNOG,0855U@bactNOG,0ZQVQ@NOG,17TEY@proNOG	NA|NA|NA	S	Prophage MuMc02, head decoration protein
Contig_24_2	992406.RIA_0202	4.9e-47	193.4			K06909		bactNOG[38]	07TUH@bactNOG,09CFE@bctoNOG,COG1783@NOG	NA|NA|NA	S	Terminase large subunit
Contig_25_9	313596.RB2501_01256	4.6e-19	100.1					bactNOG[38]	05VBC@bactNOG,09RSR@bctoNOG,0PE5M@flaNOG,121IG@NOG	NA|NA|NA	S	Peptidase M15A
Contig_26_5	391009.Tmel_1462	4.1e-10	70.5					bactNOG[38]	05PXU@bactNOG,0ZVYG@NOG	NA|NA|NA	S	Terminase-like family
Contig_28_4	187410.Y1030	2.2e-39	168.7	BB2214				bactNOG[38]	08KTB@bactNOG,0R1J7@gproNOG,0Y4VD@NOG,173BE@proNOG	NA|NA|NA	S	Terminase-like family
Contig_31_5	944547.ABLL_1875	4.9e-09	65.9					bactNOG[38]	06FEP@bactNOG,0Y7RE@NOG,17W4H@proNOG	NA|NA|NA
Contig_31_7	313596.RB2501_01256	4.5e-18	95.9					bactNOG[38]	05VBC@bactNOG,09RSR@bctoNOG,0PE5M@flaNOG,121IG@NOG	NA|NA|NA	S	Peptidase M15A
Contig_36_2	498848.TaqDRAFT_4769	5.4e-08	62.8	RUSA		K01160		bactNOG[38]	06019@bactNOG,COG4570@NOG	NA|NA|NA	L	Endonuclease that resolves Holliday junction intermediates made during homologous genetic recombination and DNA repair. Exhibits sequence and structure-selective cleavage of four-way DNA junctions, where it introduces symmetrical nicks in two strands of the same polarity at the 5' side of dinucleotides. Corrects the defects in genetic recombination and DNA repair associated with inactivation of r…
Contig_36_14	375286.mma_2198	1.7e-97	362.1					bactNOG[38]	08981@bactNOG,0ZP5B@NOG,175IF@proNOG	NA|NA|NA
Contig_36_18	1085623.GNIT_1814	1.7e-38	165.2					bactNOG[38]	06FTZ@bactNOG,0XVPY@NOG,17YWP@proNOG	NA|NA|NA
Contig_36_20	156889.Mmc1_1719	1.5e-24	118.6					bactNOG[38]	062A6@bactNOG,122Z4@NOG,17P8A@proNOG	NA|NA|NA
Contig_37_4	318586.Pden_4094	2.8e-15	87.8					bactNOG[38]	05VKV@bactNOG,121Z0@NOG,17JX3@proNOG	NA|NA|NA
Contig_37_7	715226.ABI_21760	6e-62	243.4		GO:0000003,GO:0003674,GO:0003676,GO:0003677,GO:0005488,GO:0005575,GO:0005622,GO:0005623,GO:0005694,GO:0006139,GO:0006259,GO:0006323,GO:0006725,GO:0006807,GO:0008150,GO:0008152,GO:0009987,GO:0016032,GO:0016043,GO:0019012,GO:0019015,GO:0019038,GO:0019058,GO:0019067,GO:0019068,GO:0019072,GO:0019073,GO:0022607,GO:0034641,GO:0043170,GO:0043226,GO:0043228,GO:0043229,GO:0043232,GO:0044085,GO:0044237,GO:…			NOG[107]	COG5323@NOG	NA|NA|NA	S	phage DNA Packaging protein
Contig_37_8	395963.Bind_0632	4.6e-08	62.8					bactNOG[38]	02B5H@aproNOG,05Z15@bactNOG,12652@NOG,17NEN@proNOG	NA|NA|NA
Contig_37_11	395965.Msil_2768	1.4e-137	495			K17680		bactNOG[38]	01XSG@aproNOG,08VD0@bactNOG,0ZVWQ@NOG,17AH0@proNOG	NA|NA|NA	L	TOPRIM
Contig_38_2	351016.RAZWK3B_16605	2.8e-25	120.6					bactNOG[38]	028FE@aproNOG,06XCE@bactNOG,0YSMM@NOG,182XQ@proNOG	NA|NA|NA
Contig_38_4	511437.Lbuc_1541	6.9e-35	152.5			K01992		bactNOG[38]	051Z2@bacNOG,05RH2@bactNOG,0NJXB@firmNOG,11Q6I@NOG	NA|NA|NA	S	Inherit from firmNOG: This enzyme is involved in nucleotide metabolism it produces dUMP, the immediate precursor of thymidine nucleotides and it decreases the intracellular concentration of dUTP so that uracil cannot be incorporated into DNA (By similarity)
Contig_38_5	52598.EE36_14158	4.1e-20	104.4					bactNOG[38]	02AYF@aproNOG,07BQH@bactNOG,0ZGRI@NOG,189MT@proNOG	NA|NA|NA
Contig_38_6	351016.RAZWK3B_16615	9.5e-12	75.5					bactNOG[38]	02AYF@aproNOG,07BQH@bactNOG,0ZGRI@NOG,189MT@proNOG	NA|NA|NA
Contig_38_7	351016.RAZWK3B_16615	4.8e-13	79.7					bactNOG[38]	02AYF@aproNOG,07BQH@bactNOG,0ZGRI@NOG,189MT@proNOG	NA|NA|NA
Contig_39_9	398578.Daci_1950	2.9e-37	160.6					bactNOG[38]	066ZD@bactNOG,12348@NOG,17KGG@proNOG	NA|NA|NA
Contig_39_11	398578.Daci_1946	2.2e-10	70.5					bactNOG[38]	05GGF@bactNOG,11QR8@NOG,17E65@proNOG	NA|NA|NA	S	Major head protein
Contig_39_13	398578.Daci_1945	2.7e-13	81.3					bactNOG[38]	071JT@bactNOG,0YYUU@NOG,184NM@proNOG	NA|NA|NA
Contig_40_1	398578.Daci_1946	4.3e-55	220.3					bactNOG[38]	05GGF@bactNOG,11QR8@NOG,17E65@proNOG	NA|NA|NA	S	Major head protein
Contig_40_7	1064539.AZOBR_200069	3.4e-41	173.7					bactNOG[38]	01VJC@aproNOG,08R30@bactNOG,11F8K@NOG,176B6@proNOG	NA|NA|NA
Contig_40_8	398578.Daci_1943	2.8e-35	154.5					bactNOG[38]	08R30@bactNOG,11F8K@NOG,176B6@proNOG	NA|NA|NA
Contig_40_12	641491.DND132_2087	5.6e-25	119					bactNOG[38]	064UG@bactNOG,0GCKJ@delNOG,0HDIX@dproNOG,0ZGC3@NOG,1754Q@proNOG	NA|NA|NA	S	Inherit from proNOG: Terminase large subunit
Contig_45_2	292414.TM1040_0821	2e-13	80.9					bactNOG[38]	02BN0@aproNOG,07IBZ@bactNOG,0ZMXK@NOG,18BSU@proNOG	NA|NA|NA
Contig_45_3	292414.TM1040_0821	1.4e-34	151.8					bactNOG[38]	02BN0@aproNOG,07IBZ@bactNOG,0ZMXK@NOG,18BSU@proNOG	NA|NA|NA
Contig_46_9	696747.NIES39_C01910	9.7e-37	159.8					bactNOG[38]	06IFJ@bactNOG,0Y44F@NOG	NA|NA|NA
Contig_48_1	398578.Daci_1946	3.9e-33	147.1					bactNOG[38]	05GGF@bactNOG,11QR8@NOG,17E65@proNOG	NA|NA|NA	S	Major head protein
Contig_48_8	1064539.AZOBR_200069	2.8e-13	80.5					bactNOG[38]	01VJC@aproNOG,08R30@bactNOG,11F8K@NOG,176B6@proNOG	NA|NA|NA
Contig_48_11	366394.Smed_1839	2.1e-17	94					bactNOG[38]	01USN@aproNOG,08E8Z@bactNOG,170D5@proNOG,COG5565@NOG	NA|NA|NA	L	DNA packaging protein gp2
Contig_48_12	536019.Mesop_3359	5.9e-28	129	GP2				bactNOG[38]	01USN@aproNOG,08E8Z@bactNOG,170D5@proNOG,COG5565@NOG	NA|NA|NA	L	DNA packaging protein gp2
Contig_49_1	608538.HTH_0543	3e-13	80.5	SGLY_0535				bactNOG[38]	05CCM@bactNOG,0XNW6@NOG	NA|NA|NA	S	phage protein
Contig_51_8	563192.HMPREF0179_03453	1.2e-10	72.4			K02335		bactNOG[38]	090H3@bactNOG,11R4T@NOG,17DBR@proNOG	NA|NA|NA	F	Phage exonuclease
Contig_53_7	391009.Tmel_1462	1.1e-17	96.3					bactNOG[38]	05PXU@bactNOG,0ZVYG@NOG	NA|NA|NA	S	Terminase-like family
Contig_57_3	522772.Dacet_2220	8.3e-57	226.5	ERUM3880				bactNOG[38]	06WJS@bactNOG,COG5362@NOG,COG5410@NOG	NA|NA|NA	S	phage protein
Contig_59_9	398578.Daci_1953	4.9e-15	87.4					bactNOG[38]	05GEM@bactNOG,11R4M@NOG,17E0J@proNOG	NA|NA|NA
Contig_60_2	392499.Swit_4443	1.4e-151	542					bactNOG[38]	01TNK@aproNOG,05EVJ@bactNOG,0XRJX@NOG,16SIS@proNOG	NA|NA|NA	S	Inherit from proNOG: portal protein
Contig_60_3	990316.MCON_2461	3.6e-07	60.5			K00390	PAPSR	arNOG[11]	0KYEC@eurNOG,0WPIR@methaNOG,COG0175@NOG,COG5270@NOG,arCOG00073@arNOG,arCOG04073@arNOG	NA|NA|NA	E	Phosphoadenosine phosphosulfate reductase
Contig_60_4	375286.mma_2196	1.5e-14	85.9					bactNOG[38]	061CP@bactNOG,129QN@NOG,17K53@proNOG	NA|NA|NA
Contig_61_2	543728.Vapar_2490	8.5e-12	75.1					bactNOG[38]	05SWB@bactNOG,1824C@proNOG,COG5301@NOG	NA|NA|NA
Contig_73_5	608538.Hydth_0527	2.2e-08	63.9			K03657		bactNOG[38]	06XV9@bactNOG,COG0210@NOG	NA|NA|NA	L	UvrD REP helicase
Contig_76_3	667129.HMPREF0758_4400	1.3e-16	94					bactNOG[38]	08HQT@bactNOG,0RAHN@gproNOG,172BA@proNOG,COG5281@NOG	NA|NA|NA	S	Phage-related minor tail protein
Contig_78_6	1064539.AZOBR_200069	1.1e-30	138.7					bactNOG[38]	01VJC@aproNOG,08R30@bactNOG,11F8K@NOG,176B6@proNOG	NA|NA|NA
Contig_78_8	1064539.AZOBR_200069	1.4e-09	67.8					bactNOG[38]	01VJC@aproNOG,08R30@bactNOG,11F8K@NOG,176B6@proNOG	NA|NA|NA
Contig_79_7	667014.Thein_1717	6.7e-09	65.9	POLA	GO:0003674,GO:0003676,GO:0003677,GO:0003824,GO:0003887,GO:0004518,GO:0004527,GO:0005488,GO:0005575,GO:0005618,GO:0005622,GO:0005623,GO:0005737,GO:0005886,GO:0006139,GO:0006259,GO:0006260,GO:0006261,GO:0006281,GO:0006725,GO:0006807,GO:0006950,GO:0006974,GO:0008150,GO:0008152,GO:0008408,GO:0008409,GO:0009058,GO:0009059,GO:0009987,GO:0016020,GO:0016740,GO:0016772,GO:0016779,GO:0016787,GO:0016788,GO:…	K02335,K03469,K06966		bactNOG[38]	05C2M@bactNOG,COG0258@NOG,COG0749@NOG	NA|NA|NA	L	dna polymerase I
Contig_80_5	742766.HMPREF9455_00479	1.8e-13	82.4					bactNOG[38]	05BE3@bacteNOG,07KIG@bactNOG,09QPE@bctoNOG,0ZGMU@NOG	NA|NA|NA	S	Phage portal protein
Contig_81_3	517433.PanABDRAFT_3530	5.5e-17	92.8					bactNOG[38]	08KM8@bactNOG,0R1EU@gproNOG,103MM@NOG,16S13@proNOG	NA|NA|NA
Contig_81_5	641491.DND132_1981	2e-19	100.5					bactNOG[38]	090MQ@bactNOG,11QF1@NOG,17DKS@proNOG	NA|NA|NA
Contig_83_3	288000.BBta_5785	2.4e-35	154.5					bactNOG[38]	01Z96@aproNOG,05GGF@bactNOG,11QR8@NOG,17E65@proNOG	NA|NA|NA	S	Major head protein
Contig_83_6	398578.Daci_1950	6.9e-11	72.8					bactNOG[38]	066ZD@bactNOG,12348@NOG,17KGG@proNOG	NA|NA|NA
Contig_83_8	438753.AZC_0846	2.9e-14	84.3					bactNOG[38]	01WQP@aproNOG,08S3C@bactNOG,11GRJ@NOG,178PP@proNOG	NA|NA|NA
Contig_86_1	1003195.SCAT_2250	2.5e-40	171.4	AZL_008410	GO:0005575,GO:0005622,GO:0005623,GO:0005694,GO:0019012,GO:0019015,GO:0019038,GO:0043226,GO:0043228,GO:0043229,GO:0043232,GO:0044422,GO:0044423,GO:0044424,GO:0044427,GO:0044446,GO:0044464			bactNOG[38]	00JD4@actNOG,05EFC@bactNOG,COG4695@NOG	NA|NA|NA	S	portal protein
Contig_87_5	643562.Daes_0328	3.9e-28	129.8					bactNOG[38]	064UG@bactNOG,0GCKJ@delNOG,0HDIX@dproNOG,0ZGC3@NOG,1754Q@proNOG	NA|NA|NA	S	Inherit from proNOG: Terminase large subunit
Contig_87_6	398578.Daci_1943	7.1e-19	99.4					bactNOG[38]	08R30@bactNOG,11F8K@NOG,176B6@proNOG	NA|NA|NA
Contig_87_7	1064539.AZOBR_200069	3.8e-46	190.7					bactNOG[38]	01VJC@aproNOG,08R30@bactNOG,11F8K@NOG,176B6@proNOG	NA|NA|NA
Contig_87_8	1064539.AZOBR_200069	6.8e-23	112.5					bactNOG[38]	01VJC@aproNOG,08R30@bactNOG,11F8K@NOG,176B6@proNOG	NA|NA|NA
Contig_89_9	392499.Swit_4457	2.3e-20	104.8					bactNOG[38]	01WQP@aproNOG,08S3C@bactNOG,11GRJ@NOG,178PP@proNOG	NA|NA|NA
Contig_91_4	526222.Desal_1441	6.1e-23	112.5					bactNOG[38]	08KM8@bactNOG,103MM@NOG,16S13@proNOG	NA|NA|NA
Contig_91_6	641491.DND132_1955	5.3e-16	89.4					bactNOG[38]	08KM8@bactNOG,103MM@NOG,16S13@proNOG	NA|NA|NA
Contig_91_8	585503.HMPREF7545_1740	2.1e-12	77.4					bactNOG[38]	08KM8@bactNOG,0NTVG@firmNOG,0X4BZ@negNOG,103MM@NOG	NA|NA|NA
Contig_91_12	643562.Daes_0220	9.8e-22	108.6					bactNOG[38]	090MQ@bactNOG,11QF1@NOG,17DKS@proNOG	NA|NA|NA
Contig_93_1	1041826.FCOL_05440	5.6e-16	89.4			K00558		bactNOG[38]	06S50@bactNOG,09NG6@bctoNOG,0YJ0N@NOG	NA|NA|NA
Contig_93_7	509191.AcelC_020100004258	1.2e-11	74.7	BMUL_2277		K00571		bactNOG[38]	07RMW@bactNOG,0ENTV@cloNOG,0NDQP@firmNOG,COG0863@NOG,COG1475@NOG	NA|NA|NA	L	DNA methylase N-4 N-6 domain protein
Contig_93_9	445932.Emin_0848	4.4e-71	273.9	BL00759		K06909		bactNOG[38]	05IG6@bactNOG,COG1783@NOG	NA|NA|NA	L	Phage terminase, large subunit
Contig_93_10	513049.AmaxDRAFT_3688	4.1e-42	176			K00571,K00590		bactNOG[38]	08Z4S@bactNOG,0FT4D@cyaNOG,COG0863@NOG	NA|NA|NA	L	DNA methylase N-4 N-6 domain protein
Contig_96_1	488538.SAR116_0954	2.6e-16	90.9			K07336		bactNOG[38]	01WXK@aproNOG,08WHQ@bactNOG,11KU3@NOG,17BDA@proNOG	NA|NA|NA	S	2og-fe(ii) oxygenase
Contig_97_5	476272.RUMHYD_01471	3.1e-35	154.8	ELI_1299				bactNOG[38]	05E9P@bactNOG,0EPH8@cloNOG,0NDY6@firmNOG,COG4653@NOG	NA|NA|NA	S	phage major capsid protein, HK97 family
Contig_98_1	392499.Swit_4457	7.9e-32	142.9					bactNOG[38]	01WQP@aproNOG,08S3C@bactNOG,11GRJ@NOG,178PP@proNOG	NA|NA|NA
Contig_102_6	742767.HMPREF9456_03236	1.7e-46	191.8			K06909		bactNOG[38]	055RR@bacteNOG,07TUH@bactNOG,09CFE@bctoNOG,COG1783@NOG	NA|NA|NA	S	Phage terminase, large subunit
Contig_104_6	644076.SCH4B_1714	5e-15	85.9					bactNOG[38]	029FA@aproNOG,06GYG@bactNOG,0XZN3@NOG,17T4Y@proNOG	NA|NA|NA
Contig_107_4	643562.Daes_0220	1.7e-24	117.9					bactNOG[38]	090MQ@bactNOG,11QF1@NOG,17DKS@proNOG	NA|NA|NA
Contig_107_7	137722.AZL_025440	1.8e-40	171.4	CKC_00925				bactNOG[38]	02A5N@aproNOG,08PDX@bactNOG,0XT14@NOG,176VG@proNOG	NA|NA|NA
Contig_109_1	398578.Daci_1953	1.2e-12	78.2					bactNOG[38]	05GEM@bactNOG,11R4M@NOG,17E0J@proNOG	NA|NA|NA
Contig_118_4	137722.AZL_025440	1.3e-09	68.2	CKC_00925				bactNOG[38]	02A5N@aproNOG,08PDX@bactNOG,0XT14@NOG,176VG@proNOG	NA|NA|NA
Contig_118_5	137722.AZL_025440	5.4e-09	66.2	CKC_00925				bactNOG[38]	02A5N@aproNOG,08PDX@bactNOG,0XT14@NOG,176VG@proNOG	NA|NA|NA
Contig_118_11	643562.Daes_0322	6.4e-52	209.5					bactNOG[38]	08MGJ@bactNOG,0ZKS3@NOG,175ER@proNOG	NA|NA|NA	S	head-tail connector protein
Contig_118_12	641491.DND132_2376	4.7e-28	129.8					bactNOG[38]	08MGJ@bactNOG,0ZKS3@NOG,175ER@proNOG	NA|NA|NA	S	head-tail connector protein
Contig_121_2	716541.ECL_04409	1.6e-06	60.1	LHK_00401				bactNOG[38]	0638C@bactNOG,0QMN0@gproNOG,1750B@proNOG,COG5301@NOG	NA|NA|NA	S	tail fiber protein
Contig_125_2	675817.VDA_002042	4.8e-11	72.8	DNAC	GO:0000228,GO:0005575,GO:0005622,GO:0005623,GO:0005634,GO:0005657,GO:0005658,GO:0005694,GO:0006139,GO:0006259,GO:0006260,GO:0006261,GO:0006271,GO:0006725,GO:0006807,GO:0008150,GO:0008152,GO:0009058,GO:0009059,GO:0009987,GO:0022616,GO:0030894,GO:0031974,GO:0031981,GO:0032991,GO:0032993,GO:0034641,GO:0034645,GO:0043170,GO:0043226,GO:0043227,GO:0043228,GO:0043229,GO:0043231,GO:0043232,GO:0043233,GO:…	K02315,K10762,K11144		bactNOG[38]	06CVF@bactNOG,0QI06@gproNOG,16RM6@proNOG,COG1484@NOG	NA|NA|NA	L	dna replication protein
Contig_125_8	1002804.HBZC1_01280	5.2e-24	115.9	SSB		K03111		bactNOG[38]	08UUM@bactNOG,0GEU1@delNOG,0I3VH@eproNOG,17CF7@proNOG,COG0629@NOG	NA|NA|NA	L	single-stranded DNA-binding protein
Contig_125_9	634176.NT05HA_0469	3.1e-12	78.2	EXO		K01143		bactNOG[38]	08NW3@bactNOG,0QM1U@gproNOG,11FJH@NOG,175YC@proNOG	NA|NA|NA	L	Exonuclease
Contig_126_2	709797.CSIRO_3055	2.8e-26	124.4	ARDC		K06919		bactNOG[38]	05HYG@bactNOG,16TCG@proNOG,COG4227@NOG	NA|NA|NA	L	antirestriction protein
Contig_129_5	163164.WD1132	1.4e-14	84.7	ERUM3880				bactNOG[38]	01TCN@aproNOG,06WJS@bactNOG,0Y97T@NOG,174HG@proNOG	NA|NA|NA	S	phage protein
Contig_129_6	522772.Dacet_2220	1.3e-34	151.8	ERUM3880				bactNOG[38]	06WJS@bactNOG,COG5362@NOG,COG5410@NOG	NA|NA|NA	S	phage protein
Contig_130_6	743299.Acife_1996	1.3e-09	68.2					bactNOG[38]	05KFH@bactNOG,17Z74@proNOG,COG0553@NOG	NA|NA|NA	L	SNF2 family N-terminal domain
Contig_135_7	526222.Desal_1848	2.8e-11	73.6					bactNOG[38]	06ED5@bactNOG,0GPZ9@delNOG,0HPWT@dproNOG,0XY2Q@NOG,17U3E@proNOG	NA|NA|NA
Contig_135_9	340177.Cag_1242	7.1e-16	90.1					bactNOG[38]	05KZB@bactNOG,0ZJ5X@NOG	NA|NA|NA
Contig_137_1	1064539.AZOBR_200069	1.3e-52	211.8					bactNOG[38]	01VJC@aproNOG,08R30@bactNOG,11F8K@NOG,176B6@proNOG	NA|NA|NA
Contig_137_2	1117943.SFHH103_00132	3.9e-10	69.7					bactNOG[38]	01VJC@aproNOG,08R30@bactNOG,11F8K@NOG,176B6@proNOG	NA|NA|NA
Contig_137_6	643562.Daes_0328	1e-30	138.3					bactNOG[38]	064UG@bactNOG,0GCKJ@delNOG,0HDIX@dproNOG,0ZGC3@NOG,1754Q@proNOG	NA|NA|NA	S	Inherit from proNOG: Terminase large subunit
Contig_140_5	331869.BAL199_18731	3.8e-21	106.3					bactNOG[38]	023X3@aproNOG,062RR@bactNOG,121NB@NOG,17JRM@proNOG	NA|NA|NA	S	peptidase M15A
Contig_141_5	118168.MC7420_2498	3.1e-15	86.7					bactNOG[38]	07IET@bactNOG,0ZMZK@NOG	NA|NA|NA
Contig_142_5	596320.NEIFL0001_2016	6.9e-25	119.8					bactNOG[38]	05IAU@bactNOG,11NYA@NOG,17DCP@proNOG	NA|NA|NA
Contig_147_1	243275.TDE1150	2.5e-07	60.5					bactNOG[38]	06FUJ@bactNOG,0Y84K@NOG,1AQPK@spiNOG	NA|NA|NA
Contig_147_6	641491.DND132_2376	2.9e-62	244.2					bactNOG[38]	08MGJ@bactNOG,0ZKS3@NOG,175ER@proNOG	NA|NA|NA	S	head-tail connector protein
Contig_148_7	314225.ELI_04095	1.7e-12	77.4	OCAR_4234				bactNOG[38]	01SKV@aproNOG,07SNH@bactNOG,0XRKW@NOG,16SJH@proNOG	NA|NA|NA	L	Integrase
Contig_150_4	522772.Dacet_2220	1.9e-14	84.3	ERUM3880				bactNOG[38]	06WJS@bactNOG,COG5362@NOG,COG5410@NOG	NA|NA|NA	S	phage protein
Contig_159_6	570417.WPa_1045	7.4e-09	65.9	ERUM3880				bactNOG[38]	01TCN@aproNOG,06WJS@bactNOG,174HG@proNOG,COG5362@NOG,COG5410@NOG	NA|NA|NA	S	phage protein
Contig_166_5	360107.CHAB381_1725	1.2e-14	85.5	POLA	GO:0003674,GO:0003676,GO:0003677,GO:0003824,GO:0003887,GO:0004518,GO:0004527,GO:0005488,GO:0005575,GO:0005618,GO:0005622,GO:0005623,GO:0005737,GO:0005886,GO:0006139,GO:0006259,GO:0006260,GO:0006261,GO:0006281,GO:0006725,GO:0006807,GO:0006950,GO:0006974,GO:0008150,GO:0008152,GO:0008408,GO:0008409,GO:0009058,GO:0009059,GO:0009987,GO:0016020,GO:0016740,GO:0016772,GO:0016779,GO:0016787,GO:0016788,GO:…	K02335,K03469,K06966		bactNOG[38]	05C2M@bactNOG,0GB53@delNOG,0I2TG@eproNOG,16Q2Q@proNOG,COG0258@NOG,COG0749@NOG	NA|NA|NA	L	dna polymerase
Contig_166_7	517722.CJLT1_010100015083	8.8e-19	99.4					NOG[107]	COG0749@NOG	NA|NA|NA	L	DNA polymerase
Contig_167_4	398578.Daci_1943	4.6e-16	89.7					bactNOG[38]	08R30@bactNOG,11F8K@NOG,176B6@proNOG	NA|NA|NA
Contig_170_3	926562.Oweho_0361	4e-44	183					bactNOG[38]	06B26@bactNOG,09QDG@bctoNOG,0Y4QW@NOG	NA|NA|NA	S	peptidase M15
Contig_171_1	862719.AZOLI_2591	6.5e-12	75.5	STF				bactNOG[38]	021Y7@aproNOG,05ZX7@bactNOG,125K2@NOG,17P18@proNOG	NA|NA|NA	S	Inherit from proNOG: tail collar domain protein
Contig_175_2	742767.HMPREF9456_03246	1.4e-27	129					bactNOG[38]	05BE3@bacteNOG,07KIG@bactNOG,09QPE@bctoNOG,0ZGMU@NOG	NA|NA|NA	S	Phage portal protein
Contig_177_2	471855.Shel_08190	9.2e-12	75.1		GO:0003674,GO:0003676,GO:0003677,GO:0005488,GO:0005575,GO:0005622,GO:0005623,GO:0005737,GO:0019037,GO:0044424,GO:0044444,GO:0044464,GO:0097159,GO:1901363			bactNOG[38]	00IQF@actNOG,05CAR@bactNOG,COG4626@NOG	NA|NA|NA	S	Terminase
Contig_177_3	1003195.SCAT_2252	1.6e-24	118.6					bactNOG[38]	00H7R@actNOG,07Y06@bactNOG,COG4626@NOG	NA|NA|NA	S	Terminase
Contig_177_6	406818.XBJ1_0679	5e-18	96.3	BMUR_1313				bactNOG[38]	05EFC@bactNOG,0QKG0@gproNOG,16R63@proNOG,COG4695@NOG	NA|NA|NA	S	portal protein
Contig_182_3	981383.OTW25_010100018678	1.3e-08	64.7	ERUM3880				bactNOG[38]	04RPK@bacNOG,06WJS@bactNOG,0NG7Z@firmNOG,COG5362@NOG,COG5410@NOG	NA|NA|NA	S	Terminase-like family
Contig_183_2	856793.MICA_280	3.3e-33	147.1	BL03493	GO:0005575,GO:0005623,GO:0005886,GO:0016020,GO:0044464,GO:0071944	K06919		bactNOG[38]	01S8J@aproNOG,05DKS@bactNOG,16QQ1@proNOG,COG3378@NOG	NA|NA|NA	S	Phage plasmid primase P4
Contig_187_4	253839.SSNG_02550	8e-23	113.2					bactNOG[38]	010UT@actNOG,074UH@bactNOG,0Z2CV@NOG	NA|NA|NA
Contig_187_8	743722.Sph21_1866	6.3e-15	85.5					bactNOG[38]	066KQ@bactNOG,09I1N@bctoNOG,0XTX8@NOG	NA|NA|NA
Contig_189_9	522772.Dacet_2220	1.2e-24	118.2	ERUM3880				bactNOG[38]	06WJS@bactNOG,COG5362@NOG,COG5410@NOG	NA|NA|NA	S	phage protein
Contig_191_5	992406.RIA_0170	2.9e-33	147.1	STERM_0814				bactNOG[38]	05PXR@bactNOG,09NVA@bctoNOG,11TP8@NOG	NA|NA|NA	S	ERF superfamily
Contig_195_7	488538.SAR116_0382	9.9e-09	66.2					bactNOG[38]	023X6@aproNOG,05GEM@bactNOG,11R4M@NOG,17E0J@proNOG	NA|NA|NA
Contig_200_2	1003195.SCAT_2248	1.4e-08	64.3	SARE_3714				bactNOG[38]	00HRQ@actNOG,08U35@bactNOG,11I74@NOG	NA|NA|NA	S	Phage-related major capsid protein
Contig_202_5	856793.MICA_280	5.9e-14	82.4	BL03493	GO:0005575,GO:0005623,GO:0005886,GO:0016020,GO:0044464,GO:0071944	K06919		bactNOG[38]	01S8J@aproNOG,05DKS@bactNOG,16QQ1@proNOG,COG3378@NOG	NA|NA|NA	S	Phage plasmid primase P4
Contig_203_2	219305.MCAG_05502	8.9e-11	72					bactNOG[38]	00THU@actNOG,06EA7@bactNOG,0Y6J1@NOG	NA|NA|NA	L	Endonuclease VII
Contig_211_1	856793.MICA_280	4.9e-17	93.2	BL03493	GO:0005575,GO:0005623,GO:0005886,GO:0016020,GO:0044464,GO:0071944	K06919		bactNOG[38]	01S8J@aproNOG,05DKS@bactNOG,16QQ1@proNOG,COG3378@NOG	NA|NA|NA	S	Phage plasmid primase P4
Contig_215_9	926562.Oweho_2313	3.5e-09	66.6					bactNOG[38]	08WZ1@bactNOG,09GP0@bctoNOG,COG5479@NOG	NA|NA|NA	M	N-acetylmuramoyl-L-alanine amidase
Contig_217_3	391592.CMTB2_07710	5.2e-09	66.2	POLA	GO:0003674,GO:0003676,GO:0003677,GO:0003824,GO:0003887,GO:0004518,GO:0004527,GO:0005488,GO:0005575,GO:0005618,GO:0005622,GO:0005623,GO:0005737,GO:0005886,GO:0006139,GO:0006259,GO:0006260,GO:0006261,GO:0006281,GO:0006725,GO:0006807,GO:0006950,GO:0006974,GO:0008150,GO:0008152,GO:0008408,GO:0008409,GO:0009058,GO:0009059,GO:0009987,GO:0016020,GO:0016740,GO:0016772,GO:0016779,GO:0016787,GO:0016788,GO:…	K02335,K03469,K06966		bactNOG[38]	05C2M@bactNOG,0GB53@delNOG,0I2TG@eproNOG,16Q2Q@proNOG,COG0258@NOG,COG0749@NOG	NA|NA|NA	L	dna polymerase
Contig_222_5	234621.RER_22670	2.4e-14	84.3					bactNOG[38]	00UAC@actNOG,089NN@bactNOG,100QN@NOG	NA|NA|NA
Contig_224_2	478749.BRYFOR_08546	1e-17	94.7	BDI_0123				bactNOG[38]	05GNA@bactNOG,0EX68@cloNOG,0NRGH@firmNOG,11NUB@NOG	NA|NA|NA
Contig_230_2	213810.RUM_20080	1.9e-32	144.4			K17398		bactNOG[38]	07T08@bactNOG,0F5MQ@cloNOG,0P48Z@firmNOG,COG0270@NOG	NA|NA|NA	L	C-5 cytosine-specific DNA methylase
Contig_232_3	856793.MICA_280	3.3e-20	103.6	BL03493	GO:0005575,GO:0005623,GO:0005886,GO:0016020,GO:0044464,GO:0071944	K06919		bactNOG[38]	01S8J@aproNOG,05DKS@bactNOG,16QQ1@proNOG,COG3378@NOG	NA|NA|NA	S	Phage plasmid primase P4
Contig_235_2	398578.Daci_1943	1.5e-43	181.8					bactNOG[38]	08R30@bactNOG,11F8K@NOG,176B6@proNOG	NA|NA|NA
Contig_235_3	1064539.AZOBR_200069	1.4e-39	168.7					bactNOG[38]	01VJC@aproNOG,08R30@bactNOG,11F8K@NOG,176B6@proNOG	NA|NA|NA
Contig_236_1	580331.Thit_1395	6.3e-23	112.5					bactNOG[38]	07JYE@bactNOG,0ERB8@cloNOG,0NGN0@firmNOG,0Z5IJ@NOG	NA|NA|NA	S	Inherit from bactNOG: Terminase, large subunit
Contig_236_2	1064539.AZOBR_200069	1.2e-27	129					bactNOG[38]	01VJC@aproNOG,08R30@bactNOG,11F8K@NOG,176B6@proNOG	NA|NA|NA
Contig_237_4	314275.MADE_1014625	1.5e-10	71.2					bactNOG[38]	08JHK@bactNOG,0RAZ9@gproNOG,173AI@proNOG,COG5410@NOG	NA|NA|NA	S	Terminase-like family
Contig_238_2	570417.WPa_1045	9.7e-21	105.5	ERUM3880				bactNOG[38]	01TCN@aproNOG,06WJS@bactNOG,174HG@proNOG,COG5362@NOG,COG5410@NOG	NA|NA|NA	S	phage protein
Contig_238_4	266779.Meso_0224	1.5e-16	90.9					bactNOG[38]	02EEQ@aproNOG,08JHK@bactNOG,173AI@proNOG,COG5410@NOG	NA|NA|NA	S	Terminase-like family
Contig_239_3	749222.Nitsa_1386	2.5e-20	104.4	POLA	GO:0003674,GO:0003676,GO:0003677,GO:0003824,GO:0003887,GO:0004518,GO:0004527,GO:0005488,GO:0005575,GO:0005618,GO:0005622,GO:0005623,GO:0005737,GO:0005886,GO:0006139,GO:0006259,GO:0006260,GO:0006261,GO:0006281,GO:0006725,GO:0006807,GO:0006950,GO:0006974,GO:0008150,GO:0008152,GO:0008408,GO:0008409,GO:0009058,GO:0009059,GO:0009987,GO:0016020,GO:0016740,GO:0016772,GO:0016779,GO:0016787,GO:0016788,GO:…	K02335,K03469,K06966		bactNOG[38]	05C2M@bactNOG,0GB53@delNOG,0I2TG@eproNOG,16Q2Q@proNOG,COG0258@NOG,COG0749@NOG	NA|NA|NA	L	dna polymerase
Contig_239_5	485916.Dtox_1873	3.6e-07	60.8					bactNOG[38]	06MKF@bactNOG,0EYXG@cloNOG,0NTM1@firmNOG,COG0749@NOG	NA|NA|NA	L	DNA polymerase I-3'-5' exonuclease and polymerase domains
Contig_240_5	439235.Dalk_3968	3.2e-24	116.3					bactNOG[38]	064UG@bactNOG,0GCKJ@delNOG,0HDIX@dproNOG,0ZGC3@NOG,1754Q@proNOG	NA|NA|NA	S	Inherit from proNOG: Terminase large subunit
Contig_241_4	992406.RIA_0170	5.2e-38	162.9	STERM_0814				bactNOG[38]	05PXR@bactNOG,09NVA@bctoNOG,11TP8@NOG	NA|NA|NA	S	ERF superfamily
Contig_244_2	439493.PB7211_664	2.2e-25	120.6	IBPA	GO:0005575,GO:0005622,GO:0005623,GO:0005737,GO:0006457,GO:0006950,GO:0008150,GO:0008152,GO:0009266,GO:0009279,GO:0009408,GO:0009628,GO:0009987,GO:0010468,GO:0010608,GO:0016020,GO:0019222,GO:0019538,GO:0019867,GO:0030312,GO:0030313,GO:0031647,GO:0031975,GO:0043170,GO:0044237,GO:0044238,GO:0044260,GO:0044267,GO:0044424,GO:0044462,GO:0044464,GO:0050789,GO:0050821,GO:0050896,GO:0060255,GO:0065007,GO:…	K04080		bactNOG[38]	01X2Q@aproNOG,08ZNX@bactNOG,17CSR@proNOG,COG0071@NOG	NA|NA|NA	O	HeAt shock protein
Contig_248_6	522772.Dacet_2220	5.4e-53	213.4	ERUM3880				bactNOG[38]	06WJS@bactNOG,COG5362@NOG,COG5410@NOG	NA|NA|NA	S	phage protein
Contig_252_1	257310.BB3507	3.3e-14	83.2	BB2213				bactNOG[38]	06843@bactNOG,0BGVA@bproNOG,0XVAT@NOG,17RP5@proNOG	NA|NA|NA	L	to Lactobacillus delbrueckii DNA binding protein SWALL Q8VN11 (EMBL AJ421486) (112 aa) fasta scores E() 0.0039, 31.81 id in 88 aa
Contig_253_6	350688.Clos_1290	1.8e-33	148.3					bactNOG[38]	05C0D@bactNOG,0EQ45@cloNOG,0NEBD@firmNOG,COG0553@NOG	NA|NA|NA	L	snf2 family
Contig_254_4	460265.Mnod_5065	1.6e-07	61.6	MNOD_2611				bactNOG[38]	01TAV@aproNOG,05EFC@bactNOG,16R63@proNOG,COG4695@NOG	NA|NA|NA	S	phage portal protein, hk97
Contig_259_2	570417.WPa_1045	8.8e-22	109.4	ERUM3880				bactNOG[38]	01TCN@aproNOG,06WJS@bactNOG,174HG@proNOG,COG5362@NOG,COG5410@NOG	NA|NA|NA	S	phage protein
Contig_266_6	314275.MADE_1014625	1.8e-18	97.4					bactNOG[38]	08JHK@bactNOG,0RAZ9@gproNOG,173AI@proNOG,COG5410@NOG	NA|NA|NA	S	Terminase-like family
Contig_271_4	580331.Thit_1395	5e-28	130.6					bactNOG[38]	07JYE@bactNOG,0ERB8@cloNOG,0NGN0@firmNOG,0Z5IJ@NOG	NA|NA|NA	S	Inherit from bactNOG: Terminase, large subunit
Contig_273_3	439493.PB7211_250	2e-24	117.5					bactNOG[38]	026R4@aproNOG,064RP@bactNOG,0XWHK@NOG,17XBY@proNOG	NA|NA|NA	S	Inherit from NOG: chromosome 20 open reading frame 72
Contig_276_3	397945.Aave_2372	1.9e-14	85.5					bactNOG[38]	06FY6@bactNOG,0Y5Q8@NOG	NA|NA|NA
Contig_289_2	634176.NT05HA_0469	3.3e-10	69.7	EXO		K01143		bactNOG[38]	08NW3@bactNOG,0QM1U@gproNOG,11FJH@NOG,175YC@proNOG	NA|NA|NA	L	Exonuclease
Contig_289_3	694427.Palpr_2919	3.3e-10	70.1	SSB	GO:0000725,GO:0003674,GO:0003676,GO:0003677,GO:0003697,GO:0005488,GO:0006139,GO:0006259,GO:0006260,GO:0006281,GO:0006298,GO:0006310,GO:0006725,GO:0006807,GO:0006950,GO:0006974,GO:0007154,GO:0008150,GO:0008152,GO:0009058,GO:0009059,GO:0009432,GO:0009605,GO:0009987,GO:0009991,GO:0031668,GO:0033554,GO:0034641,GO:0034645,GO:0043170,GO:0043566,GO:0044237,GO:0044238,GO:0044249,GO:0044260,GO:0044699,GO:…	K03111		bactNOG[38]	0577K@bacteNOG,08UUM@bactNOG,09GHA@bctoNOG,COG0629@NOG	NA|NA|NA	L	Single-stranded DNA-binding protein
Contig_289_4	485918.Cpin_3847	4.6e-22	110.2					bactNOG[38]	06BYR@bactNOG,0Y31H@NOG	NA|NA|NA	S	ParB-like nuclease domain
Contig_289_5	575587.HMPREF0026_01339	8.6e-41	172.2					bactNOG[38]	05JMP@bactNOG,0Y6PC@NOG,175PZ@proNOG	NA|NA|NA
Contig_290_2	743721.Psesu_1164	3.8e-43	180.6					bactNOG[38]	07XNI@bactNOG,0QM2J@gproNOG,0ZHID@NOG,1755V@proNOG	NA|NA|NA
Contig_290_3	743721.Psesu_1164	3.1e-28	130.6					bactNOG[38]	07XNI@bactNOG,0QM2J@gproNOG,0ZHID@NOG,1755V@proNOG	NA|NA|NA
Contig_290_4	522373.Smlt1954	8.4e-21	105.5					bactNOG[38]	064UG@bactNOG,0QJ89@gproNOG,0ZGC3@NOG,1754Q@proNOG	NA|NA|NA	S	Terminase large subunit
Contig_291_1	335992.SAR11_0932	4.3e-09	67.4					bactNOG[38]	01XC3@aproNOG,07TTY@bactNOG,0XP4A@NOG,16URM@proNOG	NA|NA|NA	Q	Inherit from proNOG: outer membrane adhesin like
Contig_291_2	335992.SAR11_0932	2.5e-10	70.1					bactNOG[38]	01XC3@aproNOG,07TTY@bactNOG,0XP4A@NOG,16URM@proNOG	NA|NA|NA	Q	Inherit from proNOG: outer membrane adhesin like
Contig_291_3	335992.SAR11_0932	6.7e-21	106.3					bactNOG[38]	01XC3@aproNOG,07TTY@bactNOG,0XP4A@NOG,16URM@proNOG	NA|NA|NA	Q	Inherit from proNOG: outer membrane adhesin like
Contig_291_5	1002672.SAR11G3_00209	2e-11	73.9					bactNOG[38]	02BRI@aproNOG,0644X@bactNOG,0XS46@NOG,16T02@proNOG	NA|NA|NA	S	Inherit from proNOG: Autotransporter
Contig_302_3	593907.Celgi_1292	9.5e-15	85.5	ELI_1307				bactNOG[38]	00NHM@actNOG,05E1R@bactNOG,COG5283@NOG	NA|NA|NA	S	Phage tail tape measure protein
Contig_313_3	887325.HMPREF0381_0366	4.9e-17	92.8					bactNOG[38]	05C0D@bactNOG,0EQ45@cloNOG,0NEBD@firmNOG,COG0553@NOG	NA|NA|NA	L	snf2 family
Contig_319_3	398578.Daci_1946	1.2e-40	172.6					bactNOG[38]	05GGF@bactNOG,11QR8@NOG,17E65@proNOG	NA|NA|NA	S	Major head protein
Contig_322_1	3055.EDO96677	2.4e-27	127.1		GO:0003674,GO:0003824,GO:0004748,GO:0006139,GO:0006725,GO:0006753,GO:0006793,GO:0006796,GO:0006807,GO:0008150,GO:0008152,GO:0009058,GO:0009141,GO:0009142,GO:0009987,GO:0016491,GO:0016725,GO:0016728,GO:0018130,GO:0019438,GO:0019637,GO:0034641,GO:0034654,GO:0044237,GO:0044238,GO:0044249,GO:0044271,GO:0044281,GO:0044710,GO:0046483,GO:0055086,GO:0055114,GO:0071704,GO:0090407,GO:1901293,GO:1901360,GO:…			euNOG[57]	0IQ82@euNOG,COG1372@NOG	NA|NA|NA	L	Inherit from COG: Provides the precursors necessary for DNA synthesis. Catalyzes the biosynthesis of deoxyribonucleotides from the corresponding ribonucleotides (By similarity)
Contig_322_5	3847.GLYMA01G44480.1	2.3e-22	110.5		GO:0000003,GO:0000902,GO:0000904,GO:0003006,GO:0005575,GO:0005622,GO:0005623,GO:0005737,GO:0005829,GO:0008150,GO:0009653,GO:0009826,GO:0009846,GO:0009856,GO:0009860,GO:0009932,GO:0009987,GO:0016043,GO:0016049,GO:0022414,GO:0030154,GO:0032501,GO:0032502,GO:0032989,GO:0040007,GO:0044424,GO:0044444,GO:0044464,GO:0044699,GO:0044703,GO:0044706,GO:0044707,GO:0044763,GO:0044767,GO:0048468,GO:0048588,GO:…			virNOG[6]	0IIAI@euNOG,0ZX6Q@NOG,1BKC6@strNOG,1DT0X@virNOG	NA|NA|NA
Contig_323_6	644968.DFW101_3486	3e-09	67					bactNOG[38]	07HCR@bactNOG,0ZKVZ@NOG,16U9D@proNOG	NA|NA|NA
Contig_328_3	543728.Vapar_2436	1.7e-32	144.8					bactNOG[38]	08XYH@bactNOG,0BNMA@bproNOG,11JQ0@NOG,17C2U@proNOG	NA|NA|NA
Contig_330_1	522772.Dacet_2220	3.8e-55	220.7	ERUM3880				bactNOG[38]	06WJS@bactNOG,COG5362@NOG,COG5410@NOG	NA|NA|NA	S	phage protein
Contig_337_3	156889.Mmc1_1690	3.3e-57	228					bactNOG[38]	08MGZ@bactNOG,0ZQEY@NOG,175KQ@proNOG	NA|NA|NA	S	Terminase-like family
Contig_338_1	595537.Varpa_2018	1.1e-13	82					bactNOG[38]	074JS@bactNOG,0ZEEP@NOG,186MV@proNOG	NA|NA|NA
Contig_338_5	342108.amb4279	2.7e-10	71.2	H				bactNOG[38]	0638C@bactNOG,COG5301@NOG	NA|NA|NA	S	tail fiber protein
Contig_345_4	3055.EDO96677	1.8e-73	281.2		GO:0003674,GO:0003824,GO:0004748,GO:0006139,GO:0006725,GO:0006753,GO:0006793,GO:0006796,GO:0006807,GO:0008150,GO:0008152,GO:0009058,GO:0009141,GO:0009142,GO:0009987,GO:0016491,GO:0016725,GO:0016728,GO:0018130,GO:0019438,GO:0019637,GO:0034641,GO:0034654,GO:0044237,GO:0044238,GO:0044249,GO:0044271,GO:0044281,GO:0044710,GO:0046483,GO:0055086,GO:0055114,GO:0071704,GO:0090407,GO:1901293,GO:1901360,GO:…			euNOG[57]	0IQ82@euNOG,COG1372@NOG	NA|NA|NA	L	Inherit from COG: Provides the precursors necessary for DNA synthesis. Catalyzes the biosynthesis of deoxyribonucleotides from the corresponding ribonucleotides (By similarity)
Contig_345_6	472759.Nhal_1612	7.5e-39	166			K00525		bactNOG[38]	07WFH@bactNOG,COG0209@NOG,COG1372@NOG	NA|NA|NA	F	HintN
Contig_348_8	395494.Galf_2423	2.8e-27	126.7	SSB	GO:0000725,GO:0003674,GO:0003676,GO:0003677,GO:0003697,GO:0005488,GO:0006139,GO:0006259,GO:0006260,GO:0006281,GO:0006298,GO:0006310,GO:0006725,GO:0006807,GO:0006950,GO:0006974,GO:0007154,GO:0008150,GO:0008152,GO:0009058,GO:0009059,GO:0009432,GO:0009605,GO:0009987,GO:0009991,GO:0031668,GO:0033554,GO:0034641,GO:0034645,GO:0043170,GO:0043566,GO:0044237,GO:0044238,GO:0044249,GO:0044260,GO:0044699,GO:…	K03111		bactNOG[38]	08UUM@bactNOG,0BDDC@bproNOG,17CF7@proNOG,COG0629@NOG	NA|NA|NA	L	single-stranded DNA-binding protein
Contig_356_3	398578.Daci_1953	1.1e-15	88.6					bactNOG[38]	05GEM@bactNOG,11R4M@NOG,17E0J@proNOG	NA|NA|NA
Contig_356_4	398578.Daci_1953	1e-20	105.5					bactNOG[38]	05GEM@bactNOG,11R4M@NOG,17E0J@proNOG	NA|NA|NA
Contig_363_2	762983.HMPREF9444_00320	1.3e-34	151.4	NRDB		K00526,K03676		bactNOG[38]	07QK0@bactNOG,0QRYY@gproNOG,16UT3@proNOG,COG0208@NOG	NA|NA|NA	F	reductase beta subunit
Contig_363_3	570417.WPa_0020	6.1e-48	196.1	NRDB	GO:0003674,GO:0003824,GO:0004748,GO:0006139,GO:0006163,GO:0006220,GO:0006725,GO:0006753,GO:0006793,GO:0006796,GO:0006807,GO:0008150,GO:0008152,GO:0009058,GO:0009117,GO:0009165,GO:0009262,GO:0009263,GO:0009265,GO:0009394,GO:0009987,GO:0016491,GO:0016725,GO:0016728,GO:0018130,GO:0019438,GO:0019637,GO:0019692,GO:0034641,GO:0034654,GO:0044237,GO:0044238,GO:0044249,GO:0044271,GO:0044281,GO:0044710,GO:…	K00526	RNDR1,RNDR2,RNDR3,RNDR4	bactNOG[38]	01S00@aproNOG,05E05@bactNOG,16R22@proNOG,COG0208@NOG	NA|NA|NA	F	Provides the precursors necessary for DNA synthesis. Catalyzes the biosynthesis of deoxyribonucleotides from the corresponding ribonucleotides (By similarity)
Contig_365_1	522772.Dacet_2220	1e-57	229.6	ERUM3880				bactNOG[38]	06WJS@bactNOG,COG5362@NOG,COG5410@NOG	NA|NA|NA	S	phage protein
Contig_366_3	511680.BUTYVIB_00070	2.5e-07	60.8	POLA	GO:0003674,GO:0003824,GO:0003887,GO:0008150,GO:0008152,GO:0016740,GO:0016772,GO:0016779,GO:0034061	K02335		bactNOG[38]	05C2M@bactNOG,0EPF0@cloNOG,0NDWK@firmNOG,COG0258@NOG,COG0749@NOG	NA|NA|NA	L	DNA polymerase
Contig_377_7	526222.Desal_1441	1.1e-27	128.3					bactNOG[38]	08KM8@bactNOG,103MM@NOG,16S13@proNOG	NA|NA|NA
Contig_378_3	910314.HMPREF9220_0734	1.7e-58	232.3					bactNOG[38]	08KNP@bactNOG,COG0749@NOG	NA|NA|NA	L	DNA polymerase
Contig_378_4	438753.AZC_3598	4.1e-27	125.9	GLX_15390		K17680		bactNOG[38]	01VFC@aproNOG,08PTR@bactNOG,174JS@proNOG,COG0358@NOG	NA|NA|NA	L	DNA primase
Contig_382_5	313628.LNTAR_21400	3.7e-07	60.1					bactNOG[38]	07Q8J@bactNOG,102YF@NOG	NA|NA|NA
Contig_388_1	570417.WPa_1045	1.5e-08	64.7	ERUM3880				bactNOG[38]	01TCN@aproNOG,06WJS@bactNOG,174HG@proNOG,COG5362@NOG,COG5410@NOG	NA|NA|NA	S	phage protein
Contig_393_1	742766.HMPREF9455_00494	5.3e-07	60.1					NOG[107]	0YNSE@NOG	NA|NA|NA	S	Component of the spindle pole body (SPB) required for the proper execution of spindle pole body (SPB) duplication. Potential role in cross-linking filaments or anchoring other molecules. It is essential for growth (By similarity)
Contig_395_3	504474.cur_1412	6.1e-21	106.7	SARE_3718				bactNOG[38]	00GAS@actNOG,0900I@bactNOG,11NCI@NOG	NA|NA|NA	S	Terminase
Contig_410_3	765910.MarpuDRAFT_2436	1.3e-07	62.4					bactNOG[38]	08Y9W@bactNOG,0QR2Z@gproNOG,17AYX@proNOG,COG0741@NOG	NA|NA|NA	M	transglycosylase
Contig_418_4	137722.AZL_025440	3.5e-29	133.7	CKC_00925				bactNOG[38]	02A5N@aproNOG,08PDX@bactNOG,0XT14@NOG,176VG@proNOG	NA|NA|NA
Contig_419_6	596151.DesfrDRAFT_0443	4.5e-08	63.2					bactNOG[38]	06UFX@bactNOG,0GN54@delNOG,0HN8G@dproNOG,0YNC5@NOG,181NX@proNOG	NA|NA|NA
Contig_420_6	243233.MCA2930	3e-14	84.3					bactNOG[38]	05SWB@bactNOG,0R3P6@gproNOG,1824C@proNOG,COG5301@NOG	NA|NA|NA	S	prophage MuMc02, head decoration protein
Contig_421_5	272568.Gdia_2551	1.1e-38	165.6					bactNOG[38]	027DW@aproNOG,08PND@bactNOG,118M1@NOG,17EWD@proNOG	NA|NA|NA	S	Terminase-like family
Contig_423_3	398578.Daci_1953	1e-10	72.4					bactNOG[38]	05GEM@bactNOG,11R4M@NOG,17E0J@proNOG	NA|NA|NA
Contig_424_1	595537.Varpa_2018	3.3e-09	67					bactNOG[38]	074JS@bactNOG,0ZEEP@NOG,186MV@proNOG	NA|NA|NA
Contig_429_1	641491.DND132_1953	2e-21	108.6					bactNOG[38]	05XMT@bactNOG,0YNA7@NOG,17QEH@proNOG	NA|NA|NA
Contig_431_2	272844.PAB2373	2.7e-29	134.4	MCM		K10726		arNOG[11]	0KRHZ@eurNOG,1CDX5@thermNOG,COG1241@NOG,arCOG00439@arNOG,arCOG03146@arNOG	NA|NA|NA	L	Cell division control protein
Contig_431_3	888060.HMPREF9081_1732	5.3e-20	102.8	Y3792		K00590		bactNOG[38]	05F0Q@bactNOG,0NI1M@firmNOG,COG0863@NOG	NA|NA|NA	L	methylase
Contig_432_3	408672.NBCG_04499	3.7e-98	364			K00525		bactNOG[38]	07S02@bactNOG,COG0209@NOG	NA|NA|NA	F	Ribonucleotide reductase, barrel domain
Contig_433_4	536019.Mesop_3364	2.9e-11	74.7	H				bactNOG[38]	0638C@bactNOG,174IK@proNOG,COG5301@NOG	NA|NA|NA	S	Inherit from bactNOG: tail fiber protein
Contig_438_4	517722.CJLT1_010100015083	3.5e-08	63.2					NOG[107]	COG0749@NOG	NA|NA|NA	L	DNA polymerase
Contig_439_2	522772.Dacet_2220	1e-29	135.6	ERUM3880				bactNOG[38]	06WJS@bactNOG,COG5362@NOG,COG5410@NOG	NA|NA|NA	S	phage protein
Contig_443_3	342108.amb4276	1.4e-29	135.2					bactNOG[38]	02BJ1@aproNOG,07HCR@bactNOG,0ZKVZ@NOG,16U9D@proNOG	NA|NA|NA	S	SPRY domain
Contig_452_1	553177.CAPSP0001_2416	4.3e-38	163.3	AMID2				bactNOG[38]	05YSP@bactNOG,09IEI@bctoNOG,0PBSM@flaNOG,124HM@NOG	NA|NA|NA	M	Inherit from bctoNOG: N-acetylmuramoyl-L-alanine amidase
Contig_455_2	517417.Cpar_0315	8.1e-08	62.8			K12342,K19233		bactNOG[38]	05SSS@bactNOG,COG5295@NOG	NA|NA|NA	U, W	Domain-Containing protein
Contig_456_4	439493.PB7211_250	4.7e-20	102.8					bactNOG[38]	026R4@aproNOG,064RP@bactNOG,0XWHK@NOG,17XBY@proNOG	NA|NA|NA	S	Inherit from NOG: chromosome 20 open reading frame 72
Contig_457_3	323097.Nham_0814	3.3e-07	60.5	ERUM3880				bactNOG[38]	01TCN@aproNOG,06WJS@bactNOG,174HG@proNOG,COG5362@NOG,COG5410@NOG	NA|NA|NA	S	phage protein
Contig_464_2	688245.CtCNB1_2993	1.4e-11	74.7					bactNOG[38]	05VKV@bactNOG,121Z0@NOG,17JX3@proNOG	NA|NA|NA
Contig_465_1	639283.Snov_4310	5.7e-28	130.2	ERUM3880				bactNOG[38]	01TCN@aproNOG,06WJS@bactNOG,174HG@proNOG,COG5362@NOG,COG5410@NOG	NA|NA|NA	S	phage protein
Contig_468_2	412597.PaTRP_010100016237	2.3e-28	131					bactNOG[38]	01VBW@aproNOG,08R1V@bactNOG,11F3N@NOG,177I7@proNOG	NA|NA|NA
Contig_468_3	78245.Xaut_3032	7.8e-20	102.1					bactNOG[38]	01VBW@aproNOG,08R1V@bactNOG,11F3N@NOG,177I7@proNOG	NA|NA|NA
Contig_471_4	888059.HMPREF9071_2133	1.1e-18	98.2			K06909		bactNOG[38]	07TUH@bactNOG,09CFE@bctoNOG,0PDRR@flaNOG,COG1783@NOG	NA|NA|NA	S	terminase, large subunit
Contig_471_5	742766.HMPREF9455_00233	9.3e-19	98.6			K06909		bactNOG[38]	055RR@bacteNOG,07TUH@bactNOG,09CFE@bctoNOG,COG1783@NOG	NA|NA|NA	S	Phage terminase, large subunit
Contig_475_2	472759.Nhal_0995	1.8e-14	84.3			K01185		bactNOG[38]	08VH1@bactNOG,0QUID@gproNOG,11JK8@NOG,17KEW@proNOG	NA|NA|NA	S	lysozyme
Contig_480_3	399795.CtesDRAFT_PD3195	2.3e-30	136.7	XTMB		K06909		bactNOG[38]	08N0N@bactNOG,0BA0U@bproNOG,16TGK@proNOG,COG1783@NOG	NA|NA|NA	S	Phage terminase, large subunit, PBSX
Contig_489_3	350688.Clos_1290	1.5e-28	131.7					bactNOG[38]	05C0D@bactNOG,0EQ45@cloNOG,0NEBD@firmNOG,COG0553@NOG	NA|NA|NA	L	snf2 family
Contig_490_2	246200.SPO1996	8.4e-09	65.1					bactNOG[38]	01SKM@aproNOG,05H69@bactNOG,0XRAU@NOG,16SBG@proNOG	NA|NA|NA
Contig_491_3	137722.AZL_025490	1.2e-14	85.1					bactNOG[38]	027DW@aproNOG,08PND@bactNOG,118M1@NOG,17EWD@proNOG	NA|NA|NA	S	Terminase-like family
Contig_491_4	272568.GDI_3669	5.2e-14	82.4					bactNOG[38]	027DW@aproNOG,08PND@bactNOG,118M1@NOG,17EWD@proNOG	NA|NA|NA	S	Terminase-like family
Contig_495_1	436308.Nmar_0396	2.8e-13	81.3	FTSY	GO:0005575,GO:0005622,GO:0005623,GO:0005737,GO:0005886,GO:0016020,GO:0044424,GO:0044464,GO:0071944	K03110		arNOG[11]	1CBBK@thaNOG,COG0552@NOG,arCOG01227@arNOG	NA|NA|NA	U	signal recognition particle-docking protein FtsY
Contig_496_3	398578.Daci_1943	5.1e-14	82.8					bactNOG[38]	08R30@bactNOG,11F8K@NOG,176B6@proNOG	NA|NA|NA
Contig_498_4	641491.DND132_2376	1.3e-32	144.8					bactNOG[38]	08MGJ@bactNOG,0ZKS3@NOG,175ER@proNOG	NA|NA|NA	S	head-tail connector protein
Contig_505_3	335992.SAR11_0482	1.3e-32	144.4					bactNOG[38]	026R4@aproNOG,064RP@bactNOG,0XWHK@NOG,17XBY@proNOG	NA|NA|NA	S	Inherit from NOG: chromosome 20 open reading frame 72
Contig_506_2	378806.STAUR_7068	1.3e-18	98.6					bactNOG[38]	08MDV@bactNOG,0XSW6@NOG,174PA@proNOG	NA|NA|NA	S	2og-fe(ii) oxygenase
Contig_512_1	398578.Daci_1943	3.1e-23	114					bactNOG[38]	08R30@bactNOG,11F8K@NOG,176B6@proNOG	NA|NA|NA
Contig_514_4	257313.BP3370	3.2e-20	103.6	BB2226				bactNOG[38]	062HK@bactNOG,0BG4B@bproNOG,1235A@NOG,17KH0@proNOG	NA|NA|NA	S	to Bacteriophage phiYeO3-12 1.45 protein 1.45 SWALL Q9T140 (EMBL AJ251805) (157 aa) fasta scores E() 2.6e-06, 36.06 id in 122 aa, and to Escherichia coli O157 H7
Contig_515_4	387092.NIS_0509	2.1e-18	97.1	GROL	GO:0000003,GO:0000166,GO:0001666,GO:0001882,GO:0001883,GO:0003674,GO:0003824,GO:0005488,GO:0005515,GO:0005524,GO:0005575,GO:0005618,GO:0005622,GO:0005623,GO:0005737,GO:0005829,GO:0005886,GO:0006139,GO:0006152,GO:0006163,GO:0006195,GO:0006200,GO:0006457,GO:0006725,GO:0006753,GO:0006793,GO:0006796,GO:0006807,GO:0006950,GO:0008150,GO:0008152,GO:0009056,GO:0009116,GO:0009117,GO:0009119,GO:0009123,GO:…	K04077		bactNOG[38]	05CJ9@bactNOG,0GANF@delNOG,0I2K8@eproNOG,16QCK@proNOG,COG0459@NOG	NA|NA|NA	O	Prevents misfolding and promotes the refolding and proper assembly of unfolded polypeptides generated under stress conditions (By similarity)
Contig_518_1	398578.Daci_1946	1.3e-15	87.8					bactNOG[38]	05GGF@bactNOG,11QR8@NOG,17E65@proNOG	NA|NA|NA	S	Major head protein
Contig_520_2	137722.AZL_025410	4.3e-16	90.1					bactNOG[38]	01YE0@aproNOG,08KM8@bactNOG,103MM@NOG,16S13@proNOG	NA|NA|NA
Contig_534_6	444612.REIS_1606	1.3e-23	114.8	DEF		K01462		bactNOG[38]	01WUA@aproNOG,08Z02@bactNOG,179MN@proNOG,COG0242@NOG	NA|NA|NA	J	Removes the formyl group from the N-terminal Met of newly synthesized proteins. Requires at least a dipeptide for an efficient rate of reaction. N-terminal L-methionine is a prerequisite for activity but the enzyme has broad specificity at other positions (By similarity)
Contig_535_6	398578.Daci_1943	4.1e-27	126.3					bactNOG[38]	08R30@bactNOG,11F8K@NOG,176B6@proNOG	NA|NA|NA
Contig_541_2	543728.Vapar_2490	1.1e-17	95.5					bactNOG[38]	05SWB@bactNOG,1824C@proNOG,COG5301@NOG	NA|NA|NA
Contig_547_1	189518.LA_3964	4.5e-78	297	GMD	GO:0000271,GO:0003674,GO:0003824,GO:0005975,GO:0005976,GO:0006629,GO:0008150,GO:0008152,GO:0008446,GO:0008610,GO:0008653,GO:0009058,GO:0009059,GO:0009103,GO:0009987,GO:0016051,GO:0016829,GO:0016835,GO:0016836,GO:0033692,GO:0034637,GO:0034645,GO:0043170,GO:0044237,GO:0044238,GO:0044249,GO:0044255,GO:0044260,GO:0044262,GO:0044264,GO:0044710,GO:0044723,GO:0071704,GO:1901135,GO:1901137,GO:1901576	K01711		bactNOG[38]	05C0K@bactNOG,1AMPI@spiNOG,COG1089@NOG	NA|NA|NA	M	GDP-mannose 4,6-dehydratase
Contig_552_1	264462.Bd3442	5.1e-12	77					bactNOG[38]	05MZK@bactNOG,0GNA0@delNOG,0HNCP@dproNOG,122BH@NOG,17M4G@proNOG	NA|NA|NA	M	cell wall surface anchor family protein
Contig_553_2	926569.ANT_19700	8.8e-16	89					bactNOG[38]	0677G@bactNOG,0D37D@chloNOG,1279C@NOG	NA|NA|NA	S	Snare associated golgi protein
Contig_554_3	137722.AZL_025440	8.5e-09	65.1	CKC_00925				bactNOG[38]	02A5N@aproNOG,08PDX@bactNOG,0XT14@NOG,176VG@proNOG	NA|NA|NA
Contig_558_3	570417.WPa_1045	1.7e-25	121.7	ERUM3880				bactNOG[38]	01TCN@aproNOG,06WJS@bactNOG,174HG@proNOG,COG5362@NOG,COG5410@NOG	NA|NA|NA	S	phage protein
Contig_562_3	197221.tll1010	1e-13	82			K19127		bactNOG[38]	07SH8@bactNOG,0FMF9@cyaNOG,COG3914@NOG	NA|NA|NA	O	TPR repeat-containing protein
Contig_564_1	445970.ALIPUT_01612	6.6e-23	112.8			K00558		bactNOG[38]	059F7@bacteNOG,07R98@bactNOG,09E88@bctoNOG,COG0270@NOG	NA|NA|NA	L	cytosine-specific methyltransferase
Contig_572_2	266779.Meso_0224	3.1e-16	90.5					bactNOG[38]	02EEQ@aproNOG,08JHK@bactNOG,173AI@proNOG,COG5410@NOG	NA|NA|NA	S	Terminase-like family
Contig_577_1	522772.Dacet_2220	9.5e-36	155.6	ERUM3880				bactNOG[38]	06WJS@bactNOG,COG5362@NOG,COG5410@NOG	NA|NA|NA	S	phage protein
Contig_583_1	411459.RUMOBE_00926	1e-10	72.4					bactNOG[38]	07WSF@bactNOG,0F415@cloNOG,0P2JA@firmNOG,COG5280@NOG	NA|NA|NA	S	Inherit from firmNOG: tail tape measure protein
Contig_583_3	226185.EF2813	1.1e-07	62.8					bactNOG[38]	053ZT@bacNOG,07WSF@bactNOG,0P2JA@firmNOG,COG5280@NOG	NA|NA|NA	S	Tail tape
Contig_586_1	137722.AZL_025410	5.4e-17	93.2					bactNOG[38]	01YE0@aproNOG,08KM8@bactNOG,103MM@NOG,16S13@proNOG	NA|NA|NA
Contig_595_2	335992.SAR11_0482	4.2e-42	176.8					bactNOG[38]	026R4@aproNOG,064RP@bactNOG,0XWHK@NOG,17XBY@proNOG	NA|NA|NA	S	Inherit from NOG: chromosome 20 open reading frame 72
Contig_597_2	438753.AZC_3598	2.2e-30	137.1	GLX_15390		K17680		bactNOG[38]	01VFC@aproNOG,08PTR@bactNOG,174JS@proNOG,COG0358@NOG	NA|NA|NA	L	DNA primase
Contig_597_4	244592.SADFL11_1113	2.3e-14	83.6					bactNOG[38]	08IX4@bactNOG,COG0305@NOG	NA|NA|NA	L	TOPRIM
Contig_605_4	357244.OTBS_1801	6.1e-15	86.3	ERUM3880				bactNOG[38]	01TCN@aproNOG,06WJS@bactNOG,174HG@proNOG,COG5362@NOG,COG5410@NOG	NA|NA|NA	S	phage protein
Contig_616_1	743721.Psesu_1166	9.5e-48	196.1					bactNOG[38]	05NFP@bactNOG,0R3AV@gproNOG,11WK6@NOG,17H67@proNOG	NA|NA|NA	S	P22 coat protein - gene protein 5
Contig_628_2	445335.CBN_0830	2.1e-19	101.3			K00560		bactNOG[38]	08TWK@bactNOG,COG0207@NOG	NA|NA|NA	F	thymidylate synthase
Contig_631_5	314275.MADE_1014625	1.2e-16	91.7					bactNOG[38]	08JHK@bactNOG,0RAZ9@gproNOG,173AI@proNOG,COG5410@NOG	NA|NA|NA	S	Terminase-like family
Contig_635_4	44689.DDB0190060	7.2e-11	73.2					euNOG[57]	0JIC4@euNOG,0Z30H@NOG	NA|NA|NA
Contig_637_7	910314.HMPREF9220_0739	1.7e-22	111.7					bactNOG[38]	06CPT@bactNOG,0XZ94@NOG	NA|NA|NA	S	Phage endonuclease I
Contig_644_2	522772.Dacet_2220	1.1e-25	122.1	ERUM3880				bactNOG[38]	06WJS@bactNOG,COG5362@NOG,COG5410@NOG	NA|NA|NA	S	phage protein
Contig_645_3	220668.lp_2433	8.7e-13	78.6					bactNOG[38]	0519R@bacNOG,06293@bactNOG,0NPAR@firmNOG,12BEG@NOG	NA|NA|NA	S	Endodeoxyribonuclease RusA
Contig_647_2	439235.Dalk_3968	3.7e-73	280.4					bactNOG[38]	064UG@bactNOG,0GCKJ@delNOG,0HDIX@dproNOG,0ZGC3@NOG,1754Q@proNOG	NA|NA|NA	S	Inherit from proNOG: Terminase large subunit
Contig_650_6	391598.FBBAL38_05480	1.8e-09	68.2					bactNOG[38]	05UM5@bactNOG,09JTV@bctoNOG,0PERB@flaNOG,11XNB@NOG	NA|NA|NA
Contig_653_2	3055.EDO96677	3.4e-68	263.5		GO:0003674,GO:0003824,GO:0004748,GO:0006139,GO:0006725,GO:0006753,GO:0006793,GO:0006796,GO:0006807,GO:0008150,GO:0008152,GO:0009058,GO:0009141,GO:0009142,GO:0009987,GO:0016491,GO:0016725,GO:0016728,GO:0018130,GO:0019438,GO:0019637,GO:0034641,GO:0034654,GO:0044237,GO:0044238,GO:0044249,GO:0044271,GO:0044281,GO:0044710,GO:0046483,GO:0055086,GO:0055114,GO:0071704,GO:0090407,GO:1901293,GO:1901360,GO:…			euNOG[57]	0IQ82@euNOG,COG1372@NOG	NA|NA|NA	L	Inherit from COG: Provides the precursors necessary for DNA synthesis. Catalyzes the biosynthesis of deoxyribonucleotides from the corresponding ribonucleotides (By similarity)
Contig_653_3	383372.Rcas_0124	2.6e-27	127.1	RTPR		K00525,K00527		bactNOG[38]	08IAX@bactNOG,0D5Y2@chloNOG,0D8XU@chlorNOG,COG0209@NOG	NA|NA|NA	F	ribonucleoside-triphosphate reductase (EC 1.17.4.2)
Contig_653_4	15368.BRADI1G47250.1	2.1e-16	90.5		GO:0000003,GO:0000902,GO:0000904,GO:0003006,GO:0005575,GO:0005622,GO:0005623,GO:0005737,GO:0005829,GO:0008150,GO:0009653,GO:0009826,GO:0009846,GO:0009856,GO:0009860,GO:0009932,GO:0009987,GO:0016043,GO:0016049,GO:0022414,GO:0030154,GO:0032501,GO:0032502,GO:0032989,GO:0040007,GO:0044424,GO:0044444,GO:0044464,GO:0044699,GO:0044703,GO:0044706,GO:0044707,GO:0044763,GO:0044767,GO:0048468,GO:0048588,GO:…			virNOG[6]	0IIAI@euNOG,0TUHA@lilNOG,0ZX6Q@NOG,15RD2@poaNOG,1BKC6@strNOG,1DT0X@virNOG	NA|NA|NA
Contig_658_1	272626.lin1732	7.3e-09	65.5	ERUM3880				bactNOG[38]	04RPK@bacNOG,06WJS@bactNOG,0NG7Z@firmNOG,COG5362@NOG,COG5410@NOG	NA|NA|NA	S	Terminase-like family
Contig_660_1	517722.CJLT1_010100015083	7.4e-15	86.3					NOG[107]	COG0749@NOG	NA|NA|NA	L	DNA polymerase
Contig_661_2	629265.PMA4326_09740	2e-07	62.4					bactNOG[38]	063YK@bactNOG,0QX9N@gproNOG,0YZ65@NOG,17MFT@proNOG	NA|NA|NA
Contig_662_3	667014.Thein_1717	1.1e-34	152.5	POLA	GO:0003674,GO:0003676,GO:0003677,GO:0003824,GO:0003887,GO:0004518,GO:0004527,GO:0005488,GO:0005575,GO:0005618,GO:0005622,GO:0005623,GO:0005737,GO:0005886,GO:0006139,GO:0006259,GO:0006260,GO:0006261,GO:0006281,GO:0006725,GO:0006807,GO:0006950,GO:0006974,GO:0008150,GO:0008152,GO:0008408,GO:0008409,GO:0009058,GO:0009059,GO:0009987,GO:0016020,GO:0016740,GO:0016772,GO:0016779,GO:0016787,GO:0016788,GO:…	K02335,K03469,K06966		bactNOG[38]	05C2M@bactNOG,COG0258@NOG,COG0749@NOG	NA|NA|NA	L	dna polymerase I
Contig_668_2	517722.CJLT1_010100015083	1.3e-13	82					NOG[107]	COG0749@NOG	NA|NA|NA	L	DNA polymerase
Contig_683_1	264462.Bd3442	1e-07	62					bactNOG[38]	05MZK@bactNOG,0GNA0@delNOG,0HNCP@dproNOG,122BH@NOG,17M4G@proNOG	NA|NA|NA	M	cell wall surface anchor family protein
Contig_684_2	449673.BACSTE_00580	1.4e-10	71.6	CDPW8_0162	GO:0005575,GO:0005622,GO:0005623,GO:0005694,GO:0019012,GO:0019015,GO:0019038,GO:0043226,GO:0043228,GO:0043229,GO:0043232,GO:0044422,GO:0044423,GO:0044424,GO:0044427,GO:0044446,GO:0044464			bactNOG[38]	05TP6@bactNOG,09QWD@bctoNOG,0YA26@NOG	NA|NA|NA	S	Phage capsid family
Contig_685_4	511437.Lbuc_1442	1.9e-10	70.9					bactNOG[38]	066YZ@bactNOG,122W5@NOG	NA|NA|NA
Contig_687_5	342108.amb3628	8e-20	102.4					bactNOG[38]	0230A@aproNOG,08RRT@bactNOG,11GB6@NOG,178CS@proNOG	NA|NA|NA
Contig_688_2	167546.P9301_12301	4.5e-17	93.6			K07336		bactNOG[38]	08WHQ@bactNOG,11KU3@NOG	NA|NA|NA	S	2OG-Fe(II) oxygenase
Contig_692_2	572546.Arcpr_0122	1.3e-13	82	UVRD		K03657,K03658		arNOG[11]	0KVIT@eurNOG,COG0210@NOG,arCOG00797@arNOG	NA|NA|NA	L	Helicase
Contig_696_2	522772.Dacet_2220	4.8e-15	85.9	ERUM3880				bactNOG[38]	06WJS@bactNOG,COG5362@NOG,COG5410@NOG	NA|NA|NA	S	phage protein
Contig_699_1	563192.HMPREF0179_03460	3.6e-37	160.6	GLX_15390		K17680		bactNOG[38]	08PTR@bactNOG,174JS@proNOG,COG0358@NOG	NA|NA|NA	L	DNA primase
Contig_701_1	869210.Marky_0118	1.4e-15	88.2	TATC	GO:0003674,GO:0005215,GO:0005575,GO:0005622,GO:0005623,GO:0005737,GO:0005829,GO:0005886,GO:0006810,GO:0006886,GO:0008104,GO:0008150,GO:0008320,GO:0008565,GO:0009977,GO:0009987,GO:0015031,GO:0015291,GO:0015399,GO:0015405,GO:0015450,GO:0016020,GO:0022804,GO:0022857,GO:0022884,GO:0022891,GO:0022892,GO:0032991,GO:0033036,GO:0033281,GO:0034613,GO:0040007,GO:0043234,GO:0044424,GO:0044425,GO:0044444,GO:…	K03118		bactNOG[38]	05DCX@bactNOG,0G87F@deiNOG,COG0805@NOG	NA|NA|NA	U	Part of the twin-arginine translocation (Tat) system that transports large folded proteins containing a characteristic twin-arginine motif in their signal peptide across membranes (By similarity)
Contig_713_4	856793.MICA_280	6.9e-18	95.5	BL03493	GO:0005575,GO:0005623,GO:0005886,GO:0016020,GO:0044464,GO:0071944	K06919		bactNOG[38]	01S8J@aproNOG,05DKS@bactNOG,16QQ1@proNOG,COG3378@NOG	NA|NA|NA	S	Phage plasmid primase P4
Contig_714_1	522772.Dacet_2220	6.9e-23	112.8	ERUM3880				bactNOG[38]	06WJS@bactNOG,COG5362@NOG,COG5410@NOG	NA|NA|NA	S	phage protein
Contig_721_1	525245.HMPREF0044_0123	1.5e-25	122.1	CDPW8_0160				NOG[107]	COG4695@NOG	NA|NA|NA	S	Phage Portal Protein
Contig_740_1	985867.COdytL_010100001080	6.6e-09	65.5					bactNOG[38]	029D7@aproNOG,060HB@bactNOG,129CZ@NOG,17VNP@proNOG	NA|NA|NA
Contig_742_4	543728.Vapar_2490	4.7e-26	124.8					bactNOG[38]	05SWB@bactNOG,1824C@proNOG,COG5301@NOG	NA|NA|NA
Contig_744_6	288000.BBta_5785	8e-17	91.7					bactNOG[38]	01Z96@aproNOG,05GGF@bactNOG,11QR8@NOG,17E65@proNOG	NA|NA|NA	S	Major head protein
Contig_746_2	264462.Bd3442	1.2e-11	74.7					bactNOG[38]	05MZK@bactNOG,0GNA0@delNOG,0HNCP@dproNOG,122BH@NOG,17M4G@proNOG	NA|NA|NA	M	cell wall surface anchor family protein
Contig_764_5	398578.Daci_1943	2e-54	218					bactNOG[38]	08R30@bactNOG,11F8K@NOG,176B6@proNOG	NA|NA|NA
Contig_769_1	488538.SAR116_0176	1.3e-08	65.1	Y3088		K06919		bactNOG[38]	01WER@aproNOG,08K15@bactNOG,0XRI3@NOG,16SGX@proNOG	NA|NA|NA	S	Inherit from proNOG: regulatory prophage protein
Contig_774_2	391592.CMTB2_07710	2e-12	78.2	POLA	GO:0003674,GO:0003676,GO:0003677,GO:0003824,GO:0003887,GO:0004518,GO:0004527,GO:0005488,GO:0005575,GO:0005618,GO:0005622,GO:0005623,GO:0005737,GO:0005886,GO:0006139,GO:0006259,GO:0006260,GO:0006261,GO:0006281,GO:0006725,GO:0006807,GO:0006950,GO:0006974,GO:0008150,GO:0008152,GO:0008408,GO:0008409,GO:0009058,GO:0009059,GO:0009987,GO:0016020,GO:0016740,GO:0016772,GO:0016779,GO:0016787,GO:0016788,GO:…	K02335,K03469,K06966		bactNOG[38]	05C2M@bactNOG,0GB53@delNOG,0I2TG@eproNOG,16Q2Q@proNOG,COG0258@NOG,COG0749@NOG	NA|NA|NA	L	dna polymerase
Contig_775_3	352165.HMPREF7215_2581	8.3e-09	65.9	HBP1				bactNOG[38]	08PQH@bactNOG,0ZWK7@NOG	NA|NA|NA	U, W	Collagen triple helix repeat
Contig_776_3	644107.SL1157_2497	1.3e-12	78.6	GP34	GO:0005575,GO:0005622,GO:0005623,GO:0005694,GO:0019012,GO:0019015,GO:0019038,GO:0043226,GO:0043228,GO:0043229,GO:0043232,GO:0044422,GO:0044423,GO:0044424,GO:0044427,GO:0044446,GO:0044464			bactNOG[38]	01QAK@aproNOG,05EFC@bactNOG,16R63@proNOG,COG4695@NOG	NA|NA|NA	S	portal protein
Contig_781_3	411490.ANACAC_00795	4.5e-15	85.9					bactNOG[38]	07MDZ@bactNOG,0ZRNP@NOG	NA|NA|NA	S	Protein of unknwon function (DUF3310)
Contig_781_5	472759.Nhal_1612	3.8e-50	203.8			K00525		bactNOG[38]	07WFH@bactNOG,COG0209@NOG,COG1372@NOG	NA|NA|NA	F	HintN
Contig_783_1	522772.Dacet_2220	1.3e-45	189.1	ERUM3880				bactNOG[38]	06WJS@bactNOG,COG5362@NOG,COG5410@NOG	NA|NA|NA	S	phage protein
Contig_787_2	281090.Lxx24060	8.3e-26	122.9	SARE_3714				bactNOG[38]	00HRQ@actNOG,08U35@bactNOG,11I74@NOG	NA|NA|NA	S	Phage-related major capsid protein
Contig_790_2	5833.PFD0385w	1.6e-07	62.4					apiNOG[5]	009PM@acoNOG,01M5T@apiNOG,0K60N@euNOG,0RDEX@haeNOG,10GM1@NOG	NA|NA|NA
Contig_800_1	887325.HMPREF0381_0366	2.5e-13	80.9					bactNOG[38]	05C0D@bactNOG,0EQ45@cloNOG,0NEBD@firmNOG,COG0553@NOG	NA|NA|NA	L	snf2 family
Contig_807_1	688245.CtCNB1_1461	2.9e-10	71.2					bactNOG[38]	08SHK@bactNOG,11GRG@NOG,178PM@proNOG	NA|NA|NA	S	Host specificity protein J, internal deletion
Contig_811_4	759362.KVU_0740	1.2e-07	61.2					bactNOG[38]	029V6@aproNOG,07FF6@bactNOG,0ZU15@NOG,18AKN@proNOG	NA|NA|NA
Contig_812_4	439493.PB7211_250	4.6e-60	236.5					bactNOG[38]	026R4@aproNOG,064RP@bactNOG,0XWHK@NOG,17XBY@proNOG	NA|NA|NA	S	Inherit from NOG: chromosome 20 open reading frame 72
Contig_815_3	856793.MICA_280	5.6e-26	122.9	BL03493	GO:0005575,GO:0005623,GO:0005886,GO:0016020,GO:0044464,GO:0071944	K06919		bactNOG[38]	01S8J@aproNOG,05DKS@bactNOG,16QQ1@proNOG,COG3378@NOG	NA|NA|NA	S	Phage plasmid primase P4
Contig_816_2	313603.FB2170_16816	2.3e-10	71.2	RPOS	GO:0001071,GO:0001121,GO:0001123,GO:0003674,GO:0003700,GO:0005575,GO:0005622,GO:0005623,GO:0005737,GO:0006139,GO:0006351,GO:0006352,GO:0006355,GO:0006725,GO:0006807,GO:0006950,GO:0008150,GO:0008152,GO:0009058,GO:0009059,GO:0009889,GO:0009987,GO:0010467,GO:0010468,GO:0010556,GO:0016070,GO:0018130,GO:0019219,GO:0019222,GO:0019438,GO:0031323,GO:0031326,GO:0032774,GO:0034641,GO:0034645,GO:0034654,GO:…	K03086,K03087		bactNOG[38]	05DG1@bactNOG,099MA@bctoNOG,0P7IN@flaNOG,COG0568@NOG	NA|NA|NA	K	RNA polymerase sigma
Contig_821_3	272568.Gdia_2551	2.6e-56	224.6					bactNOG[38]	027DW@aproNOG,08PND@bactNOG,118M1@NOG,17EWD@proNOG	NA|NA|NA	S	Terminase-like family
Contig_828_2	375286.mma_2202	4.1e-11	73.6					bactNOG[38]	08QDM@bactNOG,0BAS4@bproNOG,11FEB@NOG,176N9@proNOG	NA|NA|NA
Contig_833_1	438753.AZC_3598	1.1e-52	211.8	GLX_15390		K17680		bactNOG[38]	01VFC@aproNOG,08PTR@bactNOG,174JS@proNOG,COG0358@NOG	NA|NA|NA	L	DNA primase
Contig_845_2	449447.MAE_26300	3.1e-24	117.1			K03791		bactNOG[38]	07ZA2@bactNOG,0FNZJ@cyaNOG,11QI0@NOG	NA|NA|NA
Contig_853_1	693746.OBV_01910	4.9e-09	67					bactNOG[38]	077PD@bactNOG,0F25P@cloNOG,0P0E1@firmNOG,0Y7RU@NOG	NA|NA|NA
Contig_854_2	391592.CMTB2_07710	1.7e-19	101.7	POLA	GO:0003674,GO:0003676,GO:0003677,GO:0003824,GO:0003887,GO:0004518,GO:0004527,GO:0005488,GO:0005575,GO:0005618,GO:0005622,GO:0005623,GO:0005737,GO:0005886,GO:0006139,GO:0006259,GO:0006260,GO:0006261,GO:0006281,GO:0006725,GO:0006807,GO:0006950,GO:0006974,GO:0008150,GO:0008152,GO:0008408,GO:0008409,GO:0009058,GO:0009059,GO:0009987,GO:0016020,GO:0016740,GO:0016772,GO:0016779,GO:0016787,GO:0016788,GO:…	K02335,K03469,K06966		bactNOG[38]	05C2M@bactNOG,0GB53@delNOG,0I2TG@eproNOG,16Q2Q@proNOG,COG0258@NOG,COG0749@NOG	NA|NA|NA	L	dna polymerase
Contig_856_2	1064539.AZOBR_200069	4.8e-41	173.7					bactNOG[38]	01VJC@aproNOG,08R30@bactNOG,11F8K@NOG,176B6@proNOG	NA|NA|NA
Contig_861_1	1064539.AZOBR_200069	2.3e-31	141					bactNOG[38]	01VJC@aproNOG,08R30@bactNOG,11F8K@NOG,176B6@proNOG	NA|NA|NA
Contig_869_2	856793.MICA_545	3.8e-18	96.7					bactNOG[38]	02B17@aproNOG,0753S@bactNOG,0Z4RZ@NOG,18712@proNOG	NA|NA|NA
Contig_884_2	472759.Nhal_1612	1.4e-32	145.2			K00525		bactNOG[38]	07WFH@bactNOG,COG0209@NOG,COG1372@NOG	NA|NA|NA	F	HintN
Contig_885_1	204773.HEAR3034	4.8e-27	127.1	BB2209		K17680		bactNOG[38]	07YQ6@bactNOG,0BC2M@bproNOG,0ZW9G@NOG,16VX8@proNOG	NA|NA|NA
Contig_896_1	991905.SL003B_0602	1.1e-20	105.1			K06919		bactNOG[38]	01QHJ@aproNOG,05HYG@bactNOG,16TCG@proNOG,COG4227@NOG	NA|NA|NA	L	antirestriction protein
Contig_900_1	4113.PGSC0003DMT400054378	8.7e-16	88.6			K17680		virNOG[6]	0IKTP@euNOG,0Y6XB@NOG,1BP61@strNOG,1E109@virNOG	NA|NA|NA	S	TOPRIM
Contig_903_3	684719.HIMB114_0037	3.2e-34	150.6	BB2214				bactNOG[38]	0226W@aproNOG,08KTB@bactNOG,0Y4VD@NOG,173BE@proNOG	NA|NA|NA	S	Terminase-like family
Contig_905_1	887325.HMPREF0381_0366	1e-18	99.4					bactNOG[38]	05C0D@bactNOG,0EQ45@cloNOG,0NEBD@firmNOG,COG0553@NOG	NA|NA|NA	L	snf2 family
Contig_909_3	283166.BH13940	4.6e-29	132.9	YBCS	GO:0003674,GO:0003796,GO:0003824,GO:0004553,GO:0008150,GO:0008152,GO:0009987,GO:0016032,GO:0016787,GO:0016798,GO:0019058,GO:0019067,GO:0019076,GO:0019077,GO:0044403,GO:0044419,GO:0044764,GO:0051704	K01185		bactNOG[38]	0226N@aproNOG,05KUS@bactNOG,17G8F@proNOG,COG3772@NOG	NA|NA|NA	S	lysozyme
Contig_914_3	573413.Spirs_3676	5.6e-24	116.7	POLA	GO:0003674,GO:0003676,GO:0003677,GO:0003824,GO:0003887,GO:0004518,GO:0004527,GO:0005488,GO:0005575,GO:0005618,GO:0005622,GO:0005623,GO:0005737,GO:0005886,GO:0006139,GO:0006259,GO:0006260,GO:0006261,GO:0006281,GO:0006725,GO:0006807,GO:0006950,GO:0006974,GO:0008150,GO:0008152,GO:0008408,GO:0008409,GO:0009058,GO:0009059,GO:0009987,GO:0016020,GO:0016740,GO:0016772,GO:0016779,GO:0016787,GO:0016788,GO:…	K02335,K03469,K06966		bactNOG[38]	05C2M@bactNOG,1AMGE@spiNOG,COG0258@NOG,COG0749@NOG	NA|NA|NA	L	DNA polymerase I
Contig_914_4	517722.CJLT1_010100015083	1.5e-09	67.8					NOG[107]	COG0749@NOG	NA|NA|NA	L	DNA polymerase
Contig_917_3	718255.RO1_23910	3e-30	136.3					bactNOG[38]	06P63@bactNOG,0F1U3@cloNOG,0NWZ4@firmNOG,12297@NOG	NA|NA|NA
Contig_930_1	439235.Dalk_3544	3.9e-10	69.7					bactNOG[38]	071EU@bactNOG,0GP43@delNOG,0HP47@dproNOG,0YYMI@NOG,183MF@proNOG	NA|NA|NA
Contig_931_4	58051.PE36_12272	1.6e-10	71.2					bactNOG[38]	064YU@bactNOG,0QYUC@gproNOG,125H9@NOG,17MM8@proNOG	NA|NA|NA	S	Protein of unknown function (DUF3154)
Contig_932_2	219305.MCAG_05502	1.4e-16	91.3					bactNOG[38]	00THU@actNOG,06EA7@bactNOG,0Y6J1@NOG	NA|NA|NA	L	Endonuclease VII
Contig_932_3	5786.XP_003292989.1	3.3e-09	67.4					euNOG[57]	0JIC4@euNOG,0Z30H@NOG	NA|NA|NA
Contig_934_4	694427.Palpr_1970	4.4e-12	76.6					bactNOG[38]	05BHM@bacteNOG,08V9U@bactNOG,09F5P@bctoNOG,11JAN@NOG	NA|NA|NA
Contig_937_1	945681.APO_2008	2.1e-16	90.5	ERUM3880				bactNOG[38]	01TCN@aproNOG,06WJS@bactNOG,174HG@proNOG,COG5362@NOG,COG5410@NOG	NA|NA|NA	S	phage protein
Contig_939_1	653045.Strvi_7745	7.6e-46	190.3	SARE_3718				bactNOG[38]	00GAS@actNOG,0900I@bactNOG,11NCI@NOG	NA|NA|NA	S	Terminase
Contig_940_3	537021.CLIBASIA_05610	8.5e-59	232.6					bactNOG[38]	02908@aproNOG,07JYE@bactNOG,0Z5IJ@NOG,17DJ0@proNOG	NA|NA|NA	S	Phage terminase, large subunit
Contig_941_2	398580.Dshi_1907	2.3e-08	64.3			K06919		bactNOG[38]	01V92@aproNOG,08RTQ@bactNOG,11F32@NOG,178EU@proNOG	NA|NA|NA	S	Inherit from NOG: hypothetical protein, partial
Contig_943_1	585531.HMPREF0063_11924	6e-09	65.9	ERUM3880				bactNOG[38]	00GFD@actNOG,06WJS@bactNOG,COG5362@NOG,COG5410@NOG	NA|NA|NA	S	Terminase-like family
Contig_950_4	438753.AZC_3580	3e-12	76.6					bactNOG[38]	028X2@aproNOG,08X68@bactNOG,11J92@NOG,17ADC@proNOG	NA|NA|NA
Contig_957_1	412597.PaTRP_010100016237	1.5e-53	215.3					bactNOG[38]	01VBW@aproNOG,08R1V@bactNOG,11F3N@NOG,177I7@proNOG	NA|NA|NA
Contig_959_4	756272.Plabr_1439	2.5e-08	63.5	POLA	GO:0003674,GO:0003676,GO:0003677,GO:0003824,GO:0003887,GO:0004518,GO:0004527,GO:0005488,GO:0005575,GO:0005618,GO:0005622,GO:0005623,GO:0005737,GO:0005886,GO:0006139,GO:0006259,GO:0006260,GO:0006261,GO:0006281,GO:0006725,GO:0006807,GO:0006950,GO:0006974,GO:0008150,GO:0008152,GO:0008408,GO:0008409,GO:0009058,GO:0009059,GO:0009987,GO:0016020,GO:0016740,GO:0016772,GO:0016779,GO:0016787,GO:0016788,GO:…	K02335,K03469,K06966		bactNOG[38]	05C2M@bactNOG,153HS@plaNOG,COG0258@NOG,COG0749@NOG	NA|NA|NA	L	DNA polymerase
Contig_962_3	76869.PputGB1_1759	2.9e-09	66.6					bactNOG[38]	06T92@bactNOG,0R2PN@gproNOG,0YKNJ@NOG,180KK@proNOG	NA|NA|NA
Contig_968_4	264462.Bd3442	1.2e-07	61.6					bactNOG[38]	05MZK@bactNOG,0GNA0@delNOG,0HNCP@dproNOG,122BH@NOG,17M4G@proNOG	NA|NA|NA	M	cell wall surface anchor family protein
Contig_974_1	350688.Clos_1290	4.1e-49	200.7					bactNOG[38]	05C0D@bactNOG,0EQ45@cloNOG,0NEBD@firmNOG,COG0553@NOG	NA|NA|NA	L	snf2 family
Contig_983_1	457405.FSDG_01571	9.2e-17	91.7					bactNOG[38]	05Z6D@bactNOG,0QH1C@fusoNOG,123QA@NOG	NA|NA|NA
Contig_984_2	517722.CJLT1_010100015083	1.9e-12	78.2					NOG[107]	COG0749@NOG	NA|NA|NA	L	DNA polymerase
Contig_988_1	667014.Thein_1717	9.9e-24	115.9	POLA	GO:0003674,GO:0003676,GO:0003677,GO:0003824,GO:0003887,GO:0004518,GO:0004527,GO:0005488,GO:0005575,GO:0005618,GO:0005622,GO:0005623,GO:0005737,GO:0005886,GO:0006139,GO:0006259,GO:0006260,GO:0006261,GO:0006281,GO:0006725,GO:0006807,GO:0006950,GO:0006974,GO:0008150,GO:0008152,GO:0008408,GO:0008409,GO:0009058,GO:0009059,GO:0009987,GO:0016020,GO:0016740,GO:0016772,GO:0016779,GO:0016787,GO:0016788,GO:…	K02335,K03469,K06966		bactNOG[38]	05C2M@bactNOG,COG0258@NOG,COG0749@NOG	NA|NA|NA	L	dna polymerase I
Contig_991_2	684719.HIMB114_0370	6.4e-21	106.3					bactNOG[38]	0277J@aproNOG,05XB2@bactNOG,124PB@NOG,17M82@proNOG	NA|NA|NA
Contig_996_3	684719.HIMB114_0016	6.6e-10	68.9					bactNOG[38]	02BJ1@aproNOG,07HCR@bactNOG,0ZKVZ@NOG,16U9D@proNOG	NA|NA|NA	S	SPRY domain
Contig_999_2	572480.Arnit_1697	5.3e-14	82.8			K01185		bactNOG[38]	08VH1@bactNOG,0GQE8@delNOG,0I5UJ@eproNOG,11JK8@NOG,17KEW@proNOG	NA|NA|NA	S	lysozyme
Contig_1007_1	634503.NT01EI_1788	1.9e-10	71.2					bactNOG[38]	08TBG@bactNOG,11QGW@NOG,178J8@proNOG	NA|NA|NA
Contig_1007_2	572480.Arnit_1697	1.9e-08	63.9			K01185		bactNOG[38]	08VH1@bactNOG,0GQE8@delNOG,0I5UJ@eproNOG,11JK8@NOG,17KEW@proNOG	NA|NA|NA	S	lysozyme
Contig_1008_1	350688.Clos_1290	7.1e-36	156.4					bactNOG[38]	05C0D@bactNOG,0EQ45@cloNOG,0NEBD@firmNOG,COG0553@NOG	NA|NA|NA	L	snf2 family
Contig_1012_1	575540.Isop_2452	5.4e-81	306.6					bactNOG[38]	07WMX@bactNOG,0ZW0A@NOG,155PF@plaNOG	NA|NA|NA	S	Phage terminase large subunit (GpA)
Contig_1035_1	443144.GM21_1003	1.2e-16	91.3					bactNOG[38]	064UG@bactNOG,0GCKJ@delNOG,0HDIX@dproNOG,0ZGC3@NOG,1754Q@proNOG	NA|NA|NA	S	Inherit from proNOG: Terminase large subunit
Contig_1038_1	697282.Mettu_3771	1.2e-12	77.8	DEF	GO:0003674,GO:0003824,GO:0005488,GO:0005506,GO:0006464,GO:0008150,GO:0008152,GO:0008198,GO:0008270,GO:0008463,GO:0009987,GO:0016787,GO:0016810,GO:0016811,GO:0019538,GO:0031365,GO:0036211,GO:0042586,GO:0043167,GO:0043169,GO:0043170,GO:0043412,GO:0043686,GO:0044237,GO:0044238,GO:0044260,GO:0044267,GO:0046872,GO:0046914,GO:0071704	K01462		bactNOG[38]	08Z02@bactNOG,0QQV7@gproNOG,179MN@proNOG,COG0242@NOG	NA|NA|NA	J	Removes the formyl group from the N-terminal Met of newly synthesized proteins. Requires at least a dipeptide for an efficient rate of reaction. N-terminal L-methionine is a prerequisite for activity but the enzyme has broad specificity at other positions (By similarity)
Contig_1038_4	335992.SAR11_0482	6.4e-20	102.4					bactNOG[38]	026R4@aproNOG,064RP@bactNOG,0XWHK@NOG,17XBY@proNOG	NA|NA|NA	S	Inherit from NOG: chromosome 20 open reading frame 72
Contig_1044_2	3711.Bra004107.1-P	1e-40	172.2		GO:0000003,GO:0000902,GO:0000904,GO:0003006,GO:0005575,GO:0005622,GO:0005623,GO:0005737,GO:0005829,GO:0008150,GO:0009653,GO:0009826,GO:0009846,GO:0009856,GO:0009860,GO:0009932,GO:0009987,GO:0016043,GO:0016049,GO:0022414,GO:0030154,GO:0032501,GO:0032502,GO:0032989,GO:0040007,GO:0044424,GO:0044444,GO:0044464,GO:0044699,GO:0044703,GO:0044706,GO:0044707,GO:0044763,GO:0044767,GO:0048468,GO:0048588,GO:…			virNOG[6]	0IIAI@euNOG,0ZX6Q@NOG,1BKC6@strNOG,1DT0X@virNOG	NA|NA|NA
Contig_1047_1	266779.Meso_0224	1.3e-19	100.9					bactNOG[38]	02EEQ@aproNOG,08JHK@bactNOG,173AI@proNOG,COG5410@NOG	NA|NA|NA	S	Terminase-like family
Contig_1050_3	264731.PRU_2485	3.7e-07	60.1	POLA	GO:0003674,GO:0003676,GO:0003677,GO:0003824,GO:0003887,GO:0004518,GO:0004527,GO:0005488,GO:0005575,GO:0005618,GO:0005622,GO:0005623,GO:0005737,GO:0005886,GO:0006139,GO:0006259,GO:0006260,GO:0006261,GO:0006281,GO:0006725,GO:0006807,GO:0006950,GO:0006974,GO:0008150,GO:0008152,GO:0008408,GO:0008409,GO:0009058,GO:0009059,GO:0009987,GO:0016020,GO:0016740,GO:0016772,GO:0016779,GO:0016787,GO:0016788,GO:…	K02335,K03469,K06966		bactNOG[38]	0565Q@bacteNOG,05C2M@bactNOG,099ME@bctoNOG,COG0258@NOG,COG0749@NOG	NA|NA|NA	L	DNA polymerase
Contig_1053_1	743720.Psefu_4313	5.4e-08	62.4	POLA	GO:0003674,GO:0003676,GO:0003677,GO:0003824,GO:0003887,GO:0004518,GO:0004527,GO:0005488,GO:0005575,GO:0005618,GO:0005622,GO:0005623,GO:0005737,GO:0005886,GO:0006139,GO:0006259,GO:0006260,GO:0006261,GO:0006281,GO:0006725,GO:0006807,GO:0006950,GO:0006974,GO:0008150,GO:0008152,GO:0008408,GO:0008409,GO:0009058,GO:0009059,GO:0009987,GO:0016020,GO:0016740,GO:0016772,GO:0016779,GO:0016787,GO:0016788,GO:…	K02335,K03469,K06966		bactNOG[38]	05C2M@bactNOG,0QHY5@gproNOG,16Q2Q@proNOG,COG0258@NOG,COG0749@NOG	NA|NA|NA	L	Dna polymerase I
Contig_1067_2	908612.HMPREF9720_2109	5.1e-31	139.4	ELI_1283				bactNOG[38]	057R1@bacteNOG,08YMQ@bactNOG,09IAK@bctoNOG,11IZQ@NOG	NA|NA|NA	S	Inherit from bactNOG: methyltransferase
Contig_1076_1	471870.BACINT_02219	9.9e-24	115.5					bactNOG[38]	06X41@bactNOG,0YPES@NOG	NA|NA|NA
Contig_1076_2	471870.BACINT_02219	1.8e-32	144.1					bactNOG[38]	06X41@bactNOG,0YPES@NOG	NA|NA|NA
Contig_1078_2	488538.SAR116_0391	2.1e-09	67.4					bactNOG[38]	01VBD@aproNOG,08KNP@bactNOG,176BV@proNOG,COG0749@NOG	NA|NA|NA	L	DNA Polymerase
Contig_1080_2	573413.Spirs_2170	8.5e-33	144.8					bactNOG[38]	05IEQ@bactNOG,0Y16Y@NOG	NA|NA|NA	S	Protein of unknown function (DUF2829)
Contig_1081_2	643562.Daes_0322	3.9e-22	110.2					bactNOG[38]	08MGJ@bactNOG,0ZKS3@NOG,175ER@proNOG	NA|NA|NA	S	head-tail connector protein
Contig_1094_3	1045858.Bint_0812	2.8e-17	94	POLA	GO:0003674,GO:0003676,GO:0003677,GO:0003824,GO:0003887,GO:0004518,GO:0004527,GO:0005488,GO:0005575,GO:0005618,GO:0005622,GO:0005623,GO:0005737,GO:0005886,GO:0006139,GO:0006259,GO:0006260,GO:0006261,GO:0006281,GO:0006725,GO:0006807,GO:0006950,GO:0006974,GO:0008150,GO:0008152,GO:0008408,GO:0008409,GO:0009058,GO:0009059,GO:0009987,GO:0016020,GO:0016740,GO:0016772,GO:0016779,GO:0016787,GO:0016788,GO:…	K02335,K03469,K06966		bactNOG[38]	05C2M@bactNOG,1AMGE@spiNOG,COG0258@NOG,COG0749@NOG	NA|NA|NA	L	DNA polymerase I
Contig_1098_2	266779.Meso_2115	7.6e-16	88.6					bactNOG[38]	01VSE@aproNOG,08QTB@bactNOG,0ZX6Q@NOG,1754E@proNOG	NA|NA|NA
Contig_1099_1	439493.PB7211_250	7.2e-50	202.6					bactNOG[38]	026R4@aproNOG,064RP@bactNOG,0XWHK@NOG,17XBY@proNOG	NA|NA|NA	S	Inherit from NOG: chromosome 20 open reading frame 72
Contig_1101_1	118168.MC7420_2498	2.5e-25	120.9					bactNOG[38]	07IET@bactNOG,0ZMZK@NOG	NA|NA|NA
Contig_1102_1	236097.ADG881_2482	1.5e-23	114.8	DEF	GO:0003674,GO:0003824,GO:0005488,GO:0005506,GO:0006464,GO:0008150,GO:0008152,GO:0008198,GO:0008270,GO:0008463,GO:0009987,GO:0016787,GO:0016810,GO:0016811,GO:0019538,GO:0031365,GO:0036211,GO:0042586,GO:0043167,GO:0043169,GO:0043170,GO:0043412,GO:0043686,GO:0044237,GO:0044238,GO:0044260,GO:0044267,GO:0046872,GO:0046914,GO:0071704	K01462		bactNOG[38]	08Z02@bactNOG,0QQV7@gproNOG,179MN@proNOG,COG0242@NOG	NA|NA|NA	J	Removes the formyl group from the N-terminal Met of newly synthesized proteins. Requires at least a dipeptide for an efficient rate of reaction. N-terminal L-methionine is a prerequisite for activity but the enzyme has broad specificity at other positions (By similarity)
Contig_1104_1	93062.SACOL0346	2.2e-14	84			K00571		bactNOG[38]	08ZXI@bactNOG,0NKCI@firmNOG,11PG7@NOG	NA|NA|NA	L	DNA N-6-adenine-methyltransferase
Contig_1118_2	314275.MADE_1014625	3.7e-23	113.6					bactNOG[38]	08JHK@bactNOG,0RAZ9@gproNOG,173AI@proNOG,COG5410@NOG	NA|NA|NA	S	Terminase-like family
Contig_1123_1	487796.Flav2ADRAFT_1336	8.6e-28	128.6					bactNOG[38]	083KF@bactNOG,09HA4@bctoNOG,0PB7V@flaNOG,COG1961@NOG	NA|NA|NA	L	Resolvase, N terminal domain
Contig_1127_1	487796.Flav2ADRAFT_1336	1.8e-16	90.9					bactNOG[38]	083KF@bactNOG,09HA4@bctoNOG,0PB7V@flaNOG,COG1961@NOG	NA|NA|NA	L	Resolvase, N terminal domain
Contig_1139_2	627192.SLG_04750	8e-55	218.8	NRDA		K00525		bactNOG[38]	01RD9@aproNOG,05BZH@bactNOG,16PBB@proNOG,COG0209@NOG	NA|NA|NA	F	Provides the precursors necessary for DNA synthesis. Catalyzes the biosynthesis of deoxyribonucleotides from the corresponding ribonucleotides (By similarity)
Contig_1142_2	288000.BBta_5777	4.1e-26	124					bactNOG[38]	01WQP@aproNOG,08S3C@bactNOG,11GRJ@NOG,178PP@proNOG	NA|NA|NA
Contig_1142_4	398578.Daci_1950	1.7e-08	64.3					bactNOG[38]	066ZD@bactNOG,12348@NOG,17KGG@proNOG	NA|NA|NA
Contig_1146_1	536019.Mesop_2406	5.8e-16	89.4					bactNOG[38]	029D7@aproNOG,060HB@bactNOG,129CZ@NOG,17VNP@proNOG	NA|NA|NA
Contig_1146_4	204669.Acid345_3174	3.2e-53	214.2					bactNOG[38]	05CFS@bactNOG,COG5511@NOG	NA|NA|NA	S	Phage portal protein lambda family
Contig_1157_4	329726.AM1_2899	7.7e-34	149.4					bactNOG[38]	063JI@bactNOG,12CNA@NOG	NA|NA|NA
Contig_1159_2	488538.SAR116_0176	5.2e-11	73.2	Y3088		K06919		bactNOG[38]	01WER@aproNOG,08K15@bactNOG,0XRI3@NOG,16SGX@proNOG	NA|NA|NA	S	Inherit from proNOG: regulatory prophage protein
Contig_1159_3	78245.Xaut_1087	2e-20	104	Y3088		K06919		bactNOG[38]	01WER@aproNOG,08K15@bactNOG,0XRI3@NOG,16SGX@proNOG	NA|NA|NA	S	Inherit from proNOG: regulatory prophage protein
Contig_1161_2	717774.Marme_4207	2.4e-09	67			K01185		bactNOG[38]	08VH1@bactNOG,0QUID@gproNOG,11JK8@NOG,17KEW@proNOG	NA|NA|NA	S	lysozyme
Contig_1163_2	572477.Alvin_2186	3.2e-29	133.3			K01449		bactNOG[38]	05F0V@bactNOG,0QWGZ@gproNOG,16YVE@proNOG,COG3773@NOG	NA|NA|NA	M	Cell wall hydrolase SleB
Contig_1167_1	398578.Daci_1953	7.8e-37	159.8					bactNOG[38]	05GEM@bactNOG,11R4M@NOG,17E0J@proNOG	NA|NA|NA
Contig_1167_2	398578.Daci_1953	1.4e-10	71.6					bactNOG[38]	05GEM@bactNOG,11R4M@NOG,17E0J@proNOG	NA|NA|NA
Contig_1168_2	439493.PB7211_250	5.1e-48	196.4					bactNOG[38]	026R4@aproNOG,064RP@bactNOG,0XWHK@NOG,17XBY@proNOG	NA|NA|NA	S	Inherit from NOG: chromosome 20 open reading frame 72
Contig_1168_3	684719.HIMB114_0370	2.5e-11	74.3					bactNOG[38]	0277J@aproNOG,05XB2@bactNOG,124PB@NOG,17M82@proNOG	NA|NA|NA
Contig_1173_3	340101.Vvad_PD0802	6.6e-11	72.4	HBP1				bactNOG[38]	08PQH@bactNOG,0ZWK7@NOG	NA|NA|NA	U, W	Collagen triple helix repeat
Contig_1174_2	167546.P9301_12301	3.3e-16	90.5			K07336		bactNOG[38]	08WHQ@bactNOG,11KU3@NOG	NA|NA|NA	S	2OG-Fe(II) oxygenase
Contig_1180_2	246200.SPO1996	1.8e-13	80.5					bactNOG[38]	01SKM@aproNOG,05H69@bactNOG,0XRAU@NOG,16SBG@proNOG	NA|NA|NA
Contig_1184_4	288000.BBta_5781	3.6e-09	67.4					bactNOG[38]	0245U@aproNOG,066ZD@bactNOG,12348@NOG,17KGG@proNOG	NA|NA|NA
Contig_1186_3	272943.RSP_6185	5.1e-14	82.4					bactNOG[38]	029D7@aproNOG,060HB@bactNOG,129CZ@NOG,17VNP@proNOG	NA|NA|NA
Contig_1190_4	331869.BAL199_18731	2.6e-31	141					bactNOG[38]	023X3@aproNOG,062RR@bactNOG,121NB@NOG,17JRM@proNOG	NA|NA|NA	S	peptidase M15A
Contig_1194_3	3711.Bra022502.1-P	2.1e-37	161		GO:0000003,GO:0000902,GO:0000904,GO:0003006,GO:0005575,GO:0005622,GO:0005623,GO:0005737,GO:0005829,GO:0008150,GO:0009653,GO:0009826,GO:0009846,GO:0009856,GO:0009860,GO:0009932,GO:0009987,GO:0016043,GO:0016049,GO:0022414,GO:0030154,GO:0032501,GO:0032502,GO:0032989,GO:0040007,GO:0044424,GO:0044444,GO:0044464,GO:0044699,GO:0044703,GO:0044706,GO:0044707,GO:0044763,GO:0044767,GO:0048468,GO:0048588,GO:…			virNOG[6]	0BX40@braNOG,0IIAI@euNOG,0ZX6Q@NOG,1BKC6@strNOG,1DT0X@virNOG	NA|NA|NA
Contig_1199_4	439493.PB7211_250	7.5e-52	209.1					bactNOG[38]	026R4@aproNOG,064RP@bactNOG,0XWHK@NOG,17XBY@proNOG	NA|NA|NA	S	Inherit from NOG: chromosome 20 open reading frame 72
Contig_1202_2	563192.HMPREF0179_02938	2.5e-09	67					bactNOG[38]	08MGZ@bactNOG,0GF0D@delNOG,0HFI7@dproNOG,0ZQEY@NOG,175KQ@proNOG	NA|NA|NA	S	Terminase-like family
Contig_1211_4	253839.SSNG_02550	3.6e-16	90.5					bactNOG[38]	010UT@actNOG,074UH@bactNOG,0Z2CV@NOG	NA|NA|NA
Contig_1219_1	357809.Cphy_2803	2.5e-16	90.9	POLA	GO:0003674,GO:0003824,GO:0003887,GO:0008150,GO:0008152,GO:0016740,GO:0016772,GO:0016779,GO:0034061	K02335		bactNOG[38]	05C2M@bactNOG,0EPF0@cloNOG,0NDWK@firmNOG,COG0258@NOG,COG0749@NOG	NA|NA|NA	L	DNA polymerase
Contig_1225_2	742740.HMPREF9474_03491	1.4e-15	87.8					bactNOG[38]	05SR5@bactNOG,0EV2Z@cloNOG,0NMQW@firmNOG,11YGJ@NOG	NA|NA|NA
Contig_1225_3	293826.Amet_2424	3.8e-13	80.1					bactNOG[38]	065HP@bactNOG,0EXKQ@cloNOG,0NQIG@firmNOG,0XU1A@NOG	NA|NA|NA
Contig_1226_1	402626.Rpic_2303	7.9e-08	62.4					bactNOG[38]	07XNI@bactNOG,0ZHID@NOG,1755V@proNOG	NA|NA|NA
Contig_1226_2	323848.Nmul_A1463	1e-42	179.1	XTMB		K06909		bactNOG[38]	08N0N@bactNOG,0BA0U@bproNOG,16TGK@proNOG,COG1783@NOG	NA|NA|NA	S	Phage terminase, large subunit, PBSX
Contig_1231_2	360104.CCC13826_0302	7.4e-24	116.7					bactNOG[38]	08JHK@bactNOG,0GT33@delNOG,173AI@proNOG,COG5410@NOG	NA|NA|NA	S	Inherit from proNOG: phage protein
Contig_1245_2	856793.MICA_280	1.9e-23	114.4	BL03493	GO:0005575,GO:0005623,GO:0005886,GO:0016020,GO:0044464,GO:0071944	K06919		bactNOG[38]	01S8J@aproNOG,05DKS@bactNOG,16QQ1@proNOG,COG3378@NOG	NA|NA|NA	S	Phage plasmid primase P4
Contig_1253_3	166314.SH8109_1706	2.5e-17	94.4					bactNOG[38]	08KFK@bactNOG,0ZVMD@NOG	NA|NA|NA	S	peptidase u35 phage prohead
Contig_1262_3	709797.CSIRO_3022	8.6e-09	65.5					bactNOG[38]	01QWE@aproNOG,05DSV@bactNOG,11JCD@NOG,17BG0@proNOG	NA|NA|NA	S	Integrase
Contig_1263_3	266779.Meso_0224	2.5e-20	104					bactNOG[38]	02EEQ@aproNOG,08JHK@bactNOG,173AI@proNOG,COG5410@NOG	NA|NA|NA	S	Terminase-like family
Contig_1265_1	382640.Btr_0470	9e-08	62.8					bactNOG[38]	0254Y@aproNOG,06D5F@bactNOG,0Y2SX@NOG,17VUX@proNOG	NA|NA|NA
Contig_1272_1	411476.BACOVA_03936	5.4e-21	107.1	BL03512				bactNOG[38]	05E1R@bactNOG,COG5283@NOG	NA|NA|NA	M	phage tail tape measure protein
Contig_1273_3	983328.CFV354_0289	1.1e-21	109	POLA	GO:0003674,GO:0003676,GO:0003677,GO:0003824,GO:0003887,GO:0004518,GO:0004527,GO:0005488,GO:0005575,GO:0005618,GO:0005622,GO:0005623,GO:0005737,GO:0005886,GO:0006139,GO:0006259,GO:0006260,GO:0006261,GO:0006281,GO:0006725,GO:0006807,GO:0006950,GO:0006974,GO:0008150,GO:0008152,GO:0008408,GO:0008409,GO:0009058,GO:0009059,GO:0009987,GO:0016020,GO:0016740,GO:0016772,GO:0016779,GO:0016787,GO:0016788,GO:…	K02335,K03469,K06966		bactNOG[38]	05C2M@bactNOG,0GB53@delNOG,0I2TG@eproNOG,16Q2Q@proNOG,COG0258@NOG,COG0749@NOG	NA|NA|NA	L	dna polymerase
Contig_1284_1	391612.CY0110_02219	4.9e-22	109.4					bactNOG[38]	05VRE@bactNOG,0FM7Y@cyaNOG,COG1357@NOG	NA|NA|NA	S	Pentapeptide repeat protein
Contig_1284_3	762982.HMPREF9442_01170	2.5e-22	110.9					bactNOG[38]	059X5@bacteNOG,07GCX@bactNOG,09MAI@bctoNOG,0ZJMC@NOG	NA|NA|NA	S	ParB-like nuclease domain
Contig_1286_2	522772.Dacet_2220	3.4e-35	153.7	ERUM3880				bactNOG[38]	06WJS@bactNOG,COG5362@NOG,COG5410@NOG	NA|NA|NA	S	phage protein
Contig_1290_4	985867.COdytL_010100001080	5.3e-09	66.6					bactNOG[38]	029D7@aproNOG,060HB@bactNOG,129CZ@NOG,17VNP@proNOG	NA|NA|NA
Contig_1291_1	706436.HMPREF9074_01433	4.7e-32	143.7					bactNOG[38]	05VMC@bactNOG,09IR6@bctoNOG,1267Z@NOG	NA|NA|NA	S	Peptidase M15
Contig_1295_3	273068.TTE0579	2.8e-08	63.9	GROS	GO:0000003,GO:0003674,GO:0005488,GO:0005515,GO:0005575,GO:0005622,GO:0005623,GO:0005737,GO:0005829,GO:0006457,GO:0006950,GO:0008150,GO:0008152,GO:0009266,GO:0009408,GO:0009628,GO:0009987,GO:0016032,GO:0016043,GO:0019058,GO:0019067,GO:0019068,GO:0019538,GO:0022607,GO:0043170,GO:0044085,GO:0044237,GO:0044238,GO:0044260,GO:0044267,GO:0044403,GO:0044419,GO:0044424,GO:0044444,GO:0044464,GO:0044764,GO:…	K04078		bactNOG[38]	05K5Y@bactNOG,0EU2Q@cloNOG,0NKN3@firmNOG,COG0234@NOG	NA|NA|NA	O	Binds to Cpn60 in the presence of Mg-ATP and suppresses the ATPase activity of the latter (By similarity)
Contig_1302_3	460265.Mnod_6996	1.2e-16	91.7					bactNOG[38]	05Z15@bactNOG,12652@NOG,17NEN@proNOG	NA|NA|NA
Contig_1305_1	220341.HCM2.0070c	1.2e-26	125.2	BB2214				bactNOG[38]	08KTB@bactNOG,0R1J7@gproNOG,0Y4VD@NOG,173BE@proNOG	NA|NA|NA	S	Terminase-like family
Contig_1315_3	439493.PB7211_250	1.7e-26	124.4					bactNOG[38]	026R4@aproNOG,064RP@bactNOG,0XWHK@NOG,17XBY@proNOG	NA|NA|NA	S	Inherit from NOG: chromosome 20 open reading frame 72
Contig_1318_4	903814.ELI_3224	4.6e-10	69.3					bactNOG[38]	05C0D@bactNOG,0EQ45@cloNOG,0NEBD@firmNOG,COG0553@NOG	NA|NA|NA	L	snf2 family
Contig_1332_2	338963.Pcar_1601	6.7e-08	62.4	BMUL_5605				bactNOG[38]	05J03@bactNOG,0GC7K@delNOG,0HDFU@dproNOG,0XSQB@NOG,179ZR@proNOG	NA|NA|NA	S	VWA-like domain (DUF2201)
Contig_1334_3	335992.SAR11_0482	1.8e-39	167.5					bactNOG[38]	026R4@aproNOG,064RP@bactNOG,0XWHK@NOG,17XBY@proNOG	NA|NA|NA	S	Inherit from NOG: chromosome 20 open reading frame 72
Contig_1360_1	688245.CtCNB1_3602	6.4e-08	63.5					bactNOG[38]	08XAB@bactNOG,0BCT0@bproNOG,11IJV@NOG,179X6@proNOG	NA|NA|NA
Contig_1371_2	439493.PB7211_250	7.6e-61	239.2					bactNOG[38]	026R4@aproNOG,064RP@bactNOG,0XWHK@NOG,17XBY@proNOG	NA|NA|NA	S	Inherit from NOG: chromosome 20 open reading frame 72
Contig_1373_1	522772.Dacet_2220	4.5e-27	126.3	ERUM3880				bactNOG[38]	06WJS@bactNOG,COG5362@NOG,COG5410@NOG	NA|NA|NA	S	phage protein
Contig_1381_1	910314.HMPREF9220_0737	5.1e-24	116.7					bactNOG[38]	08IX4@bactNOG,COG0305@NOG	NA|NA|NA	L	TOPRIM
Contig_1385_1	436017.A4S9Q7	2.1e-09	68.2					virNOG[6]	0DBJW@chloroNOG,0J9GX@euNOG,124J0@NOG,1EB8T@virNOG	NA|NA|NA
Contig_1393_3	392499.Swit_4436	2.2e-25	120.6	GP2				bactNOG[38]	01USN@aproNOG,08E8Z@bactNOG,170D5@proNOG,COG5565@NOG	NA|NA|NA	L	DNA packaging protein gp2
Contig_1397_2	517722.CJLT1_010100015083	1.3e-11	75.5					NOG[107]	COG0749@NOG	NA|NA|NA	L	DNA polymerase
Contig_1404_3	398578.Daci_3225	7.1e-08	62					bactNOG[38]	07KS3@bactNOG,0ZQWF@NOG,189C6@proNOG	NA|NA|NA	S	Protein of unknwon function (DUF3310)
Contig_1411_3	272568.Gdia_2467	5e-18	96.3					bactNOG[38]	027DW@aproNOG,08PND@bactNOG,118M1@NOG,17EWD@proNOG	NA|NA|NA	S	Terminase-like family
Contig_1424_1	243274.TM1619	2.5e-07	60.8	POLA	GO:0003674,GO:0003676,GO:0003677,GO:0003824,GO:0003887,GO:0004518,GO:0004527,GO:0005488,GO:0005575,GO:0005618,GO:0005622,GO:0005623,GO:0005737,GO:0005886,GO:0006139,GO:0006259,GO:0006260,GO:0006261,GO:0006281,GO:0006725,GO:0006807,GO:0006950,GO:0006974,GO:0008150,GO:0008152,GO:0008408,GO:0008409,GO:0009058,GO:0009059,GO:0009987,GO:0016020,GO:0016740,GO:0016772,GO:0016779,GO:0016787,GO:0016788,GO:…	K02335,K03469,K06966		bactNOG[38]	05C2M@bactNOG,1CFEB@therNOG,COG0258@NOG,COG0749@NOG	NA|NA|NA	L	DNA polymerase I (EC 2.7.7.7)
Contig_1425_1	543526.Htur_3265	6.7e-19	100.1	UVRD		K03657,K03658		arNOG[11]	0KVIT@eurNOG,0RF67@halNOG,COG0210@NOG,arCOG00797@arNOG	NA|NA|NA	L	helicase
Contig_1428_2	452662.SJA_C1-20260	2.2e-23	113.6					bactNOG[38]	01VPW@aproNOG,08VZB@bactNOG,11K7R@NOG,177KD@proNOG	NA|NA|NA
Contig_1430_2	118168.MC7420_2498	3.3e-20	103.2					bactNOG[38]	07IET@bactNOG,0ZMZK@NOG	NA|NA|NA
Contig_1444_1	137722.AZL_025440	1.4e-29	135.2	CKC_00925				bactNOG[38]	02A5N@aproNOG,08PDX@bactNOG,0XT14@NOG,176VG@proNOG	NA|NA|NA
Contig_1473_2	718254.ENC_24250	1.2e-18	99					bactNOG[38]	08KM8@bactNOG,0R1EU@gproNOG,103MM@NOG,16S13@proNOG	NA|NA|NA
Contig_1480_1	439493.PB7211_250	1.4e-20	104.4					bactNOG[38]	026R4@aproNOG,064RP@bactNOG,0XWHK@NOG,17XBY@proNOG	NA|NA|NA	S	Inherit from NOG: chromosome 20 open reading frame 72
Contig_1489_1	522772.Dacet_2220	1.2e-32	145.6	ERUM3880				bactNOG[38]	06WJS@bactNOG,COG5362@NOG,COG5410@NOG	NA|NA|NA	S	phage protein
Contig_1494_1	382638.Hac_0361	2.1e-34	150.6					bactNOG[38]	05JMP@bactNOG,0Y6PC@NOG,175PZ@proNOG	NA|NA|NA
Contig_1498_1	522772.Dacet_2220	2.5e-32	144.1	ERUM3880				bactNOG[38]	06WJS@bactNOG,COG5362@NOG,COG5410@NOG	NA|NA|NA	S	phage protein
Contig_1518_1	221360.RS9917_01402	4.1e-09	67.4					bactNOG[38]	07T7E@bactNOG,0FUBQ@cyaNOG,COG3210@NOG,COG3468@NOG	NA|NA|NA	U	Haemagg_act
Contig_1533_1	243159.AFE_1210	1.8e-24	117.9			K00472		bactNOG[38]	08X30@bactNOG,0QTKA@gproNOG,0XS5J@NOG,17AX3@proNOG	NA|NA|NA	E	2OG-Fe(II) oxygenase
Contig_1537_4	526227.Mesil_3081	2e-34	150.6	RTCB		K14415		bactNOG[38]	05E0Y@bactNOG,0G8ET@deiNOG,COG1690@NOG	NA|NA|NA	S	Pfam:UPF0027
Contig_1537_5	526227.Mesil_3081	1.7e-23	114	RTCB		K14415		bactNOG[38]	05E0Y@bactNOG,0G8ET@deiNOG,COG1690@NOG	NA|NA|NA	S	Pfam:UPF0027
Contig_1542_2	856793.MICA_280	1.4e-28	131.7	BL03493	GO:0005575,GO:0005623,GO:0005886,GO:0016020,GO:0044464,GO:0071944	K06919		bactNOG[38]	01S8J@aproNOG,05DKS@bactNOG,16QQ1@proNOG,COG3378@NOG	NA|NA|NA	S	Phage plasmid primase P4
Contig_1549_1	397945.Aave_2353	9.9e-11	73.2					bactNOG[38]	064UG@bactNOG,0ZGC3@NOG,1754Q@proNOG	NA|NA|NA	S	Terminase large subunit
Contig_1555_2	439235.Dalk_3968	4.4e-59	233.4					bactNOG[38]	064UG@bactNOG,0GCKJ@delNOG,0HDIX@dproNOG,0ZGC3@NOG,1754Q@proNOG	NA|NA|NA	S	Inherit from proNOG: Terminase large subunit
Contig_1556_2	398578.Daci_1950	3.6e-10	69.7					bactNOG[38]	066ZD@bactNOG,12348@NOG,17KGG@proNOG	NA|NA|NA
Contig_1564_2	665959.HMPREF1013_05213	9.6e-22	108.6					bactNOG[38]	051FR@bacNOG,05UG4@bactNOG,0NP7D@firmNOG,COG4712@NOG	NA|NA|NA	S	Rad52/22 family double-strand break repair protein
Contig_1564_3	228405.HNE_1555	5.3e-14	84	NRDA	GO:0006139,GO:0006725,GO:0006753,GO:0006793,GO:0006796,GO:0006807,GO:0008150,GO:0008152,GO:0009058,GO:0009117,GO:0009165,GO:0009262,GO:0009263,GO:0009265,GO:0009394,GO:0009987,GO:0018130,GO:0019438,GO:0019637,GO:0019692,GO:0034641,GO:0034654,GO:0044237,GO:0044238,GO:0044249,GO:0044271,GO:0044281,GO:0044710,GO:0046385,GO:0046483,GO:0055086,GO:0071704,GO:0090407,GO:1901135,GO:1901137,GO:1901293,GO:…	K00525	RNDR1,RNDR2,RNDR3,RNDR4	bactNOG[38]	01RD9@aproNOG,05BZH@bactNOG,16PBB@proNOG,COG0209@NOG	NA|NA|NA	F	Provides the precursors necessary for DNA synthesis. Catalyzes the biosynthesis of deoxyribonucleotides from the corresponding ribonucleotides (By similarity)
Contig_1579_1	526227.Mesil_1349	7.3e-34	149.4	POLA		K02335		bactNOG[38]	07U9H@bactNOG,COG0749@NOG	NA|NA|NA	L	DNA polymerase
Contig_1580_3	266779.Meso_0224	6.1e-16	89					bactNOG[38]	02EEQ@aproNOG,08JHK@bactNOG,173AI@proNOG,COG5410@NOG	NA|NA|NA	S	Terminase-like family
Contig_1585_5	643648.Slip_1594	2.8e-22	110.5	YHDJ	GO:0003674,GO:0003824,GO:0006139,GO:0006259,GO:0006304,GO:0006305,GO:0006306,GO:0006725,GO:0006807,GO:0008150,GO:0008152,GO:0008168,GO:0008757,GO:0009007,GO:0009008,GO:0009987,GO:0010468,GO:0016740,GO:0016741,GO:0019222,GO:0032259,GO:0032775,GO:0034641,GO:0040029,GO:0043170,GO:0043412,GO:0043414,GO:0044237,GO:0044238,GO:0044260,GO:0044728,GO:0046483,GO:0050789,GO:0060255,GO:0065007,GO:0071704,GO:…	K00571,K01696,K07319		bactNOG[38]	05CEC@bactNOG,0F6DB@cloNOG,0NMF7@firmNOG,COG0863@NOG	NA|NA|NA	L	DNA methylase
Contig_1589_1	634504.Bgr_03390	4.2e-08	63.9					bactNOG[38]	0638C@bactNOG,174IK@proNOG,COG5301@NOG	NA|NA|NA	S	Inherit from bactNOG: tail fiber protein
Contig_1590_4	756067.MicvaDRAFT_0766	1.2e-08	65.1					bactNOG[38]	07FBC@bactNOG,0FTXI@cyaNOG,COG3409@NOG	NA|NA|NA	M	Putative peptidoglycan binding domain
Contig_1593_1	640132.Srot_1167	2.1e-24	118.2	SARE_3718				bactNOG[38]	00GAS@actNOG,0900I@bactNOG,11NCI@NOG	NA|NA|NA	S	Terminase
Contig_1602_2	765420.OSCT_0647	1.4e-16	91.3	SSB	GO:0000725,GO:0003674,GO:0003676,GO:0003677,GO:0003697,GO:0005488,GO:0006139,GO:0006259,GO:0006260,GO:0006281,GO:0006298,GO:0006310,GO:0006725,GO:0006807,GO:0006950,GO:0006974,GO:0007154,GO:0008150,GO:0008152,GO:0009058,GO:0009059,GO:0009432,GO:0009605,GO:0009987,GO:0009991,GO:0031668,GO:0033554,GO:0034641,GO:0034645,GO:0043170,GO:0043566,GO:0044237,GO:0044238,GO:0044249,GO:0044260,GO:0044699,GO:…	K03111		bactNOG[38]	08UUM@bactNOG,0D2RB@chloNOG,0D8BH@chlorNOG,COG0629@NOG	NA|NA|NA	L	Single-stranded DNA-binding protein
Contig_1611_1	768066.HELO_2629	9.5e-15	85.5	HDEN_0178				bactNOG[38]	08C66@bactNOG,0QPNW@gproNOG,0XSV1@NOG,16TJB@proNOG	NA|NA|NA	L	Inherit from COG: antirestriction protein
Contig_1612_2	488538.SAR116_0377	6.1e-17	93.6					bactNOG[38]	025CA@aproNOG,064UG@bactNOG,0ZGC3@NOG,16W8J@proNOG	NA|NA|NA	S	Inherit from bactNOG: Terminase, large subunit
Contig_1613_1	313598.MED152_09890	2.6e-31	140.2					bactNOG[38]	083TW@bactNOG,09GK8@bctoNOG,0PE9G@flaNOG,12A9W@NOG	NA|NA|NA	L	Phage integrase family protein
Contig_1622_3	335992.SAR11_0482	2.6e-27	127.1					bactNOG[38]	026R4@aproNOG,064RP@bactNOG,0XWHK@NOG,17XBY@proNOG	NA|NA|NA	S	Inherit from NOG: chromosome 20 open reading frame 72
Contig_1623_3	436308.Nmar_1386	8.9e-48	195.7	RADA		K04483		arNOG[11]	1CBFB@thaNOG,COG0468@NOG,arCOG00415@arNOG	NA|NA|NA	T	Involved in DNA repair and in homologous recombination. Binds and assemble on single-stranded DNA to form a nucleoprotein filament. Hydrolyzes ATP in a ssDNA-dependent manner and promotes DNA strand exchange between homologous DNA molecules (By similarity)
Contig_1628_1	382464.VDG1235_1289	2e-24	118.2	POLA_2		K02334		bactNOG[38]	05GT6@bactNOG,0XRUF@NOG	NA|NA|NA	L	DNA polymerase family A
Contig_1630_6	641491.DND132_2376	6.8e-34	149.1					bactNOG[38]	08MGJ@bactNOG,0ZKS3@NOG,175ER@proNOG	NA|NA|NA	S	head-tail connector protein
Contig_1635_4	997353.HMPREF9144_1805	3.7e-08	63.9			K00571,K13581		NOG[107]	COG0863@NOG	NA|NA|NA	L	DNA methylase n-4 n-6 domain protein
Contig_1651_1	58051.PE36_12697	1.1e-10	71.2					bactNOG[38]	08YBU@bactNOG,0QRII@gproNOG,11K73@NOG,17AZK@proNOG	NA|NA|NA
Contig_1651_2	632335.Calkr_2094	1.5e-07	61.2	RUSA		K01160		bactNOG[38]	05QBX@bactNOG,0EX86@cloNOG,0NMN5@firmNOG,COG4570@NOG	NA|NA|NA	L	endodeoxyribonuclease RusA
Contig_1653_2	398578.Daci_1953	5.8e-10	69.7					bactNOG[38]	05GEM@bactNOG,11R4M@NOG,17E0J@proNOG	NA|NA|NA
Contig_1656_2	342108.amb4233	2.2e-13	81.3					bactNOG[38]	01ZE9@aproNOG,08MGJ@bactNOG,0ZKS3@NOG,175ER@proNOG	NA|NA|NA	S	Bacteriophage head to tail connecting protein
Contig_1658_3	882.DVU2878	7.2e-20	102.4	DCM		K00571,K03497		bactNOG[38]	07RMW@bactNOG,0GITW@delNOG,0HJCZ@dproNOG,16R46@proNOG,COG0863@NOG,COG1475@NOG	NA|NA|NA	L	DNA methylase
Contig_1662_4	331869.BAL199_18731	3.4e-18	96.3					bactNOG[38]	023X3@aproNOG,062RR@bactNOG,121NB@NOG,17JRM@proNOG	NA|NA|NA	S	peptidase M15A
Contig_1664_2	748224.HMPREF9436_01399	2.2e-11	74.7					bactNOG[38]	05M1G@bactNOG,0EYK1@cloNOG,0NTAI@firmNOG,11UR5@NOG	NA|NA|NA
Contig_1679_2	626418.bglu_2g12850	9.6e-16	88.6			K00612		bactNOG[38]	05CIP@bactNOG,0B9AM@bproNOG,16PZ7@proNOG,COG2192@NOG	NA|NA|NA	O	carbamoyltransferase (EC 2.1.3.-)
Contig_1686_1	439493.PB7211_250	2.2e-47	194.1					bactNOG[38]	026R4@aproNOG,064RP@bactNOG,0XWHK@NOG,17XBY@proNOG	NA|NA|NA	S	Inherit from NOG: chromosome 20 open reading frame 72
Contig_1692_2	488538.SAR116_1507	1e-07	61.6			K06919		bactNOG[38]	01V92@aproNOG,08RTQ@bactNOG,11F32@NOG,178EU@proNOG	NA|NA|NA	S	Inherit from NOG: hypothetical protein, partial
Contig_1696_2	743299.Acife_1996	4.3e-12	76.6					bactNOG[38]	05KFH@bactNOG,17Z74@proNOG,COG0553@NOG	NA|NA|NA	L	SNF2 family N-terminal domain
Contig_1696_3	350688.Clos_1290	1.4e-08	64.7					bactNOG[38]	05C0D@bactNOG,0EQ45@cloNOG,0NEBD@firmNOG,COG0553@NOG	NA|NA|NA	L	snf2 family
Contig_1703_1	187410.Y1030	8e-37	158.7	BB2214				bactNOG[38]	08KTB@bactNOG,0R1J7@gproNOG,0Y4VD@NOG,173BE@proNOG	NA|NA|NA	S	Terminase-like family
Contig_1703_2	314253.NB311A_07268	2.6e-09	67					bactNOG[38]	0250J@aproNOG,06301@bactNOG,124DH@NOG,17M3F@proNOG	NA|NA|NA
Contig_1728_2	314264.ROS217_20172	9.5e-17	91.7					bactNOG[38]	0221Q@aproNOG,05VZZ@bactNOG,122KZ@NOG,17K8V@proNOG	NA|NA|NA
Contig_1737_4	749222.Nitsa_1157	3.8e-16	89.7					bactNOG[38]	064YU@bactNOG,0GQ6N@delNOG,125H9@NOG,17MM8@proNOG	NA|NA|NA	S	Protein of unknown function (DUF3154)
Contig_1743_1	888059.HMPREF9071_2133	2.5e-29	134			K06909		bactNOG[38]	07TUH@bactNOG,09CFE@bctoNOG,0PDRR@flaNOG,COG1783@NOG	NA|NA|NA	S	terminase, large subunit
Contig_1746_2	641147.HMPREF9021_02238	4.3e-13	79.7	BB2213				bactNOG[38]	06843@bactNOG,0BGVA@bproNOG,0XVAT@NOG,17RP5@proNOG	NA|NA|NA	L	to Lactobacillus delbrueckii DNA binding protein SWALL Q8VN11 (EMBL AJ421486) (112 aa) fasta scores E() 0.0039, 31.81 id in 88 aa
[truncated: 1,402 more rows]
