# Supplementary material for: Diverse and unique viruses discovered in the surface water of the East China Sea
Source: BMC Genomics. 2020 Jun 26;21:441. doi: 10.1186/s12864-020-06861-y (PMC7318539; doi:10.1186/s12864-020-06861-y)
Supplement: Supplementary file 10 — Additional file 10: Table S6. Spacers targeting sites. [file 12864_2020_6861_MOESM10_ESM.xlsx]

## Sheet: YRE
Query_ID	Host_source	Query_len	Sbjct	Sbjct_Megan taxonomy	Sbjct_len	Bitscore	Evalue	Identity	Align_len	Q_start	Q_end	S_start	S_end	Coverage
CM001475.1_1737843_1741352_49_spacer_1740752_32	Methylomicrobium album BG8	32	ITRU7KW04IMBCI	root	588	54.7	7e-09	0.97	33	1	32	287	255	1.03125
JH417487.1_29760_29848_1_22	Hafnia alvei ATCC 51873	22	ITRU7KW04JSCMZ	Viruses	592	34.4	0.003	0.95	21	2	22	82	62	0.954545
JTPA01000028.1_61729_62358_5_spacer_61998_32	Pseudomonas aeruginosa	32	ITRU7KW04IMBCI	root	588	54.7	7e-09	0.97	33	1	32	280	248	1.03125
JTQK01000011.1_14192_14821_6_spacer_14521_32	Pseudomonas aeruginosa	32	ITRU7KW04IMBCI	root	588	54.7	7e-09	0.97	33	1	32	248	280	1.03125
KB850238.1_722896_738440_76_spacer_728297_32	Acinetobacter sp. CIP 102143	32	ITRU7KW04IX893	Vibrio phage 1.060.A._10N.261.48.B5	615	58.4	5e-10	1	31	2	32	72	102	0.96875

## Sheet: GQI
Query_ID	Host_source	Query_len	Sbjct	Sbjct_Megan taxonomy	Sbjct_len	Bitscore	Evalue	Identity	Align_len	Q_start	Q_end	S_start	S_end	Coverage
BBMY01000068.1_14631_15208_6_spacer_14965_32	Escherichia albertii NBRC 107761	32	Contig_7452	root	580	54.7	1e-08	0.97	32	1	32	503	472	1
CH991859.1_2721812_2722389_4_spacer_2722024_32	Escherichia albertii TW07627	32	Contig_7452	root	580	54.7	1e-08	0.97	32	1	32	472	503	1
JEMY01000007.1_14030_25043_6_spacer_14364_32	Candidatus Accumulibacter sp. BA-93	32	IW38DWC02DPLI8	Caudovirales	560	54.7	1e-08	0.97	33	1	32	436	468	1.03125
AMJB01000210.1_24294_29123_16_spacer_25223_32	Acinetobacter haemolyticus TG19602	32	ITRU7KW04JKLSA	No hits	441	60.2	3e-10	1	32	1	32	158	189	1
BBQE01000004.1_87902_96079_44_spacer_90757_35	Sulfurospirillum cavolei NBRC 109482	35	IW38DWC01BZOT9	root	400	60.2	3e-10	0.97	35	1	35	21	55	1
JUJT01000004.1_169511_170499_3_spacer_169659_32	Pectobacterium carotovorum subsp. brasiliense	32	IW38DWC03G0MRA	No hits	334	54.7	1e-08	0.97	32	1	32	245	214	1
JUJT01000004.1_169511_170499_3_spacer_169659_32	Pectobacterium carotovorum subsp. brasiliense	32	IW38DWC01BT34G	Viruses	625	54.7	1e-08	0.97	32	1	32	98	67	1
JFGV01000004.1_111742_111832_1_30	Photorhabdus luminescens BA1	30	ITRU7KW04IOY8H	No hits	582	51	2e-07	0.97	30	1	30	374	345	1

## Sheet: YSH
Query_ID	Host_source	Query_len	Sbjct	Sbjct_Megan taxonomy	Sbjct_len	Bitscore	Evalue	Identity	Align_len	Q_start	Q_end	S_start	S_end	Coverage
AADQ01000001.1_61058_63093_4_spacer_61280_37	Listeria monocytogenes serotype 1/2a str. F6854	37	Contig_13	Viruses	7480	63.9	4e-11	0.97	37	1	37	4983	4947	1
AARU02000001.1_49489_51524_28_spacer_51266_37	Listeria monocytogenes F6900	37	Contig_13	Viruses	7480	63.9	4e-11	0.97	37	1	37	4947	4983	1
AARX02000001.1_49489_51524_28_spacer_51266_37	Listeria monocytogenes J2818	37	Contig_13	Viruses	7480	63.9	4e-11	0.97	37	1	37	4947	4983	1
AE017226.1_367153_370949_54_spacer_370686_30	Treponema denticola ATCC 35405	30	IFVXWXA02C1MUW	Virus Rctr41k	466	51	2e-07	0.97	30	1	30	402	373	1
AFOC01000192.1_38_615_5_spacer_312_32	endosymbiont of Riftia pachyptila	32	H6XO12Y02H0F86	root	614	52.8	6e-08	0.97	31	1	31	556	586	0.96875
APIB01000001.1_488473_492276_2_spacer_488566_37	Listeria monocytogenes SHL001	37	Contig_13	Viruses	7480	63.9	4e-11	0.97	37	1	37	4983	4947	1
AXDU01000001.1_45618_47914_32_spacer_47656_37	Listeria monocytogenes N53-1	37	Contig_13	Viruses	7480	63.9	4e-11	0.97	37	1	37	4947	4983	1
BBSJ01000047.1_12705_17782_33_spacer_14732_32	Alicycliphilus sp. B1	32	IFVXWXA02C23QB	Caudovirales	507	54.7	2e-08	0.97	32	1	32	69	100	1
BBZA01000004.1_41188_41429_2_spacer_41259_19	Ardenticatena maritima	19	H66YUUT02HM0XK	No hits	370	36.2	0.002	1	19	1	19	118	100	1
CAPJ01000480.1_4514_9862_13_spacer_5338_35	Xanthomonas translucens pv. translucens DSM 18974	35	IFVXWXA02C6VWN	Caudovirales	572	60.2	5e-10	0.97	35	1	35	205	239	1
CBXR010000007.1_58534_60830_32_spacer_60572_37	Listeria monocytogenes 4423	37	Contig_13	Viruses	7480	63.9	4e-11	0.97	37	1	37	4947	4983	1
CM001475.1_1737843_1741352_49_spacer_1740752_32	Methylomicrobium album BG8	32	IFVXWXA02EXCYK	Caudovirales	651	54.7	2e-08	0.97	32	1	32	306	275	1
CP000108.1_1339649_1343792_48_spacer_1342792_33	Chlorobium chlorochromatii CaD3	33	IFVXWXA02EGW0N	No hits	685	54.7	2e-08	0.97	32	1	32	519	488	0.969697
CP002001.1_568865_570900_28_spacer_570642_37	Listeria monocytogenes J0161	37	Contig_13	Viruses	7480	63.9	4e-11	0.97	37	1	37	4947	4983	1
CP002004.1_543872_547675_57_spacer_547546_37	Listeria monocytogenes Finland 1998	37	Contig_13	Viruses	7480	63.9	4e-11	0.97	37	1	37	4947	4983	1
CP002562.1_623866_625113_11_spacer_624564_29	Riemerella anatipestifer RA-GD	29	IFVXWXA02DO00J	No hits	557	47.3	2e-06	0.96	28	2	29	204	231	0.965517
CP006591.1_2972636_2976439_57_spacer_2976310_37	Listeria monocytogenes	37	Contig_13	Viruses	7480	63.9	4e-11	0.97	37	1	37	4947	4983	1
CP007503.1_1685137_1686369_7_spacer_1685776_29	Riemerella anatipestifer	29	IFVXWXA02DO00J	No hits	557	47.3	2e-06	0.96	28	1	28	231	204	0.965517
CP007731.1_4177526_4179930_8_spacer_4177979_32	Klebsiella pneumoniae subsp. pneumoniae KPNIH27	32	IFVXWXA02D9OPB	uncultured Mediterranean phage uvMED	720	54.7	2e-08	0.97	32	1	32	443	474	1
CP012805.1_384763_385669_1_spacer_384800_35	Streptococcus anginosus	35	Contig_7263	No hits	382	56.5	6e-09	0.95	37	1	35	346	310	1.05714
CP012805.1_384763_385669_1_spacer_384800_35	Streptococcus anginosus	35	Contig_7263	No hits	382	56.5	6e-09	0.95	37	1	35	354	318	1.05714
CP013722.1_976133_979019_3_spacer_976292_37	Listeria monocytogenes	37	Contig_13	Viruses	7480	63.9	4e-11	0.97	37	1	37	4983	4947	1
CWKM01000007.1_352855_353597_4_spacer_353077_37	Listeria monocytogenes	37	Contig_13	Viruses	7480	63.9	4e-11	0.97	37	1	37	4983	4947	1
CWKQ01000012.1_45327_47234_4_spacer_45549_37	Listeria monocytogenes	37	Contig_13	Viruses	7480	63.9	4e-11	0.97	37	1	37	4983	4947	1
CWKV01000003.1_48180_50087_26_spacer_49829_37	Listeria monocytogenes	37	Contig_13	Viruses	7480	63.9	4e-11	0.97	37	1	37	4947	4983	1
CWKW01000003.1_6011_8307_32_spacer_8049_37	Listeria monocytogenes	37	Contig_13	Viruses	7480	63.9	4e-11	0.97	37	1	37	4947	4983	1
CWKX01000017.1_45882_48178_32_spacer_47920_37	Listeria monocytogenes	37	Contig_13	Viruses	7480	63.9	4e-11	0.97	37	1	37	4947	4983	1
CWLB01000097.1_6074_7918_26_spacer_7723_37	Listeria monocytogenes	37	Contig_13	Viruses	7480	63.9	4e-11	0.97	37	1	37	4947	4983	1
CWLE01000131.1_15_1211_4_spacer_237_37	Listeria monocytogenes	37	Contig_13	Viruses	7480	63.9	4e-11	0.97	37	1	37	4983	4947	1
CWLH01000014.1_1461_3757_4_spacer_1683_37	Listeria monocytogenes	37	Contig_13	Viruses	7480	63.9	4e-11	0.97	37	1	37	4983	4947	1
CWLV01000099.1_77_2373_4_spacer_299_37	Listeria monocytogenes	37	Contig_13	Viruses	7480	63.9	4e-11	0.97	37	1	37	4983	4947	1
CWLY01000020.1_166219_168515_4_spacer_166441_37	Listeria monocytogenes	37	Contig_13	Viruses	7480	63.9	4e-11	0.97	37	1	37	4983	4947	1
CWMA01000126.1_30_2263_3_spacer_189_37	Listeria monocytogenes	37	Contig_13	Viruses	7480	63.9	4e-11	0.97	37	1	37	4983	4947	1
CWMB01000048.1_45313_46444_4_spacer_45535_37	Listeria monocytogenes	37	Contig_13	Viruses	7480	63.9	4e-11	0.97	37	1	37	4983	4947	1
CWMD01000035.1_32504_34020_4_spacer_32726_37	Listeria monocytogenes	37	Contig_13	Viruses	7480	63.9	4e-11	0.97	37	1	37	4983	4947	1
CWMF01000023.1_154542_156838_4_spacer_154764_37	Listeria monocytogenes	37	Contig_13	Viruses	7480	63.9	4e-11	0.97	37	1	37	4983	4947	1
CWMG01000009.1_85579_86385_4_spacer_85801_37	Listeria monocytogenes	37	Contig_13	Viruses	7480	63.9	4e-11	0.97	37	1	37	4983	4947	1
CWMJ01000274.1_127_1064_4_spacer_349_37	Listeria monocytogenes	37	Contig_13	Viruses	7480	63.9	4e-11	0.97	37	1	37	4983	4947	1
CWMV01000050.1_45411_47707_4_spacer_45633_37	Listeria monocytogenes	37	Contig_13	Viruses	7480	63.9	4e-11	0.97	37	1	37	4983	4947	1
CYUR01000024.1_248431_252234_57_spacer_252105_37	Listeria monocytogenes	37	Contig_13	Viruses	7480	63.9	4e-11	0.97	37	1	37	4947	4983	1
CYVF01000013.1_53_3256_47_spacer_3061_37	Listeria monocytogenes	37	Contig_13	Viruses	7480	63.9	4e-11	0.97	37	1	37	4947	4983	1
CYVH01000010.1_14686_17572_42_spacer_17377_37	Listeria monocytogenes	37	Contig_13	Viruses	7480	63.9	4e-11	0.97	37	1	37	4947	4983	1
CYVJ01000009.1_41436_43732_32_spacer_43474_37	Listeria monocytogenes	37	Contig_13	Viruses	7480	63.9	4e-11	0.97	37	1	37	4947	4983	1
CYVQ01000003.1_45075_46982_26_spacer_46724_37	Listeria monocytogenes	37	Contig_13	Viruses	7480	63.9	4e-11	0.97	37	1	37	4947	4983	1
CYVR01000007.1_42112_44408_32_spacer_44150_37	Listeria monocytogenes	37	Contig_13	Viruses	7480	63.9	4e-11	0.97	37	1	37	4947	4983	1
CYVV01000008.1_52_1313_16_spacer_1055_37	Listeria monocytogenes	37	Contig_13	Viruses	7480	63.9	4e-11	0.97	37	1	37	4947	4983	1
CYWF01000014.1_291324_295127_57_spacer_294998_37	Listeria monocytogenes	37	Contig_13	Viruses	7480	63.9	4e-11	0.97	37	1	37	4947	4983	1
CYWG01000003.1_45075_47110_28_spacer_46852_37	Listeria monocytogenes	37	Contig_13	Viruses	7480	63.9	4e-11	0.97	37	1	37	4947	4983	1
CYWH01000009.1_42112_44408_32_spacer_44150_37	Listeria monocytogenes	37	Contig_13	Viruses	7480	63.9	4e-11	0.97	37	1	37	4947	4983	1
CYWS01000033.1_45655_47951_32_spacer_47693_37	Listeria monocytogenes	37	Contig_13	Viruses	7480	63.9	4e-11	0.97	37	1	37	4947	4983	1
GL397067.1_1745386_1746147_9_spacer_1745950_30	Pediococcus acidilactici DSM 20284	30	IFVXWXA02C1MUW	Virus Rctr41k	466	49.1	7e-07	0.97	29	2	30	171	199	0.966667
HF680312.1_2343575_2351279_101_spacer_2350214_34	Thalassolituus oleivorans MIL-1	34	Contig_2598	root	1052	63.9	3e-11	1	34	1	34	328	295	1
HF680312.1_2343575_2351279_111_spacer_2350882_33	Thalassolituus oleivorans MIL-1	33	Contig_1462	one hit within BLASTx result: ANJ65522.1 hypothetical protein vBPspSH6_12 [Pseudoalteromonas phage vB_PspS-H6/1]	1083	62.1	1e-10	1	33	1	33	638	606	1
HF680312.1_2343575_2351279_77_spacer_2348633_34	Thalassolituus oleivorans MIL-1	34	IFVXWXA02EYLKQ	Viruses	750	58.4	2e-09	0.97	34	1	34	263	296	1
HF680312.1_2343575_2351279_82_spacer_2348962_34	Thalassolituus oleivorans MIL-1	34	IFVXWXA02EHRLW	unclassified bacterial viruses	635	58.4	2e-09	0.97	34	1	34	392	425	1
HF680312.1_2343575_2351279_88_spacer_2349360_33	Thalassolituus oleivorans MIL-1	33	IFVXWXA02EHRLW	unclassified bacterial viruses	635	62.1	1e-10	1	33	1	33	117	149	1
HF680312.1_2343575_2351279_93_spacer_2349688_33	Thalassolituus oleivorans MIL-1	33	Contig_651	root	1308	56.5	5e-09	0.97	33	1	33	639	671	1
HG813249.1_825174_827484_32_spacer_827226_37	Listeria monocytogenes 6179	37	Contig_13	Viruses	7480	63.9	4e-11	0.97	37	1	37	4947	4983	1
JDWN01000005.1_175596_177391_22_spacer_176907_32	Klebsiella pneumoniae 11227-1	32	IFVXWXA02D9OPB	uncultured Mediterranean phage uvMED	720	54.7	2e-08	0.97	32	1	32	474	443	1
JGYG01000008.1_60879_64932_46_spacer_63652_32	Haematobacter massiliensis	32	IFVXWXA02ETCKU	Viruses	407	60.2	4e-10	1	32	1	32	178	147	1
JH417487.1_29760_29848_1_22	Hafnia alvei ATCC 51873	22	IFVXWXA02EKT1K	No hits	750	34.4	0.007	0.95	21	1	21	51	31	0.954545
JJMR01000145.1_10769_15001_56_spacer_14100_32	Burkholderia sp. A1	32	IFVXWXA02DBNO2	Caudovirales	724	54.7	2e-08	0.97	32	1	32	357	326	1
JNGK01000021.1_45074_47109_28_spacer_46851_37	Listeria monocytogenes	37	Contig_13	Viruses	7480	63.9	4e-11	0.97	37	1	37	4947	4983	1
JNGL01000014.1_47897_49932_28_spacer_49674_37	Listeria monocytogenes	37	Contig_13	Viruses	7480	63.9	4e-11	0.97	37	1	37	4947	4983	1
JNGM01000013.1_45074_47044_27_spacer_46786_37	Listeria monocytogenes	37	Contig_13	Viruses	7480	63.9	4e-11	0.97	37	1	37	4947	4983	1
JNGN01000013.1_45074_47109_28_spacer_46851_37	Listeria monocytogenes	37	Contig_13	Viruses	7480	63.9	4e-11	0.97	37	1	37	4947	4983	1
JNGQ01000029.1_384686_387763_3_spacer_384845_37	Listeria monocytogenes	37	Contig_13	Viruses	7480	58.4	2e-09	0.95	37	1	37	4983	4947	1
JQAQ01000004.1_191308_192069_3_spacer_191476_30	Pediococcus acidilactici	30	IFVXWXA02C1MUW	Virus Rctr41k	466	49.1	7e-07	0.97	29	1	29	199	171	0.966667
JRYY01000004.1_32306_34278_27_spacer_34020_37	Listeria monocytogenes	37	Contig_13	Viruses	7480	63.9	4e-11	0.97	37	1	37	4947	4983	1
JRZA01000001.1_732674_734970_4_spacer_732896_37	Listeria monocytogenes	37	Contig_13	Viruses	7480	63.9	4e-11	0.97	37	1	37	4983	4947	1
JTEM01000015.1_8007_11713_14_spacer_8893_35	Xanthomonas translucens pv. translucens	35	IFVXWXA02C6VWN	Caudovirales	572	60.2	5e-10	0.97	35	1	35	205	239	1
JTPA01000028.1_61729_62358_5_spacer_61998_32	Pseudomonas aeruginosa	32	Contig_1995	Caudovirales	717	54.7	2e-08	0.97	32	1	32	568	599	1
JTPA01000028.1_61729_62358_5_spacer_61998_32	Pseudomonas aeruginosa	32	IFVXWXA02D9OPB	uncultured Mediterranean phage uvMED	720	54.7	2e-08	0.97	32	1	32	445	476	1
JTPA01000028.1_61729_62358_5_spacer_61998_32	Pseudomonas aeruginosa	32	IFVXWXA02EXCYK	Caudovirales	651	54.7	2e-08	0.97	32	1	32	299	268	1
JTQK01000011.1_14192_14821_6_spacer_14521_32	Pseudomonas aeruginosa	32	Contig_1995	Caudovirales	717	54.7	2e-08	0.97	32	1	32	599	568	1
JTQK01000011.1_14192_14821_6_spacer_14521_32	Pseudomonas aeruginosa	32	IFVXWXA02D9OPB	uncultured Mediterranean phage uvMED	720	54.7	2e-08	0.97	32	1	32	476	445	1
JTQK01000011.1_14192_14821_6_spacer_14521_32	Pseudomonas aeruginosa	32	IFVXWXA02EXCYK	Caudovirales	651	54.7	2e-08	0.97	32	1	32	268	299	1
JVMK01000116.1_8582_10805_29_spacer_10321_32	Klebsiella pneumoniae subsp. pneumoniae	32	IFVXWXA02D9OPB	uncultured Mediterranean phage uvMED	720	54.7	2e-08	0.97	32	1	32	474	443	1
JWHG01000069.1_301202_303498_32_spacer_303240_37	Listeria monocytogenes	37	Contig_13	Viruses	7480	63.9	4e-11	0.97	37	1	37	4947	4983	1
JWHH01000048.1_735551_737847_4_spacer_735773_37	Listeria monocytogenes	37	Contig_13	Viruses	7480	63.9	4e-11	0.97	37	1	37	4983	4947	1
JWHJ01000018.1_768590_770886_4_spacer_768812_37	Listeria monocytogenes	37	Contig_13	Viruses	7480	63.9	4e-11	0.97	37	1	37	4983	4947	1
JWHK01000045.1_735551_737847_4_spacer_735773_37	Listeria monocytogenes	37	Contig_13	Viruses	7480	63.9	4e-11	0.97	37	1	37	4983	4947	1
JYJO01000003.1_174056_176352_32_spacer_176094_37	Listeria monocytogenes	37	Contig_13	Viruses	7480	63.9	4e-11	0.97	37	1	37	4947	4983	1
JYOI01000001.1_14692_17844_3_spacer_14851_37	Listeria monocytogenes	37	Contig_13	Viruses	7480	63.9	4e-11	0.97	37	1	37	4983	4947	1
KB906909.1_79736_80527_5_spacer_79982_18	Fusobacterium russii ATCC 25533	18	IFVXWXA02DEV9W	No hits	588	34.4	0.006	1	18	1	18	528	511	1
KE557322.1_165361_169119_44_spacer_168015_38	Rubellimicrobium thermophilum DSM 16684	38	H66YUUT02HKW5U	No hits	429	60.2	5e-10	0.95	38	1	38	261	298	1
KE557322.1_165361_169119_44_spacer_168015_38	Rubellimicrobium thermophilum DSM 16684	38	IFVXWXA02D4O1O	Caudovirales	591	60.2	5e-10	0.95	38	1	38	134	171	1
KI535358.1_1948724_1950947_8_spacer_1949177_32	Klebsiella pneumoniae BIDMC 40	32	IFVXWXA02D9OPB	uncultured Mediterranean phage uvMED	720	54.7	2e-08	0.97	32	1	32	443	474	1
KK036610.1_231820_234347_8_spacer_232273_32	Klebsiella pneumoniae UCI 34	32	IFVXWXA02D9OPB	uncultured Mediterranean phage uvMED	720	54.7	2e-08	0.97	32	1	32	443	474	1
KK074111.1_282564_284860_4_spacer_282786_37	Listeria monocytogenes Lm_1880	37	Contig_13	Viruses	7480	63.9	4e-11	0.97	37	1	37	4983	4947	1
LDIQ01000005.1_197445_199673_32_spacer_199478_37	Listeria monocytogenes	37	Contig_13	Viruses	7480	63.9	4e-11	0.97	37	1	37	4947	4983	1
LNET01000118.1_35392_36396_1_spacer_35421_32	Burkholderiales bacterium Ga0077543	32	Contig_3406	uncultured Mediterranean phage uvMED	824	52.8	6e-08	0.97	31	2	32	488	458	0.96875
LNET01000118.1_35392_36396_1_spacer_35421_32	Burkholderiales bacterium Ga0077543	32	Contig_6350	uncultured Mediterranean phage uvMED	532	54.7	2e-08	0.97	32	1	32	102	133	1
LNET01000118.1_35392_36396_1_spacer_35421_32	Burkholderiales bacterium Ga0077543	32	IFVXWXA02C1U3K	uncultured environmental isolates	500	54.7	2e-08	0.97	32	1	32	451	420	1
LNET01000118.1_35392_36396_1_spacer_35421_32	Burkholderiales bacterium Ga0077543	32	IFVXWXA02D9GHK	uncultured environmental isolates	750	54.7	2e-08	0.97	32	1	32	309	340	1
LNET01000118.1_35392_36396_1_spacer_35421_32	Burkholderiales bacterium Ga0077543	32	IFVXWXA02DOD8T	Viruses	750	54.7	2e-08	0.97	32	1	32	386	355	1
LNET01000118.1_35392_36396_1_spacer_35421_32	Burkholderiales bacterium Ga0077543	32	IFVXWXA02EMCUJ	uncultured Mediterranean phage uvMED	600	54.7	2e-08	0.97	32	1	32	293	324	1
LNET01000118.1_35392_36396_1_spacer_35421_32	Burkholderiales bacterium Ga0077543	32	IFVXWXA02ERWY0	uncultured Mediterranean phage uvMED	578	52.8	6e-08	0.97	31	2	32	376	346	0.96875
LNSZ01000097.1_12279_16644_14_spacer_13165_35	Xanthomonas translucens	35	IFVXWXA02C6VWN	Caudovirales	572	60.2	5e-10	0.97	35	1	35	205	239	1
LNVW01000034.1_19595_23301_43_spacer_22381_35	Xanthomonas translucens	35	IFVXWXA02C6VWN	Caudovirales	572	60.2	5e-10	0.97	35	1	35	239	205	1
LOZK01000021.1_376044_378832_1_spacer_376072_32	Burkholderia gladioli	32	Contig_1995	Caudovirales	717	58.4	1e-09	1	31	1	31	610	580	0.96875
LSPQ01000001.1_1175302_1179222_3_spacer_1175461_37	Listeria monocytogenes	37	Contig_13	Viruses	7480	63.9	4e-11	0.97	37	1	37	4983	4947	1
