# Supplementary material for: Diverse and unique viruses discovered in the surface water of the East China Sea
Source: BMC Genomics. 2020 Jun 26;21:441. doi: 10.1186/s12864-020-06861-y (PMC7318539; doi:10.1186/s12864-020-06861-y)
Supplement: Supplementary file 11 — Additional file 11: Table S7. Global Positioning System (GPS) of the sample sites. [file 12864_2020_6861_MOESM11_ESM.xlsx]

## Sheet: Sheet1
Query	Hit type	PSSM-ID	From	To	E-Value	Bitscore	Accession	Short name	Incomplete	Superfamily	Definition
>Contig_13_15/source=Contig_13 /start=4440 /end=5315	superfamily	357335	76	286	1.86029e-78	240.691	cl30459	Cyt_C5_DNA_methylase superfamily	-	-	Cytosine-C5 specific DNA methylases; Methyl transfer reactions play an important role in many aspects of biology. Cytosine-specific DNA methylases are found both in prokaryotes and eukaryotes. DNA methylation, or the covalent addition of a methyl group to cytosine within the context of the CpG dinucleotide, has profound effects on the mammalian genome. These effects include transcriptional repres…
Query	Hit type	PSSM-ID	From	To	E-Value	Bitscore	Accession	Short name	Incomplete	Superfamily	Definition
>IFVXWXA02D9OPB_1/source=IFVXWXA02D9OPB /start=3 /end=719	non-specific	310452	158	237	6.81705e-08	50.4936	pfam05869	Dam	C	cl05442	DNA N-6-adenine-methyltransferase (Dam); This family consists of several bacterial and phage DNA N-6-adenine-methyltransferase (Dam) like sequences.
