# Supplementary material for: Diverse and unique viruses discovered in the surface water of the East China Sea
Source: BMC Genomics. 2020 Jun 26;21:441. doi: 10.1186/s12864-020-06861-y (PMC7318539; doi:10.1186/s12864-020-06861-y)
Supplement: Supplementary file 12 — Additional file 12: Table S8. Physical and chemical index values of the sampled water. [file 12864_2020_6861_MOESM12_ESM.xlsx]

## Sheet: GQI
Genomes	total_gene_number	matchend_gene_number	coverage
Pelagibacter phage HTVC010P	64	61	0.953125
Roseophage SIO1	32	28	0.875
Marine gokushovirus isolate GOM	6	5	0.833333
Cyanophage KBS-S-2A	64	52	0.8125
Puniceispirillum phage HMO-2011	74	59	0.797297
Pelagibacter phage HTVC019P	59	47	0.79661
Persicivirga phage P12024L	59	47	0.79661
Persicivirga phage P12024S	59	46	0.779661
Synechococcus phage S-CBS3	46	35	0.76087
Celeribacter phage P12053L	56	42	0.75

## Sheet: YSH
Genomes	total_gene_number	matchend_gene_number	Coverage
Roseophage_SIO1	32	31	0.96875
Pelagibacter_phage_HTVC010P	64	59	0.921875
Celeribacter_phage_P12053L	56	50	0.892857
Puniceispirillum_phage_HMO-2011	74	65	0.878378
Synechococcus_phage_S_CBS3	46	39	0.847826
Marinomonas_phage_P12026	54	43	0.796296
Sodalis_phage_phiSG1	47	35	0.744681
Ralstonia_phage_RSK1	54	40	0.740741
Salicola_phage_CGphi29	64	47	0.734375
Pseudomonas_phage_PA11	70	50	0.714286

## Sheet: YRE
Genomes	total_gene_number	matchend_gene_number	coverage
Roseophage_SIO1	32	27	0.84375
Bdellovibrio_phage_phiMH2K	11	9	0.818182
Pelagibacter_phage_HTVC010P	64	52	0.8125
Puniceispirillum_phage_HMO-2011	74	58	0.783784
Persicivirga_phage_P12024L	58	45	0.775862
Celeribacter_phage_P12053L	56	42	0.75
Thalassomonas_phage_BA3	47	33	0.702128
Persicivirga phage P12024S	59	41	0.694915
Synechococcus_phage_S_CBS3	46	31	0.673913
Synechococcus_phage_S_RIP1	55	35	0.636364
